# Supplementary material for: Wheat in vivo RNA structure landscape reveals a prevalent role of RNA structure in modulating translational subgenome expression asymmetry
Source: Genome Biol. 2021 Nov 30;22:326. doi: 10.1186/s13059-021-02549-y (PMC8638558; doi:10.1186/s13059-021-02549-y)
Supplement: Supplementary file 2 — Additional file 2: TableS1. Translation efficiency of homoeologs of A and B subgenome in tetraploid Kronos. [file 13059_2021_2549_MOESM2_ESM.xlsx]

## Sheet: Table_S1_AB_TE
Gene_ID_A	Gene_ID_B	TE_A	TE_B	P_value	Type
TRITD0Uv1G000270	TRITD1Bv1G005860	0.125313	0.0624495	0.0118242	A>B
TRITD0Uv1G001930	TRITD1Bv1G083960	0.12782	0.113993	0.0337775	A>B
TRITD0Uv1G003170	TRITD1Bv1G207530	2.4327	1.05478	0.0198685	A>B
TRITD0Uv1G003310	TRITD1Bv1G225940	0.193381	0.0628789	0.00829339	A>B
TRITD0Uv1G004640	TRITD1Bv1G012100	1.28386	0.735683	0.0379749	A>B
TRITD0Uv1G009750	TRITD2Bv1G010620	4.15145	2.48126	0.0275582	A>B
TRITD0Uv1G018360	TRITD3Bv1G000220	0.390234	0.361467	0.0195448	A>B
TRITD0Uv1G018380	TRITD3Bv1G000190	3.11799	0.713777	0.0142594	A>B
TRITD0Uv1G018550	TRITD3Bv1G000940	1.75701	1.0666	0.0180338	A>B
TRITD0Uv1G018820	TRITD3Bv1G004860	0.65578	0.491948	0.028466	A>B
TRITD0Uv1G020430	TRITD5Bv1G116960	0.471382	0.316529	0.0179407	A>B
TRITD0Uv1G021710	TRITD3Bv1G273810	3.7653	1.62822	0.0150371	A>B
TRITD0Uv1G025560	TRITD3Bv1G241340	1.60218	0.244063	0.010574	A>B
TRITD0Uv1G028260	TRITD4Bv1G007870	0.55732	0.494661	0.0202162	A>B
TRITD0Uv1G029120	TRITD5Bv1G238030	1.08011	0.334558	0.00755706	A>B
TRITD0Uv1G035450	TRITD5Bv1G126930	0.74431	0.613056	0.0176269	A>B
TRITD0Uv1G038330	TRITD5Bv1G185760	0.798121	0.259711	0.0302102	A>B
TRITD0Uv1G038800	TRITD5Bv1G124070	1.67134	0.957552	0.00765519	A>B
TRITD0Uv1G039100	TRITD5Bv1G124460	1.01394	0.642668	0.0256733	A>B
TRITD0Uv1G039540	TRITD5Bv1G124970	0.853659	0.765734	0.0133033	A>B
TRITD0Uv1G040240	TRITD5Bv1G123390	2.32483	1.21712	0.0168018	A>B
TRITD0Uv1G042000	TRITD5Bv1G121310	0.390725	0.241345	0.0266888	A>B
TRITD0Uv1G042090	TRITD5Bv1G121120	0.406216	0.257471	0.0131013	A>B
TRITD0Uv1G042730	TRITD5Bv1G127450	0.305612	0.226341	0.0298373	A>B
TRITD0Uv1G042870	TRITD5Bv1G127540	1.90138	0.495894	0.0142277	A>B
TRITD0Uv1G042880	TRITD5Bv1G127650	0.815803	0.66076	0.0250605	A>B
TRITD0Uv1G042940	TRITD5Bv1G127720	1.83936	1.50048	0.0392383	A>B
TRITD0Uv1G043330	TRITD5Bv1G128100	0.34881	0.288569	0.0174834	A>B
TRITD0Uv1G043590	TRITD5Bv1G128230	1.79654	0.317939	0.011265	A>B
TRITD0Uv1G045870	TRITD5Bv1G125870	0.225961	0.172226	0.0415514	A>B
TRITD0Uv1G045930	TRITD5Bv1G125650	0.590555	0.384367	0.0186334	A>B
TRITD0Uv1G046180	TRITD5Bv1G125500	2.59581	2.02816	0.0203052	A>B
TRITD0Uv1G046230	TRITD5Bv1G125480	1.72529	1.25556	0.0161588	A>B
TRITD0Uv1G052660	TRITD6Bv1G013330	1.13035	0.57431	0.0112657	A>B
TRITD0Uv1G052740	TRITD6Bv1G013830	4.69573	3.53939	0.0323572	A>B
TRITD0Uv1G052820	TRITD6Bv1G013960	0.423122	0.233722	0.0111463	A>B
TRITD0Uv1G053730	TRITD6Bv1G201380	0.195368	0.115421	0.0131881	A>B
TRITD0Uv1G053740	TRITD6Bv1G201390	0.96447	0.6348	0.0116733	A>B
TRITD0Uv1G054670	TRITD2Bv1G257910	0.757732	0.36752	0.0153642	A>B
TRITD0Uv1G054850	TRITD6Bv1G002030	1.98971	1.09271	0.0134628	A>B
TRITD0Uv1G066600	TRITD2Bv1G028580	2.48375	1.47085	0.0196011	A>B
TRITD0Uv1G074820	TRITD4Bv1G010710	0.322893	0.262208	0.0112416	A>B
TRITD0Uv1G076070	TRITD5Bv1G067050	0.599622	0.407335	0.0208027	A>B
TRITD0Uv1G089120	TRITD5Bv1G000020	2.30173	1.73632	0.035817	A>B
TRITD0Uv1G090380	TRITD4Bv1G138550	0.921353	0.585104	0.0280095	A>B
TRITD0Uv1G095650	TRITD1Bv1G012100	1.17145	0.735683	0.0417895	A>B
TRITD0Uv1G106270	TRITD5Bv1G237900	1.70572	1.07571	0.0188259	A>B
TRITD0Uv1G113200	TRITD2Bv1G014280	2.12282	0.843639	0.0101163	A>B
TRITD0Uv1G118100	TRITD7Bv1G232540	3.11101	0.480639	0.0089081	A>B
TRITD1Av1G000480	TRITD0Uv1G003530	0.162239	0.134512	0.0208714	A>B
TRITD1Av1G001650	TRITD1Bv1G001590	0.717195	0.413557	0.0212361	A>B
TRITD1Av1G001700	TRITD1Bv1G001610	0.700119	0.403776	0.0149784	A>B
TRITD1Av1G001740	TRITD1Bv1G001640	0.228849	0.137254	0.00933085	A>B
TRITD1Av1G001850	TRITD1Bv1G001690	0.558179	0.461738	0.0377324	A>B
TRITD1Av1G002210	TRITD1Bv1G001930	1.7659	1.5934	0.045416	A>B
TRITD1Av1G003410	TRITD1Bv1G003150	6.52251	3.7548	0.0186147	A>B
TRITD1Av1G003700	TRITD1Bv1G003410	3.16613	1.16206	0.0279911	A>B
TRITD1Av1G003750	TRITD5Bv1G244010	3.65773	2.00165	0.0179897	A>B
TRITD1Av1G003760	TRITD1Bv1G003500	5.42647	1.02817	0.0193713	A>B
TRITD1Av1G004300	TRITD1Bv1G004140	0.888994	0.513993	0.0408595	A>B
TRITD1Av1G005060	TRITD0Uv1G003920	1.00646	0.655219	0.0273274	A>B
TRITD1Av1G005090	TRITD0Uv1G003950	0.148775	0.110351	0.0386099	A>B
TRITD1Av1G007700	TRITD1Bv1G011100	2.5213	1.27063	0.0211967	A>B
TRITD1Av1G008420	TRITD1Bv1G010600	0.620436	0.494848	0.0461901	A>B
TRITD1Av1G008830	TRITD1Bv1G011970	0.53717	0.235833	0.0118665	A>B
TRITD1Av1G009050	TRITD0Uv1G004820	0.695907	0.423642	0.0277073	A>B
TRITD1Av1G010310	TRITD1Bv1G014040	1.58087	1.27119	0.036899	A>B
TRITD1Av1G011250	TRITD1Bv1G014830	0.99856	0.690319	0.00984919	A>B
TRITD1Av1G013500	TRITD1Bv1G017330	0.592957	0.508695	0.0494174	A>B
TRITD1Av1G013670	TRITD1Bv1G017530	1.33985	0.57322	0.0108676	A>B
TRITD1Av1G013800	TRITD1Bv1G017690	0.539881	0.489172	0.0402516	A>B
TRITD1Av1G014160	TRITD1Bv1G018240	0.738492	0.535935	0.0148083	A>B
TRITD1Av1G014380	TRITD1Bv1G018400	7.87957	5.42366	0.0145485	A>B
TRITD1Av1G016220	TRITD1Bv1G019300	0.197526	0.131247	0.024684	A>B
TRITD1Av1G017620	TRITD1Bv1G020840	1.3619	0.835025	0.0121039	A>B
TRITD1Av1G017850	TRITD1Bv1G021670	0.302084	0.249712	0.026637	A>B
TRITD1Av1G020520	TRITD1Bv1G023560	0.43092	0.40229	0.0277657	A>B
TRITD1Av1G023760	TRITD1Bv1G030320	1.61903	1.03136	0.0458764	A>B
TRITD1Av1G023780	TRITD1Bv1G030900	1.18274	0.478433	0.0406557	A>B
TRITD1Av1G024630	TRITD1Bv1G032170	2.00881	1.633	0.0257595	A>B
TRITD1Av1G025160	TRITD1Bv1G032660	1.51344	1.01297	0.0324138	A>B
TRITD1Av1G025590	TRITD1Bv1G032950	0.477064	0.273594	0.0390516	A>B
TRITD1Av1G025750	TRITD1Bv1G036450	1.2971	0.80638	0.0252163	A>B
TRITD1Av1G025900	TRITD1Bv1G036180	0.285846	0.245779	0.0463901	A>B
TRITD1Av1G026200	TRITD1Bv1G035330	0.640022	0.327335	0.00803904	A>B
TRITD1Av1G026240	TRITD1Bv1G035190	0.691418	0.368201	0.0212543	A>B
TRITD1Av1G027780	TRITD1Bv1G033300	2.3294	1.3605	0.038172	A>B
TRITD1Av1G028270	TRITD1Bv1G036730	1.22253	0.474018	0.0167634	A>B
TRITD1Av1G029130	TRITD1Bv1G038220	0.228635	0.145821	0.0295482	A>B
TRITD1Av1G029450	TRITD1Bv1G038560	0.305394	0.275651	0.0235592	A>B
TRITD1Av1G029870	TRITD1Bv1G038810	1.99994	1.58707	0.0193713	A>B
TRITD1Av1G030230	TRITD1Bv1G039500	0.379388	0.260975	0.0346079	A>B
TRITD1Av1G031790	TRITD1Bv1G040570	0.560167	0.292791	0.00827604	A>B
TRITD1Av1G032340	TRITD1Bv1G041360	0.630026	0.478441	0.0460286	A>B
TRITD1Av1G032560	TRITD1Bv1G041930	0.413462	0.157036	0.0106844	A>B
TRITD1Av1G033050	TRITD1Bv1G042460	0.21461	0.133648	0.014716	A>B
TRITD1Av1G035610	TRITD1Bv1G047620	0.196047	0.132942	0.0080469	A>B
TRITD1Av1G036360	TRITD1Bv1G048230	0.149258	0.0682897	0.0107438	A>B
TRITD1Av1G036370	TRITD1Bv1G048240	0.265613	0.167787	0.0124214	A>B
TRITD1Av1G037210	TRITD1Bv1G048970	1.01051	0.834043	0.0122934	A>B
TRITD1Av1G037520	TRITD1Bv1G050120	0.271678	0.144721	0.0139712	A>B
TRITD1Av1G038860	TRITD1Bv1G051140	1.42567	0.816991	0.0199625	A>B
TRITD1Av1G039680	TRITD1Bv1G052140	0.354678	0.165946	0.0192898	A>B
TRITD1Av1G041160	TRITD1Bv1G044170	0.208249	0.14005	0.0169476	A>B
TRITD1Av1G041930	TRITD1Bv1G044810	3.34075	1.75827	0.0257102	A>B
TRITD1Av1G042200	TRITD1Bv1G045390	0.56006	0.218179	0.0207306	A>B
TRITD1Av1G043220	TRITD1Bv1G056220	0.384419	0.254241	0.0167139	A>B
TRITD1Av1G043240	TRITD1Bv1G056200	6.23202	5.73039	0.0427571	A>B
TRITD1Av1G043470	TRITD1Bv1G056570	0.487528	0.383417	0.0130928	A>B
TRITD1Av1G043730	TRITD1Bv1G054580	0.520709	0.371286	0.0348911	A>B
TRITD1Av1G044200	TRITD1Bv1G054100	0.380989	0.174975	0.0136252	A>B
TRITD1Av1G046420	TRITD1Bv1G043380	0.722188	0.347513	0.00894705	A>B
TRITD1Av1G047280	TRITD1Bv1G054800	0.132426	0.119619	0.0457444	A>B
TRITD1Av1G048360	TRITD1Bv1G057480	0.365169	0.294344	0.0270804	A>B
TRITD1Av1G050350	TRITD1Bv1G059360	0.538803	0.28626	0.0364598	A>B
TRITD1Av1G050440	TRITD1Bv1G059390	0.414005	0.275096	0.0374748	A>B
TRITD1Av1G054200	TRITD1Bv1G062580	0.746604	0.594274	0.0315409	A>B
TRITD1Av1G054820	TRITD1Bv1G063270	0.379015	0.226477	0.00912603	A>B
TRITD1Av1G059400	TRITD1Bv1G065790	2.4557	1.56475	0.0344966	A>B
TRITD1Av1G059880	TRITD1Bv1G067030	1.17699	0.780725	0.0389247	A>B
TRITD1Av1G059910	TRITD1Bv1G066850	2.11099	1.68823	0.0186147	A>B
TRITD1Av1G060370	TRITD1Bv1G067750	0.359251	0.23758	0.0199183	A>B
TRITD1Av1G061110	TRITD1Bv1G071470	0.628047	0.399103	0.0224398	A>B
TRITD1Av1G061830	TRITD1Bv1G072020	0.568069	0.372236	0.0374821	A>B
TRITD1Av1G063510	TRITD1Bv1G068350	2.06065	1.00192	0.0141567	A>B
TRITD1Av1G067490	TRITD1Bv1G078090	0.128979	0.116907	0.0481827	A>B
TRITD1Av1G068120	TRITD1Bv1G075960	0.748071	0.274944	0.0156937	A>B
TRITD1Av1G068360	TRITD1Bv1G076120	0.129668	0.0851865	0.00755706	A>B
TRITD1Av1G068790	TRITD1Bv1G072520	0.122151	0.106688	0.0200043	A>B
TRITD1Av1G070310	TRITD7Bv1G126790	1.27865	0.171559	0.00787275	A>B
TRITD1Av1G071000	TRITD1Bv1G080280	1.2344	1.02953	0.045833	A>B
TRITD1Av1G076990	TRITD1Bv1G076410	0.406109	0.202083	0.00894705	A>B
TRITD1Av1G079790	TRITD1Bv1G085950	0.242714	0.195006	0.0171298	A>B
TRITD1Av1G080670	TRITD1Bv1G079300	6.57076	2.35947	0.0103868	A>B
TRITD1Av1G081170	TRITD1Bv1G074200	0.122075	0.100411	0.0113274	A>B
TRITD1Av1G081430	TRITD1Bv1G082040	0.165908	0.0961642	0.0140303	A>B
TRITD1Av1G083270	TRITD1Bv1G082800	0.43979	0.149869	0.00803904	A>B
TRITD1Av1G083790	TRITD1Bv1G072630	0.591715	0.393536	0.0139815	A>B
TRITD1Av1G084150	TRITD1Bv1G074550	2.75719	2.20111	0.0309531	A>B
TRITD1Av1G084160	TRITD1Bv1G074540	0.717026	0.381652	0.0112553	A>B
TRITD1Av1G084980	TRITD1Bv1G078320	0.299245	0.236768	0.0411586	A>B
TRITD1Av1G086410	TRITD1Bv1G088600	2.99048	0.987104	0.0253004	A>B
TRITD1Av1G089270	TRITD1Bv1G091420	0.129356	0.0948419	0.0080469	A>B
TRITD1Av1G089920	TRITD1Bv1G093370	0.254033	0.203897	0.0233827	A>B
TRITD1Av1G090070	TRITD1Bv1G093980	0.56729	0.41387	0.0174788	A>B
TRITD1Av1G091740	TRITD1Bv1G096570	0.614529	0.555408	0.03395	A>B
TRITD1Av1G091750	TRITD1Bv1G096580	0.404854	0.368879	0.0408437	A>B
TRITD1Av1G091790	TRITD1Bv1G096660	1.98203	0.882938	0.0379352	A>B
TRITD1Av1G092270	TRITD1Bv1G096920	2.51201	1.27085	0.0303301	A>B
TRITD1Av1G093780	TRITD1Bv1G098760	0.0964683	0.0474375	0.0134532	A>B
TRITD1Av1G095420	TRITD1Bv1G100130	0.661655	0.384756	0.00911276	A>B
TRITD1Av1G096200	TRITD1Bv1G099300	0.10855	0.0918316	0.0326529	A>B
TRITD1Av1G098830	TRITD1Bv1G101480	1.40901	0.806128	0.0306108	A>B
TRITD1Av1G101140	TRITD1Bv1G103000	0.31308	0.181841	0.0136252	A>B
TRITD1Av1G101700	TRITD1Bv1G103360	0.235629	0.193223	0.0343353	A>B
TRITD1Av1G102680	TRITD1Bv1G103990	4.33134	3.06467	0.0103853	A>B
TRITD1Av1G103070	TRITD1Bv1G104130	0.378049	0.290349	0.0374766	A>B
TRITD1Av1G103860	TRITD1Bv1G104510	1.16518	0.98137	0.0208412	A>B
TRITD1Av1G105920	TRITD1Bv1G106360	0.201691	0.141127	0.01192	A>B
TRITD1Av1G106670	TRITD1Bv1G106960	1.33166	0.660576	0.0181388	A>B
TRITD1Av1G108430	TRITD1Bv1G109400	1.03661	0.445654	0.0116733	A>B
TRITD1Av1G110040	TRITD1Bv1G108590	0.647304	0.324003	0.0403249	A>B
TRITD1Av1G110120	TRITD1Bv1G108510	1.18667	0.878501	0.0103521	A>B
TRITD1Av1G111010	TRITD1Bv1G120750	0.561109	0.283143	0.0217135	A>B
TRITD1Av1G111280	TRITD1Bv1G112890	1.12025	0.925394	0.0163622	A>B
TRITD1Av1G111400	TRITD1Bv1G112670	0.696814	0.487913	0.0210954	A>B
TRITD1Av1G112110	TRITD1Bv1G112390	0.134118	0.113564	0.0223672	A>B
TRITD1Av1G112900	TRITD1Bv1G111950	0.147726	0.100437	0.023652	A>B
TRITD1Av1G113380	TRITD1Bv1G120340	0.519674	0.445057	0.0459974	A>B
TRITD1Av1G113740	TRITD1Bv1G120090	0.664799	0.41985	0.0138401	A>B
TRITD1Av1G114970	TRITD1Bv1G119550	0.432658	0.249354	0.0150345	A>B
TRITD1Av1G115590	TRITD1Bv1G119280	0.316707	0.184719	0.0339858	A>B
TRITD1Av1G116000	TRITD1Bv1G119070	0.738457	0.407994	0.0270804	A>B
TRITD1Av1G116400	TRITD1Bv1G118960	0.50915	0.368578	0.00875371	A>B
TRITD1Av1G118450	TRITD1Bv1G117860	4.09999	2.16129	0.0196153	A>B
TRITD1Av1G118650	TRITD1Bv1G117770	0.40144	0.340903	0.0211516	A>B
TRITD1Av1G119500	TRITD1Bv1G117460	0.241173	0.209625	0.0433013	A>B
TRITD1Av1G121110	TRITD1Bv1G113660	0.32697	0.196893	0.0178716	A>B
TRITD1Av1G122240	TRITD1Bv1G115110	2.6823	2.01812	0.0118242	A>B
TRITD1Av1G123230	TRITD1Bv1G116170	1.01162	0.659152	0.039941	A>B
TRITD1Av1G123950	TRITD1Bv1G116550	0.505949	0.282198	0.0198003	A>B
TRITD1Av1G124110	TRITD1Bv1G116640	0.462329	0.369269	0.0433064	A>B
TRITD1Av1G124120	TRITD1Bv1G116660	0.230859	0.204838	0.0236474	A>B
TRITD1Av1G124860	TRITD1Bv1G121240	0.460427	0.339705	0.0224591	A>B
TRITD1Av1G125470	TRITD1Bv1G121530	0.686315	0.378234	0.0159972	A>B
TRITD1Av1G126070	TRITD1Bv1G121880	0.468162	0.277821	0.0190947	A>B
TRITD1Av1G126420	TRITD1Bv1G122160	0.600701	0.327984	0.00710805	A>B
TRITD1Av1G127020	TRITD1Bv1G122660	0.583021	0.374463	0.038088	A>B
TRITD1Av1G127510	TRITD1Bv1G123040	2.15885	1.27817	0.0428864	A>B
TRITD1Av1G127640	TRITD1Bv1G123160	1.4077	0.603059	0.0192083	A>B
TRITD1Av1G128070	TRITD1Bv1G123480	1.22956	0.941049	0.033654	A>B
TRITD1Av1G128460	TRITD1Bv1G123840	0.223167	0.171169	0.023647	A>B
TRITD1Av1G128640	TRITD1Bv1G124100	1.68661	0.984896	0.00803904	A>B
TRITD1Av1G129380	TRITD1Bv1G124720	2.08111	1.53811	0.0146684	A>B
TRITD1Av1G129730	TRITD1Bv1G124900	0.988427	0.450475	0.0296453	A>B
TRITD1Av1G130150	TRITD1Bv1G125400	1.30937	0.915421	0.0242675	A>B
TRITD1Av1G130880	TRITD1Bv1G125830	3.34642	2.34882	0.0275823	A>B
TRITD1Av1G132620	TRITD1Bv1G127150	0.466198	0.352735	0.0169039	A>B
TRITD1Av1G133290	TRITD1Bv1G127670	0.980738	0.714444	0.0221632	A>B
TRITD1Av1G134080	TRITD1Bv1G128150	0.727729	0.395798	0.0140589	A>B
TRITD1Av1G135510	TRITD1Bv1G129490	3.03577	2.17565	0.024312	A>B
TRITD1Av1G135760	TRITD1Bv1G129800	0.623647	0.415667	0.0399679	A>B
TRITD1Av1G136110	TRITD1Bv1G130280	0.876768	0.515831	0.0115082	A>B
TRITD1Av1G136370	TRITD1Bv1G130560	0.601885	0.424254	0.0126199	A>B
TRITD1Av1G136660	TRITD1Bv1G130750	1.1974	0.965584	0.0199183	A>B
TRITD1Av1G136830	TRITD1Bv1G130870	1.92974	1.04278	0.0104486	A>B
TRITD1Av1G136970	TRITD1Bv1G130980	0.153721	0.0838408	0.00875371	A>B
TRITD1Av1G137050	TRITD1Bv1G131230	0.533836	0.36583	0.0310734	A>B
TRITD1Av1G137260	TRITD1Bv1G131410	2.4651	2.32889	0.038365	A>B
TRITD1Av1G138790	TRITD1Bv1G132570	0.41855	0.281491	0.0340316	A>B
TRITD1Av1G138810	TRITD1Bv1G132660	0.961942	0.708811	0.0150565	A>B
TRITD1Av1G139010	TRITD1Bv1G132890	0.515781	0.439828	0.0368396	A>B
TRITD1Av1G139660	TRITD1Bv1G133150	1.40929	1.12145	0.0268068	A>B
TRITD1Av1G139670	TRITD1Bv1G133170	0.257606	0.164862	0.0173334	A>B
TRITD1Av1G139910	TRITD1Bv1G133440	1.3417	0.970776	0.0178017	A>B
TRITD1Av1G139960	TRITD1Bv1G133610	0.49	0.396573	0.0449037	A>B
TRITD1Av1G139970	TRITD1Bv1G133620	1.40295	0.863716	0.0230367	A>B
TRITD1Av1G140170	TRITD1Bv1G133870	0.628351	0.490224	0.04114	A>B
TRITD1Av1G140730	TRITD1Bv1G134300	0.51533	0.467487	0.0191276	A>B
TRITD1Av1G141380	TRITD1Bv1G134630	0.638905	0.328567	0.0112553	A>B
TRITD1Av1G142900	TRITD1Bv1G135530	0.355446	0.210444	0.0101163	A>B
TRITD1Av1G143620	TRITD1Bv1G135840	0.724546	0.567273	0.0116526	A>B
TRITD1Av1G144980	TRITD1Bv1G137010	2.03118	1.24709	0.0365422	A>B
TRITD1Av1G146450	TRITD1Bv1G195880	6.47894	4.02827	0.0240883	A>B
TRITD1Av1G147980	TRITD1Bv1G137850	0.963955	0.530477	0.0150287	A>B
TRITD1Av1G150200	TRITD1Bv1G141020	0.39776	0.302538	0.0208805	A>B
TRITD1Av1G150980	TRITD1Bv1G140240	2.58761	2.24224	0.0372938	A>B
TRITD1Av1G153180	TRITD1Bv1G139950	0.486972	0.318603	0.0424776	A>B
TRITD1Av1G153380	TRITD1Bv1G139830	0.851985	0.434886	0.0101163	A>B
TRITD1Av1G154010	TRITD1Bv1G139180	1.75411	1.37102	0.0224905	A>B
TRITD1Av1G154700	TRITD1Bv1G141600	0.158346	0.138336	0.0270163	A>B
TRITD1Av1G155200	TRITD1Bv1G142050	1.43291	0.968621	0.0109585	A>B
TRITD1Av1G155840	TRITD1Bv1G142450	4.29829	2.99668	0.0439885	A>B
TRITD1Av1G156380	TRITD1Bv1G142870	0.621747	0.465224	0.0151259	A>B
TRITD1Av1G156670	TRITD1Bv1G143240	0.554447	0.486531	0.0403538	A>B
TRITD1Av1G156960	TRITD1Bv1G143600	0.184859	0.130557	0.0257348	A>B
TRITD1Av1G158660	TRITD1Bv1G144380	0.662648	0.503114	0.0274563	A>B
TRITD1Av1G159000	TRITD1Bv1G144610	0.5375	0.24602	0.00829339	A>B
TRITD1Av1G160250	TRITD1Bv1G145660	0.595727	0.372823	0.0436615	A>B
TRITD1Av1G160390	TRITD1Bv1G145790	1.15642	0.853985	0.010827	A>B
TRITD1Av1G160460	TRITD0Uv1G009810	2.87533	2.02552	0.0363289	A>B
TRITD1Av1G161630	TRITD1Bv1G147950	0.149161	0.122965	0.0116098	A>B
TRITD1Av1G162020	TRITD1Bv1G147420	1.97696	1.22072	0.0361105	A>B
TRITD1Av1G162670	TRITD1Bv1G148780	0.497991	0.448566	0.00861362	A>B
TRITD1Av1G162960	TRITD1Bv1G148960	1.33018	1.02816	0.0434813	A>B
TRITD1Av1G163030	TRITD1Bv1G149040	0.325524	0.264066	0.0242326	A>B
TRITD1Av1G163050	TRITD1Bv1G149070	0.70142	0.438395	0.0283259	A>B
TRITD1Av1G163370	TRITD1Bv1G149320	1.37891	0.672161	0.0122056	A>B
TRITD1Av1G163570	TRITD1Bv1G149490	0.709568	0.361004	0.00821615	A>B
TRITD1Av1G164450	TRITD1Bv1G150380	0.381597	0.189211	0.0103868	A>B
TRITD1Av1G164460	TRITD1Bv1G150480	2.8212	2.5065	0.0277041	A>B
TRITD1Av1G165950	TRITD1Bv1G195880	9.16959	4.02827	0.0103868	A>B
TRITD1Av1G166070	TRITD1Bv1G151450	1.1717	1.06622	0.0130236	A>B
TRITD1Av1G166080	TRITD1Bv1G151460	0.106853	0.0987958	0.04698	A>B
TRITD1Av1G166280	TRITD1Bv1G151750	1.92171	1.1495	0.0111357	A>B
TRITD1Av1G166850	TRITD1Bv1G152670	0.202661	0.140453	0.010574	A>B
TRITD1Av1G167030	TRITD1Bv1G152960	0.721568	0.463712	0.0126305	A>B
TRITD1Av1G167350	TRITD1Bv1G153090	1.57827	0.462357	0.0148504	A>B
TRITD1Av1G167400	TRITD1Bv1G153120	0.324886	0.246883	0.0200209	A>B
TRITD1Av1G167590	TRITD1Bv1G153330	11.0621	5.18284	0.0109311	A>B
TRITD1Av1G167910	TRITD1Bv1G153790	3.2257	2.33871	0.0323572	A>B
TRITD1Av1G168000	TRITD1Bv1G154070	0.461675	0.24916	0.0194667	A>B
TRITD1Av1G168180	TRITD1Bv1G154170	0.608778	0.506108	0.0221835	A>B
TRITD1Av1G168400	TRITD1Bv1G154320	1.31963	0.954792	0.00753269	A>B
TRITD1Av1G168760	TRITD1Bv1G154620	0.25157	0.222674	0.0319464	A>B
TRITD1Av1G169280	TRITD1Bv1G154940	0.58228	0.397686	0.0167521	A>B
TRITD1Av1G169570	TRITD1Bv1G155370	2.57079	2.12452	0.0141567	A>B
TRITD1Av1G169650	TRITD1Bv1G155640	1.18895	0.82071	0.0466061	A>B
TRITD1Av1G170180	TRITD1Bv1G156280	0.377172	0.287724	0.013801	A>B
TRITD1Av1G170890	TRITD1Bv1G156530	0.507895	0.266483	0.0155966	A>B
TRITD1Av1G171230	TRITD1Bv1G156760	0.76384	0.274431	0.0122314	A>B
TRITD1Av1G171400	TRITD1Bv1G156930	0.195298	0.097116	0.015738	A>B
TRITD1Av1G172050	TRITD1Bv1G157410	0.733619	0.334953	0.0174834	A>B
TRITD1Av1G172310	TRITD1Bv1G157660	0.323728	0.166828	0.0292557	A>B
TRITD1Av1G173060	TRITD1Bv1G158560	1.25508	0.597139	0.0200533	A>B
TRITD1Av1G173190	TRITD1Bv1G158710	0.212763	0.139036	0.0130861	A>B
TRITD1Av1G173210	TRITD1Bv1G158720	1.54083	1.00806	0.0101298	A>B
TRITD1Av1G174110	TRITD1Bv1G159810	0.806753	0.523652	0.00867046	A>B
TRITD1Av1G174470	TRITD1Bv1G160300	0.778965	0.459937	0.0118532	A>B
TRITD1Av1G175130	TRITD1Bv1G160960	0.318646	0.191445	0.0190081	A>B
TRITD1Av1G175210	TRITD1Bv1G161090	0.513523	0.333693	0.0364856	A>B
TRITD1Av1G176020	TRITD1Bv1G162090	0.26572	0.165834	0.0160655	A>B
TRITD1Av1G176390	TRITD1Bv1G162470	0.74355	0.525992	0.0211516	A>B
TRITD1Av1G176510	TRITD1Bv1G162570	1.64499	1.40618	0.0229487	A>B
TRITD1Av1G176720	TRITD1Bv1G162990	0.570097	0.474364	0.0173227	A>B
TRITD1Av1G177130	TRITD1Bv1G163350	2.71176	1.76695	0.0423981	A>B
TRITD1Av1G177750	TRITD1Bv1G163710	2.18456	1.22277	0.0224633	A>B
TRITD1Av1G177770	TRITD1Bv1G196800	10.6334	6.11707	0.0174834	A>B
TRITD1Av1G178020	TRITD1Bv1G164070	0.870446	0.476271	0.015738	A>B
TRITD1Av1G178830	TRITD1Bv1G164980	0.121564	0.0790288	0.022954	A>B
TRITD1Av1G179250	TRITD1Bv1G165660	0.491935	0.349394	0.0206788	A>B
TRITD1Av1G180670	TRITD1Bv1G167590	0.739606	0.405671	0.0167178	A>B
TRITD1Av1G181750	TRITD1Bv1G168500	0.505547	0.392585	0.0225003	A>B
TRITD1Av1G181850	TRITD1Bv1G168660	2.22224	2.1248	0.0331344	A>B
TRITD1Av1G182080	TRITD1Bv1G169210	0.789882	0.494206	0.031935	A>B
TRITD1Av1G182330	TRITD1Bv1G169620	0.640035	0.269692	0.0353418	A>B
TRITD1Av1G182450	TRITD1Bv1G169860	0.758024	0.45859	0.0299862	A>B
TRITD1Av1G182800	TRITD1Bv1G170470	0.606337	0.355815	0.0165824	A>B
TRITD1Av1G182930	TRITD1Bv1G170560	2.07855	1.26786	0.0246035	A>B
TRITD1Av1G183020	TRITD1Bv1G170730	0.803133	0.529708	0.0129797	A>B
TRITD1Av1G184140	TRITD1Bv1G172300	0.740185	0.630983	0.0236745	A>B
TRITD1Av1G184440	TRITD1Bv1G172700	1.20813	0.921751	0.0390572	A>B
TRITD1Av1G185090	TRITD1Bv1G173340	1.57927	0.546877	0.0405455	A>B
TRITD1Av1G185730	TRITD1Bv1G174130	1.18667	0.64481	0.0496545	A>B
TRITD1Av1G185970	TRITD1Bv1G174430	1.1317	0.91239	0.03395	A>B
TRITD1Av1G187230	TRITD1Bv1G175960	1.96931	1.45707	0.0324877	A>B
TRITD1Av1G187530	TRITD1Bv1G176370	1.29881	0.83679	0.0158008	A>B
TRITD1Av1G188980	TRITD1Bv1G177570	2.11199	1.64306	0.0489274	A>B
TRITD1Av1G189030	TRITD1Bv1G177580	0.393492	0.258108	0.0116733	A>B
TRITD1Av1G190030	TRITD1Bv1G178850	1.43872	1.03174	0.0291954	A>B
TRITD1Av1G190990	TRITD1Bv1G179840	0.357792	0.281349	0.0295487	A>B
TRITD1Av1G191010	TRITD1Bv1G179910	0.15353	0.119859	0.0147988	A>B
TRITD1Av1G191580	TRITD1Bv1G181060	0.211941	0.115705	0.0103521	A>B
TRITD1Av1G191930	TRITD1Bv1G181800	0.715656	0.47	0.0116902	A>B
TRITD1Av1G192010	TRITD1Bv1G182210	1.09694	0.603752	0.0101163	A>B
TRITD1Av1G192050	TRITD1Bv1G182250	0.737544	0.47037	0.0283883	A>B
TRITD1Av1G193190	TRITD1Bv1G183420	0.270581	0.194892	0.0333197	A>B
TRITD1Av1G193340	TRITD1Bv1G183540	0.775257	0.496378	0.0137319	A>B
TRITD1Av1G194030	TRITD1Bv1G183910	1.64699	0.690089	0.0324415	A>B
TRITD1Av1G194670	TRITD1Bv1G185360	1.52861	0.934138	0.00478645	A>B
TRITD1Av1G195040	TRITD1Bv1G185660	0.515064	0.420622	0.0407513	A>B
TRITD1Av1G195230	TRITD1Bv1G186360	0.379617	0.267244	0.0101163	A>B
TRITD1Av1G197260	TRITD1Bv1G186900	2.35235	1.53499	0.0292129	A>B
TRITD1Av1G198210	TRITD1Bv1G187630	0.20879	0.112772	0.00956777	A>B
TRITD1Av1G199270	TRITD1Bv1G189330	0.50391	0.295529	0.00112657	A>B
TRITD1Av1G200110	TRITD1Bv1G190710	0.924172	0.772396	0.0171582	A>B
TRITD1Av1G200150	TRITD1Bv1G190770	0.835691	0.417184	0.0141207	A>B
TRITD1Av1G200210	TRITD1Bv1G191110	1.54166	0.741256	0.0149784	A>B
TRITD1Av1G200300	TRITD1Bv1G191200	0.929943	0.747521	0.0324439	A>B
TRITD1Av1G202120	TRITD1Bv1G194110	0.641087	0.408622	0.011986	A>B
TRITD1Av1G202770	TRITD1Bv1G193430	1.29385	0.317102	0.0170901	A>B
TRITD1Av1G202990	TRITD1Bv1G193310	0.7664	0.520548	0.00984819	A>B
TRITD1Av1G203950	TRITD1Bv1G198390	1.00948	0.300326	0.00821615	A>B
TRITD1Av1G204600	TRITD1Bv1G196590	1.93837	0.853618	0.0121334	A>B
TRITD1Av1G204760	TRITD1Bv1G196050	0.387371	0.210893	0.0193681	A>B
TRITD1Av1G205200	TRITD1Bv1G195130	0.492471	0.355281	0.0369879	A>B
TRITD1Av1G206570	TRITD1Bv1G202230	0.487312	0.397962	0.0141188	A>B
TRITD1Av1G207070	TRITD1Bv1G216780	1.07215	0.865526	0.0248247	A>B
TRITD1Av1G207270	TRITD1Bv1G216860	0.831692	0.671558	0.00894705	A>B
TRITD1Av1G207940	TRITD1Bv1G215300	1.02093	0.505185	0.00803904	A>B
TRITD1Av1G207980	TRITD1Bv1G215250	0.576913	0.499267	0.0174834	A>B
TRITD1Av1G208670	TRITD1Bv1G216170	0.159712	0.0844346	0.0112553	A>B
TRITD1Av1G209160	TRITD1Bv1G214960	0.470233	0.182387	0.00774784	A>B
TRITD1Av1G209200	TRITD1Bv1G215020	0.686595	0.281233	0.00894705	A>B
TRITD1Av1G210280	TRITD1Bv1G214180	0.167493	0.0978856	0.0103853	A>B
TRITD1Av1G210990	TRITD1Bv1G213330	0.546272	0.51704	0.034817	A>B
TRITD1Av1G211270	TRITD1Bv1G213030	3.02586	2.25463	0.0207382	A>B
TRITD1Av1G211520	TRITD1Bv1G212940	0.266914	0.206159	0.016515	A>B
TRITD1Av1G211650	TRITD1Bv1G212900	1.79573	1.53037	0.0113274	A>B
TRITD1Av1G211710	TRITD1Bv1G212830	0.568679	0.353511	0.0129797	A>B
TRITD1Av1G212050	TRITD1Bv1G211980	0.624155	0.23681	0.0113274	A>B
TRITD1Av1G212850	TRITD1Bv1G210970	2.06666	1.59253	0.0228227	A>B
TRITD1Av1G213000	TRITD1Bv1G210710	1.11892	0.749625	0.0103868	A>B
TRITD1Av1G213240	TRITD1Bv1G210300	0.839481	0.593625	0.0193375	A>B
TRITD1Av1G213430	TRITD1Bv1G210160	5.38235	1.63472	0.0132423	A>B
TRITD1Av1G213510	TRITD1Bv1G210070	1.76345	1.42716	0.0365422	A>B
TRITD1Av1G213680	TRITD7Bv1G154830	0.511075	0.32694	0.0203052	A>B
TRITD1Av1G214250	TRITD1Bv1G209780	1.20968	0.812314	0.0298307	A>B
TRITD1Av1G214470	TRITD1Bv1G209270	0.175936	0.136026	0.00784171	A>B
TRITD1Av1G214570	TRITD1Bv1G209160	0.444188	0.291618	0.0148606	A>B
TRITD1Av1G215230	TRITD1Bv1G208370	2.40419	1.59096	0.0487562	A>B
TRITD1Av1G215640	TRITD1Bv1G207110	0.344594	0.166965	0.012178	A>B
TRITD1Av1G216680	TRITD1Bv1G205580	0.520857	0.396746	0.0262904	A>B
TRITD1Av1G216690	TRITD1Bv1G205600	2.63355	1.54309	0.0108653	A>B
TRITD1Av1G216780	TRITD1Bv1G205330	4.05498	3.31818	0.010809	A>B
TRITD1Av1G217320	TRITD1Bv1G204080	0.0580941	0.0492254	0.0170942	A>B
TRITD1Av1G217430	TRITD1Bv1G204020	0.654536	0.40889	0.00867046	A>B
TRITD1Av1G217660	TRITD1Bv1G203670	2.99687	1.53879	0.0215327	A>B
TRITD1Av1G218120	TRITD1Bv1G203180	0.799639	0.49211	0.0101163	A>B
TRITD1Av1G218140	TRITD1Bv1G203160	1.46512	1.13774	0.0205922	A>B
TRITD1Av1G218520	TRITD1Bv1G202830	0.920971	0.871926	0.0422119	A>B
TRITD1Av1G220130	TRITD1Bv1G217990	1.60222	1.08694	0.0362484	A>B
TRITD1Av1G221310	TRITD1Bv1G218990	0.906731	0.749646	0.0252786	A>B
TRITD1Av1G222010	TRITD1Bv1G219460	2.04515	1.75862	0.0396061	A>B
TRITD1Av1G222290	TRITD1Bv1G219680	0.353248	0.249721	0.0302495	A>B
TRITD1Av1G222400	TRITD1Bv1G219840	1.7207	0.540957	0.0333007	A>B
TRITD1Av1G222870	TRITD1Bv1G220260	0.808108	0.322782	0.0129797	A>B
TRITD1Av1G223420	TRITD1Bv1G220860	7.83915	4.17543	0.025969	A>B
TRITD1Av1G223430	TRITD1Bv1G220830	7.72215	3.75064	0.0331233	A>B
TRITD1Av1G223730	TRITD1Bv1G220680	0.375005	0.172078	0.0122447	A>B
TRITD1Av1G224090	TRITD1Bv1G221900	0.387976	0.311812	0.0457547	A>B
TRITD1Av1G224660	TRITD1Bv1G222290	1.47088	0.817832	0.00836563	A>B
TRITD1Av1G224880	TRITD1Bv1G222630	1.05573	0.806981	0.0143837	A>B
TRITD1Av1G224910	TRITD1Bv1G222660	0.529327	0.291583	0.0309304	A>B
TRITD1Av1G224930	TRITD1Bv1G222730	0.264631	0.194656	0.0130236	A>B
TRITD1Av1G225400	TRITD1Bv1G223170	0.283074	0.257621	0.0129391	A>B
TRITD1Av1G225530	TRITD1Bv1G223400	0.952327	0.453092	0.00894705	A>B
TRITD1Av1G227390	TRITD1Bv1G225280	1.49891	0.943339	0.0226527	A>B
TRITD1Av1G227520	TRITD1Bv1G225390	1.0076	0.569932	0.0142275	A>B
TRITD1Av1G228250	TRITD1Bv1G226210	5.43086	4.62376	0.0148262	A>B
TRITD1Av1G228990	TRITD5Bv1G101160	0.310175	0.141091	0.00617205	A>B
TRITD1Av1G230120	TRITD1Bv1G228110	4.93563	4.16938	0.0172814	A>B
TRITD1Av1G230600	TRITD1Bv1G228720	0.765546	0.530592	0.0215059	A>B
TRITD1Av1G231210	TRITD1Bv1G229290	0.171007	0.0707931	0.0138257	A>B
TRITD1Av1G231330	TRITD1Bv1G229090	0.552291	0.445387	0.0122314	A>B
TRITD1Av1G231450	TRITD1Bv1G228940	0.291597	0.249395	0.0432478	A>B
TRITD2Av1G000190	TRITD2Bv1G001010	0.31767	0.272127	0.029691	A>B
TRITD2Av1G001830	TRITD2Bv1G002560	0.476776	0.276158	0.0272202	A>B
TRITD2Av1G002270	TRITD2Bv1G002890	0.926296	0.5203	0.0261718	A>B
TRITD2Av1G002290	TRITD2Bv1G002870	0.74179	0.53414	0.0399862	A>B
TRITD2Av1G003440	TRITD2Bv1G003970	1.15376	0.803244	0.0111463	A>B
TRITD2Av1G004210	TRITD2Bv1G005080	0.569193	0.336979	0.0257395	A>B
TRITD2Av1G006470	TRITD2Bv1G007740	1.21791	0.444783	0.0101957	A>B
TRITD2Av1G006850	TRITD0Uv1G079900	1.93179	1.18132	0.039768	A>B
TRITD2Av1G006850	TRITD0Uv1G079920	1.93179	1.37939	0.0103521	A>B
TRITD2Av1G006890	TRITD2Bv1G008860	1.37859	0.798993	0.0346275	A>B
TRITD2Av1G007410	TRITD2Bv1G010060	0.277078	0.17969	0.010809	A>B
TRITD2Av1G007950	TRITD2Bv1G011110	2.29745	1.99376	0.0354501	A>B
TRITD2Av1G008130	TRITD2Bv1G011270	1.86662	1.13132	0.0183679	A>B
TRITD2Av1G008660	TRITD2Bv1G011820	0.0788789	0.0608782	0.0200308	A>B
TRITD2Av1G008770	TRITD2Bv1G012010	2.83991	1.68042	0.0394015	A>B
TRITD2Av1G009130	TRITD2Bv1G012550	0.51891	0.4632	0.0334083	A>B
TRITD2Av1G009170	TRITD2Bv1G012570	0.509408	0.458274	0.0144165	A>B
TRITD2Av1G009480	TRITD2Bv1G012940	1.49636	1.07372	0.0135153	A>B
TRITD2Av1G010200	TRITD2Bv1G013440	1.91648	1.60728	0.0103853	A>B
TRITD2Av1G010420	TRITD2Bv1G013970	0.249944	0.17165	0.00933085	A>B
TRITD2Av1G010430	TRITD2Bv1G013950	3.01776	1.22446	0.0487562	A>B
TRITD2Av1G010710	TRITD2Bv1G013720	4.98213	2.20348	0.00867046	A>B
TRITD2Av1G011420	TRITD2Bv1G015860	0.70701	0.545686	0.0365422	A>B
TRITD2Av1G014640	TRITD2Bv1G019440	0.193941	0.175798	0.0423551	A>B
TRITD2Av1G015200	TRITD2Bv1G020020	0.221644	0.110522	0.0116902	A>B
TRITD2Av1G015480	TRITD2Bv1G020740	0.265466	0.250749	0.0422629	A>B
TRITD2Av1G016210	TRITD2Bv1G021480	0.504909	0.310066	0.027395	A>B
TRITD2Av1G016680	TRITD2Bv1G021880	0.861269	0.600806	0.0373743	A>B
TRITD2Av1G017050	TRITD2Bv1G022280	0.470186	0.372875	0.0159807	A>B
TRITD2Av1G019570	TRITD2Bv1G025780	0.417302	0.24441	0.014716	A>B
TRITD2Av1G019670	TRITD2Bv1G025980	0.334096	0.252214	0.0162565	A>B
TRITD2Av1G019740	TRITD2Bv1G025970	5.98945	2.98119	0.0456246	A>B
TRITD2Av1G021790	TRITD2Bv1G028870	0.821968	0.698333	0.0349778	A>B
TRITD2Av1G021800	TRITD2Bv1G028880	0.619026	0.310217	0.00719972	A>B
TRITD2Av1G023820	TRITD2Bv1G030330	0.454189	0.298275	0.0193629	A>B
TRITD2Av1G023850	TRITD2Bv1G030400	1.45373	0.742477	0.0136252	A>B
TRITD2Av1G024020	TRITD2Bv1G031120	0.858136	0.729497	0.0174384	A>B
TRITD2Av1G025030	TRITD2Bv1G032440	2.4597	1.87813	0.0238249	A>B
TRITD2Av1G025240	TRITD2Bv1G032780	0.197486	0.172774	0.0398526	A>B
TRITD2Av1G025940	TRITD2Bv1G034040	1.56288	0.920646	0.016806	A>B
TRITD2Av1G027000	TRITD2Bv1G035110	0.247999	0.153025	0.0398496	A>B
TRITD2Av1G027080	TRITD2Bv1G035220	0.370866	0.246597	0.0157732	A>B
TRITD2Av1G027170	TRITD2Bv1G035390	0.357866	0.338403	0.0363712	A>B
TRITD2Av1G027250	TRITD2Bv1G035600	3.18046	2.38261	0.0313184	A>B
TRITD2Av1G028230	TRITD2Bv1G036790	0.7954	0.497764	0.0192533	A>B
TRITD2Av1G028290	TRITD2Bv1G036970	0.77992	0.631994	0.0181806	A>B
TRITD2Av1G028590	TRITD2Bv1G037800	1.56766	0.872991	0.0186147	A>B
TRITD2Av1G029010	TRITD2Bv1G037980	0.718353	0.670657	0.044078	A>B
TRITD2Av1G029830	TRITD2Bv1G039350	0.297736	0.228615	0.0215327	A>B
TRITD2Av1G029840	TRITD2Bv1G039370	1.54084	0.829374	0.0265683	A>B
TRITD2Av1G030190	TRITD2Bv1G004160	0.282331	0.171488	0.0111357	A>B
TRITD2Av1G030430	TRITD2Bv1G039600	0.566866	0.450194	0.0176269	A>B
TRITD2Av1G030520	TRITD2Bv1G039670	0.522554	0.291803	0.00710805	A>B
TRITD2Av1G030860	TRITD2Bv1G039900	0.668251	0.554844	0.0111463	A>B
TRITD2Av1G031220	TRITD2Bv1G124930	5.2302	1.81751	0.0324138	A>B
TRITD2Av1G031500	TRITD2Bv1G040670	2.69051	1.35449	0.0137319	A>B
TRITD2Av1G031740	TRITD2Bv1G041070	2.68595	1.42847	0.0457387	A>B
TRITD2Av1G032000	TRITD2Bv1G041270	4.87635	1.82177	0.0171298	A>B
TRITD2Av1G033380	TRITD2Bv1G042200	0.415938	0.333999	0.0288722	A>B
TRITD2Av1G034960	TRITD2Bv1G044130	1.78275	1.43775	0.0187773	A>B
TRITD2Av1G035490	TRITD2Bv1G045150	1.2147	1.03094	0.0156653	A>B
TRITD2Av1G035810	TRITD2Bv1G045750	0.414872	0.261188	0.0202408	A>B
TRITD2Av1G036040	TRITD2Bv1G046230	0.269076	0.23217	0.046308	A>B
TRITD2Av1G036310	TRITD2Bv1G046650	0.287626	0.243236	0.025797	A>B
TRITD2Av1G036400	TRITD2Bv1G046730	1.03695	0.446143	0.033457	A>B
TRITD2Av1G036960	TRITD2Bv1G047890	0.0519127	0.0325655	0.0113274	A>B
TRITD2Av1G037170	TRITD2Bv1G048050	0.347536	0.150463	0.00951114	A>B
TRITD2Av1G037250	TRITD2Bv1G048420	0.351668	0.149783	0.0144653	A>B
TRITD2Av1G037590	TRITD2Bv1G050400	0.193416	0.135351	0.00784171	A>B
TRITD2Av1G037770	TRITD2Bv1G050900	0.404618	0.327577	0.0438581	A>B
TRITD2Av1G037810	TRITD2Bv1G050920	2.86482	0.898873	0.00875371	A>B
TRITD2Av1G037830	TRITD2Bv1G051040	0.754909	0.600869	0.0433217	A>B
TRITD2Av1G038050	TRITD2Bv1G051390	0.860783	0.731063	0.0445585	A>B
TRITD2Av1G038220	TRITD2Bv1G051680	0.503679	0.392997	0.0395607	A>B
TRITD2Av1G040070	TRITD2Bv1G054050	2.68848	1.87387	0.0183883	A>B
TRITD2Av1G040280	TRITD2Bv1G054350	0.932744	0.496163	0.0167242	A>B
TRITD2Av1G040290	TRITD2Bv1G054360	0.424982	0.275343	0.0189389	A>B
TRITD2Av1G040770	TRITD2Bv1G054850	0.500613	0.329568	0.0270834	A>B
TRITD2Av1G041060	TRITD2Bv1G055210	1.26304	0.742081	0.0160049	A>B
TRITD2Av1G041560	TRITD2Bv1G056040	4.68442	2.05665	0.014494	A>B
TRITD2Av1G041590	TRITD2Bv1G056060	3.49193	1.95242	0.0450355	A>B
TRITD2Av1G042180	TRITD2Bv1G056560	0.487402	0.325023	0.0101163	A>B
TRITD2Av1G042290	TRITD2Bv1G056570	5.79176	4.77609	0.025797	A>B
TRITD2Av1G042740	TRITD2Bv1G056880	0.430228	0.297096	0.0258665	A>B
TRITD2Av1G042750	TRITD2Bv1G056870	0.865479	0.336547	0.0211224	A>B
TRITD2Av1G044270	TRITD2Bv1G057900	0.501334	0.3325	0.0179556	A>B
TRITD2Av1G045300	TRITD2Bv1G058630	0.461752	0.383017	0.0241601	A>B
TRITD2Av1G045440	TRITD2Bv1G058530	0.495805	0.415801	0.0447587	A>B
TRITD2Av1G045690	TRITD2Bv1G059320	4.27818	3.58697	0.0130329	A>B
TRITD2Av1G046630	TRITD2Bv1G060280	0.323348	0.253484	0.012311	A>B
TRITD2Av1G046780	TRITD2Bv1G060300	1.04542	0.500692	0.012772	A>B
TRITD2Av1G047460	TRITD2Bv1G060810	0.425769	0.322732	0.0183859	A>B
TRITD2Av1G047540	TRITD2Bv1G060910	2.69026	1.0395	0.0113274	A>B
TRITD2Av1G051290	TRITD2Bv1G062970	1.00212	0.528652	0.0251818	A>B
TRITD2Av1G051330	TRITD2Bv1G062980	0.627924	0.188734	0.0131341	A>B
TRITD2Av1G051700	TRITD2Bv1G063460	1.05289	0.794548	0.0245478	A>B
TRITD2Av1G051890	TRITD2Bv1G063670	1.1296	0.866259	0.0240285	A>B
TRITD2Av1G052120	TRITD2Bv1G063870	0.542308	0.430328	0.0263831	A>B
TRITD2Av1G052290	TRITD2Bv1G063970	0.257913	0.219481	0.0144711	A>B
TRITD2Av1G052890	TRITD2Bv1G064550	1.30777	0.966317	0.00912603	A>B
TRITD2Av1G053030	TRITD2Bv1G064710	0.238263	0.186959	0.00867046	A>B
TRITD2Av1G053910	TRITD2Bv1G065400	0.490469	0.285504	0.0299428	A>B
TRITD2Av1G053980	TRITD2Bv1G065510	0.534845	0.480885	0.0309855	A>B
TRITD2Av1G056610	TRITD2Bv1G067370	1.33875	0.95768	0.0153642	A>B
TRITD2Av1G057260	TRITD2Bv1G067700	0.702613	0.382781	0.0209057	A>B
TRITD2Av1G057660	TRITD2Bv1G068160	0.497794	0.359994	0.0128492	A>B
TRITD2Av1G058640	TRITD2Bv1G069160	1.02458	0.80015	0.0155008	A>B
TRITD2Av1G059310	TRITD2Bv1G069630	5.35186	4.27068	0.0277544	A>B
TRITD2Av1G059870	TRITD2Bv1G070160	1.44529	0.726021	0.036813	A>B
TRITD2Av1G062950	TRITD2Bv1G073930	4.02507	1.94264	0.0413108	A>B
TRITD2Av1G063260	TRITD2Bv1G079200	1.34433	1.03374	0.0128632	A>B
TRITD2Av1G063960	TRITD2Bv1G078790	0.224143	0.174947	0.0295487	A>B
TRITD2Av1G064770	TRITD2Bv1G078150	0.340906	0.242852	0.0458052	A>B
TRITD2Av1G066110	TRITD2Bv1G077230	0.674077	0.550012	0.0170919	A>B
TRITD2Av1G066120	TRITD2Bv1G077200	1.61896	1.14769	0.0310517	A>B
TRITD2Av1G066560	TRITD2Bv1G076890	1.64086	0.828076	0.0135984	A>B
TRITD2Av1G066700	TRITD2Bv1G076730	0.856982	0.78574	0.0282712	A>B
TRITD2Av1G066770	TRITD2Bv1G076660	1.962	0.761975	0.0159807	A>B
TRITD2Av1G067920	TRITD2Bv1G075440	0.13426	0.054688	0.00710805	A>B
TRITD2Av1G068410	TRITD2Bv1G075300	0.170908	0.120836	0.0189744	A>B
TRITD2Av1G068840	TRITD2Bv1G074720	0.465786	0.212768	0.0103521	A>B
TRITD2Av1G069790	TRITD2Bv1G079430	0.721227	0.260693	0.0103853	A>B
TRITD2Av1G070190	TRITD2Bv1G079790	0.661291	0.5187	0.0206788	A>B
TRITD2Av1G070980	TRITD2Bv1G080290	0.843278	0.482835	0.00750421	A>B
TRITD2Av1G071410	TRITD2Bv1G080480	0.160244	0.131489	0.0143257	A>B
TRITD2Av1G072130	TRITD2Bv1G080850	1.26902	0.620823	0.0260558	A>B
TRITD2Av1G072160	TRITD2Bv1G080870	2.34658	2.02837	0.0252786	A>B
TRITD2Av1G072210	TRITD2Bv1G081010	0.238165	0.162862	0.0128632	A>B
TRITD2Av1G073110	TRITD2Bv1G082560	0.26614	0.183432	0.0486904	A>B
TRITD2Av1G074610	TRITD2Bv1G083580	0.251181	0.137797	0.0100205	A>B
TRITD2Av1G076300	TRITD1Bv1G219760	5.14116	3.23058	0.0122931	A>B
TRITD2Av1G076330	TRITD2Bv1G085060	1.18607	0.953416	0.02768	A>B
TRITD2Av1G077180	TRITD2Bv1G085710	0.405125	0.239639	0.00803904	A>B
TRITD2Av1G077190	TRITD2Bv1G085720	4.32546	3.24816	0.0168537	A>B
TRITD2Av1G077680	TRITD2Bv1G086090	1.25091	0.862634	0.0302695	A>B
TRITD2Av1G078520	TRITD2Bv1G086350	6.20527	4.88364	0.00821615	A>B
TRITD2Av1G080670	TRITD2Bv1G087140	1.305	0.688395	0.0178402	A>B
TRITD2Av1G080780	TRITD2Bv1G087170	0.898252	0.491055	0.0145387	A>B
TRITD2Av1G083030	TRITD2Bv1G088340	2.31279	1.30021	0.0158008	A>B
TRITD2Av1G083320	TRITD2Bv1G089260	0.370084	0.25047	0.0349013	A>B
TRITD2Av1G084310	TRITD2Bv1G089520	0.954389	0.27695	0.0125113	A>B
TRITD2Av1G085990	TRITD2Bv1G091150	2.01667	1.1845	0.0136601	A>B
TRITD2Av1G088590	TRITD2Bv1G093330	0.802325	0.557558	0.0108545	A>B
TRITD2Av1G088850	TRITD2Bv1G093460	0.77476	0.458843	0.0291008	A>B
TRITD2Av1G089240	TRITD2Bv1G093630	2.41607	1.91861	0.0179587	A>B
TRITD2Av1G089830	TRITD2Bv1G093740	0.408345	0.363663	0.0445426	A>B
TRITD2Av1G091400	TRITD2Bv1G094250	1.45037	0.812787	0.0130236	A>B
TRITD2Av1G094740	TRITD2Bv1G095820	0.286217	0.193174	0.0199744	A>B
TRITD2Av1G095690	TRITD2Bv1G096380	5.53412	3.09502	0.0146691	A>B
TRITD2Av1G095880	TRITD2Bv1G096760	0.291791	0.240329	0.0253975	A>B
TRITD2Av1G096340	TRITD2Bv1G096630	0.458084	0.259245	0.0177963	A>B
TRITD2Av1G100540	TRITD2Bv1G096570	0.402314	0.330257	0.0154806	A>B
TRITD2Av1G103360	TRITD2Bv1G116580	2.26343	1.88428	0.0234948	A>B
TRITD2Av1G104570	TRITD2Bv1G101040	0.856951	0.635114	0.0167139	A>B
TRITD2Av1G106250	TRITD2Bv1G100770	0.315185	0.208355	0.0320652	A>B
TRITD2Av1G107370	TRITD2Bv1G114850	0.171019	0.107484	0.0156937	A>B
TRITD2Av1G115920	TRITD2Bv1G107810	0.304647	0.221125	0.0177733	A>B
TRITD2Av1G117900	TRITD2Bv1G105550	0.715128	0.386538	0.0193925	A>B
TRITD2Av1G122770	TRITD2Bv1G107440	0.0743112	0.0625784	0.0326529	A>B
TRITD2Av1G123680	TRITD2Bv1G112850	4.42854	0.364752	0.0121356	A>B
TRITD2Av1G125450	TRITD2Bv1G124470	0.483864	0.364515	0.0368877	A>B
TRITD2Av1G126510	TRITD2Bv1G099920	2.15389	1.44329	0.0314548	A>B
TRITD2Av1G127240	TRITD2Bv1G117090	0.611074	0.270595	0.0405732	A>B
TRITD2Av1G127480	TRITD2Bv1G104890	0.635079	0.55554	0.0292597	A>B
TRITD2Av1G128120	TRITD2Bv1G109970	0.260264	0.190461	0.0255237	A>B
TRITD2Av1G129060	TRITD2Bv1G113950	0.576262	0.279468	0.0103342	A>B
TRITD2Av1G131160	TRITD2Bv1G117930	4.67521	1.45019	0.0327348	A>B
TRITD2Av1G131720	TRITD2Bv1G118340	0.0788282	0.0712568	0.0190171	A>B
TRITD2Av1G132440	TRITD2Bv1G123540	0.224337	0.172643	0.0127169	A>B
TRITD2Av1G135390	TRITD2Bv1G122870	0.387088	0.243035	0.0149569	A>B
TRITD2Av1G135440	TRITD2Bv1G122890	1.04706	0.6322	0.0319484	A>B
TRITD2Av1G139050	TRITD2Bv1G121250	4.55315	1.93526	0.0224398	A>B
TRITD2Av1G139220	TRITD2Bv1G121210	0.709526	0.502714	0.0327427	A>B
TRITD2Av1G140890	TRITD2Bv1G131260	0.4874	0.316774	0.0120676	A>B
TRITD2Av1G141140	TRITD2Bv1G131070	0.707805	0.483916	0.0190968	A>B
TRITD2Av1G145890	TRITD2Bv1G129770	0.837069	0.271994	0.0165922	A>B
TRITD2Av1G147040	TRITD2Bv1G129210	0.243502	0.192937	0.023376	A>B
TRITD2Av1G147150	TRITD2Bv1G129050	1.49403	1.09154	0.0194591	A>B
TRITD2Av1G148430	TRITD2Bv1G128130	1.31035	1.08209	0.0165133	A>B
TRITD2Av1G148570	TRITD2Bv1G128070	0.244848	0.133937	0.0130236	A>B
TRITD2Av1G149900	TRITD2Bv1G127380	2.84862	1.72455	0.0138257	A>B
TRITD2Av1G154250	TRITD2Bv1G120470	0.600106	0.147181	0.0118321	A>B
TRITD2Av1G154310	TRITD2Bv1G120570	0.261214	0.210686	0.0176269	A>B
TRITD2Av1G156340	TRITD2Bv1G132680	1.03612	0.897282	0.0448421	A>B
TRITD2Av1G156630	TRITD2Bv1G132830	0.342234	0.140819	0.0433686	A>B
TRITD2Av1G159080	TRITD2Bv1G134130	0.131519	0.0961831	0.014678	A>B
TRITD2Av1G159790	TRITD2Bv1G134620	0.246823	0.173454	0.0435366	A>B
TRITD2Av1G160100	TRITD2Bv1G134950	0.501769	0.329409	0.0151131	A>B
TRITD2Av1G161160	TRITD2Bv1G135560	0.643052	0.496471	0.0344966	A>B
TRITD2Av1G162320	TRITD2Bv1G136520	0.208355	0.151797	0.0181374	A>B
TRITD2Av1G162450	TRITD2Bv1G136700	0.154846	0.113538	0.0194354	A>B
TRITD2Av1G164460	TRITD2Bv1G137780	0.600739	0.53531	0.0484034	A>B
TRITD2Av1G165290	TRITD2Bv1G138460	0.623298	0.433209	0.0196153	A>B
TRITD2Av1G165620	TRITD2Bv1G138550	0.790524	0.734658	0.0246396	A>B
TRITD2Av1G167620	TRITD2Bv1G139590	1.4087	0.837881	0.0330494	A>B
TRITD2Av1G168970	TRITD2Bv1G140560	1.48125	0.435619	0.00909399	A>B
TRITD2Av1G169260	TRITD2Bv1G140780	0.386314	0.163384	0.0218773	A>B
TRITD2Av1G170470	TRITD2Bv1G141620	0.46898	0.412614	0.0273427	A>B
TRITD2Av1G172620	TRITD2Bv1G142790	0.333397	0.246034	0.0187205	A>B
TRITD2Av1G172840	TRITD2Bv1G143010	0.251391	0.204344	0.0106357	A>B
TRITD2Av1G175580	TRITD7Bv1G072630	0.655177	0.53353	0.0347752	A>B
TRITD2Av1G175960	TRITD2Bv1G144560	0.505732	0.338886	0.00922917	A>B
TRITD2Av1G176580	TRITD2Bv1G144850	0.494825	0.267285	0.0199836	A>B
TRITD2Av1G177460	TRITD2Bv1G145660	0.389946	0.282223	0.0472116	A>B
TRITD2Av1G178270	TRITD2Bv1G146530	3.52217	3.05765	0.0291008	A>B
TRITD2Av1G178490	TRITD2Bv1G146850	0.381609	0.317501	0.0297649	A>B
TRITD2Av1G178540	TRITD2Bv1G147080	0.462003	0.352739	0.0240342	A>B
TRITD2Av1G179280	TRITD2Bv1G147770	0.469222	0.290652	0.0133033	A>B
TRITD2Av1G179390	TRITD2Bv1G147940	0.837363	0.611288	0.0168777	A>B
TRITD2Av1G179620	TRITD2Bv1G148300	0.434627	0.369222	0.0245286	A>B
TRITD2Av1G179640	TRITD2Bv1G148350	1.9711	1.89218	0.012922	A>B
TRITD2Av1G180260	TRITD2Bv1G148600	0.646014	0.56876	0.010574	A>B
TRITD2Av1G180490	TRITD2Bv1G148630	7.43483	7.26549	0.0237662	A>B
TRITD2Av1G183090	TRITD2Bv1G150090	0.184895	0.138242	0.0109704	A>B
TRITD2Av1G183370	TRITD2Bv1G150550	1.24101	0.928606	0.042425	A>B
TRITD2Av1G183570	TRITD2Bv1G150720	2.03131	1.18764	0.0135984	A>B
TRITD2Av1G183810	TRITD2Bv1G150830	0.519004	0.453302	0.0203281	A>B
TRITD2Av1G184320	TRITD2Bv1G151080	2.76647	2.49626	0.0152369	A>B
TRITD2Av1G184800	TRITD2Bv1G151310	0.331812	0.156483	0.0123618	A>B
TRITD2Av1G188080	TRITD2Bv1G153490	1.33129	0.984319	0.0395034	A>B
TRITD2Av1G188390	TRITD2Bv1G153760	0.309294	0.214565	0.0135984	A>B
TRITD2Av1G191430	TRITD2Bv1G157790	0.208914	0.143428	0.0129509	A>B
TRITD2Av1G192000	TRITD2Bv1G158060	1.15376	0.837258	0.0200209	A>B
TRITD2Av1G192210	TRITD2Bv1G158170	4.32157	2.83146	0.013801	A>B
TRITD2Av1G192220	TRITD2Bv1G158180	0.798958	0.37706	0.03542	A>B
TRITD2Av1G192860	TRITD2Bv1G241490	5.49179	1.54633	0.0226377	A>B
TRITD2Av1G193210	TRITD2Bv1G158660	0.470964	0.268106	0.0496964	A>B
TRITD2Av1G195810	TRITD2Bv1G160220	0.202543	0.173599	0.0277041	A>B
TRITD2Av1G197110	TRITD2Bv1G161150	0.580539	0.200409	0.0103521	A>B
TRITD2Av1G197790	TRITD2Bv1G161500	1.52609	0.883814	0.0490901	A>B
TRITD2Av1G197880	TRITD2Bv1G161510	0.832637	0.731379	0.0481919	A>B
TRITD2Av1G198110	TRITD2Bv1G161840	2.85131	1.53169	0.0151131	A>B
TRITD2Av1G198230	TRITD2Bv1G161910	1.66784	0.684458	0.0125113	A>B
TRITD2Av1G198470	TRITD2Bv1G161980	0.616675	0.546667	0.0457292	A>B
TRITD2Av1G200110	TRITD2Bv1G163170	0.599197	0.367142	0.0116158	A>B
TRITD2Av1G200280	TRITD2Bv1G163620	1.0269	0.734975	0.0283811	A>B
TRITD2Av1G200310	TRITD2Bv1G163630	1.38596	0.679522	0.012602	A>B
TRITD2Av1G200400	TRITD2Bv1G163800	1.60731	1.15375	0.0140982	A>B
TRITD2Av1G202260	TRITD2Bv1G165600	0.426535	0.348265	0.0232093	A>B
TRITD2Av1G202550	TRITD2Bv1G166200	0.241026	0.186281	0.020094	A>B
TRITD2Av1G203160	TRITD2Bv1G166890	0.682305	0.447695	0.0328896	A>B
TRITD2Av1G203940	TRITD2Bv1G167220	3.72539	0.825883	0.0393762	A>B
TRITD2Av1G204040	TRITD2Bv1G167230	4.28718	2.18811	0.0208997	A>B
TRITD2Av1G204630	TRITD2Bv1G167570	0.283535	0.214363	0.0172823	A>B
TRITD2Av1G205260	TRITD2Bv1G168530	0.535001	0.336287	0.0178402	A>B
TRITD2Av1G205850	TRITD2Bv1G168820	0.730395	0.617714	0.0292011	A>B
TRITD2Av1G205890	TRITD2Bv1G168960	0.568571	0.229331	0.0387099	A>B
TRITD2Av1G206780	TRITD2Bv1G170410	0.414517	0.304634	0.0270091	A>B
TRITD2Av1G207110	TRITD2Bv1G170700	2.04392	1.75017	0.0140946	A>B
TRITD2Av1G207630	TRITD2Bv1G171820	0.514963	0.463302	0.0160184	A>B
TRITD2Av1G207720	TRITD2Bv1G172050	1.8138	1.36916	0.0437522	A>B
TRITD2Av1G210410	TRITD2Bv1G174660	2.16586	1.79042	0.0140589	A>B
TRITD2Av1G210860	TRITD2Bv1G174990	0.201017	0.12125	0.0303448	A>B
TRITD2Av1G211050	TRITD2Bv1G175110	0.731129	0.430385	0.0221828	A>B
TRITD2Av1G211500	TRITD2Bv1G175470	0.153448	0.102658	0.0236799	A>B
TRITD2Av1G212420	TRITD2Bv1G176590	1.15661	1.07028	0.0263253	A>B
TRITD2Av1G212590	TRITD2Bv1G176110	0.902858	0.498266	0.0116223	A>B
TRITD2Av1G213240	TRITD2Bv1G177980	1.65209	1.20225	0.0123329	A>B
TRITD2Av1G213820	TRITD2Bv1G177190	0.113211	0.0948385	0.0151114	A>B
TRITD2Av1G214160	TRITD2Bv1G176870	1.2131	0.705763	0.0358112	A>B
TRITD2Av1G214910	TRITD2Bv1G179090	0.215942	0.142175	0.0113072	A>B
TRITD2Av1G214990	TRITD2Bv1G179230	0.343562	0.135445	0.0142277	A>B
TRITD2Av1G215180	TRITD2Bv1G179360	0.272035	0.196555	0.0199836	A>B
TRITD2Av1G216150	TRITD2Bv1G180270	4.36701	3.44707	0.0130236	A>B
TRITD2Av1G218340	TRITD2Bv1G181480	1.27896	0.351371	0.0101327	A>B
TRITD2Av1G218540	TRITD2Bv1G181750	3.95394	2.50041	0.0226052	A>B
TRITD2Av1G221440	TRITD2Bv1G183560	5.76386	2.05304	0.0236432	A>B
TRITD2Av1G222930	TRITD2Bv1G185080	0.42252	0.280544	0.0206788	A>B
TRITD2Av1G223190	TRITD2Bv1G185450	5.4122	1.66299	0.0199183	A>B
TRITD2Av1G224080	TRITD2Bv1G186380	1.88991	1.22676	0.0397123	A>B
TRITD2Av1G224160	TRITD2Bv1G186480	2.02227	1.77606	0.0490643	A>B
TRITD2Av1G224290	TRITD2Bv1G186720	2.7013	1.53667	0.028131	A>B
TRITD2Av1G224820	TRITD2Bv1G187270	0.848137	0.370168	0.0159753	A>B
TRITD2Av1G225290	TRITD2Bv1G187580	0.418069	0.276936	0.0170013	A>B
TRITD2Av1G225510	TRITD2Bv1G187810	0.437675	0.273301	0.0256214	A>B
TRITD2Av1G225720	TRITD2Bv1G188220	0.616401	0.458483	0.0113274	A>B
TRITD2Av1G225980	TRITD2Bv1G188470	1.13187	1.00309	0.0335476	A>B
TRITD2Av1G226560	TRITD2Bv1G188710	1.36897	1.22562	0.0245478	A>B
TRITD2Av1G227690	TRITD2Bv1G189340	0.729938	0.206492	0.00894705	A>B
TRITD2Av1G228330	TRITD2Bv1G189950	0.109757	0.0877173	0.0113274	A>B
TRITD2Av1G228460	TRITD2Bv1G190030	0.703289	0.497319	0.0408692	A>B
TRITD2Av1G229210	TRITD2Bv1G190770	2.10153	1.37403	0.0373532	A>B
TRITD2Av1G229710	TRITD2Bv1G190940	0.731796	0.674047	0.0392847	A>B
TRITD2Av1G229780	TRITD2Bv1G191050	1.87655	1.35429	0.00953079	A>B
TRITD2Av1G230560	TRITD2Bv1G192860	0.444664	0.26006	0.0186147	A>B
TRITD2Av1G231930	TRITD2Bv1G193820	0.62241	0.306111	0.0145021	A>B
TRITD2Av1G234710	TRITD2Bv1G196890	0.257656	0.175582	0.0212543	A>B
TRITD2Av1G234740	TRITD2Bv1G196900	1.14311	0.739426	0.0151259	A>B
TRITD2Av1G234870	TRITD2Bv1G196940	0.47631	0.413292	0.0283883	A>B
TRITD2Av1G235010	TRITD2Bv1G196970	4.84218	2.49939	0.0321012	A>B
TRITD2Av1G235110	TRITD2Bv1G197120	2.93534	1.80629	0.0281987	A>B
TRITD2Av1G236150	TRITD2Bv1G198140	0.421727	0.38442	0.0428424	A>B
TRITD2Av1G239440	TRITD2Bv1G201110	0.854575	0.685076	0.0410543	A>B
TRITD2Av1G239840	TRITD2Bv1G201600	1.7074	0.636441	0.011265	A>B
TRITD2Av1G240910	TRITD6Bv1G047970	1.73277	0.793471	0.0101024	A>B
TRITD2Av1G241870	TRITD2Bv1G202760	2.29498	0.976259	0.0113274	A>B
TRITD2Av1G242050	TRITD2Bv1G202840	0.997401	0.750311	0.044286	A>B
TRITD2Av1G243160	TRITD0Uv1G015770	1.24221	0.236902	0.018822	A>B
TRITD2Av1G244320	TRITD2Bv1G204850	2.01041	1.00183	0.0391469	A>B
TRITD2Av1G244650	TRITD2Bv1G205420	1.6667	0.455066	0.0156937	A>B
TRITD2Av1G244840	TRITD2Bv1G205700	0.36672	0.283898	0.0263651	A>B
TRITD2Av1G245750	TRITD2Bv1G207220	0.499842	0.268689	0.0126243	A>B
TRITD2Av1G246270	TRITD2Bv1G208060	0.742698	0.378605	0.0237207	A>B
TRITD2Av1G247090	TRITD2Bv1G208650	1.29322	0.789413	0.0303114	A>B
TRITD2Av1G247550	TRITD2Bv1G209000	0.364072	0.302345	0.0194775	A>B
TRITD2Av1G247570	TRITD2Bv1G208980	1.21111	0.870353	0.0449786	A>B
TRITD2Av1G247630	TRITD2Bv1G208890	0.908827	0.492054	0.0324995	A>B
TRITD2Av1G247790	TRITD2Bv1G209760	1.02288	0.672052	0.0113072	A>B
TRITD2Av1G247900	TRITD2Bv1G209920	1.02946	0.548201	0.0139815	A>B
TRITD2Av1G248310	TRITD2Bv1G210530	1.71752	1.47845	0.0271476	A>B
TRITD2Av1G248500	TRITD2Bv1G210820	0.458495	0.208735	0.0111463	A>B
TRITD2Av1G248560	TRITD2Bv1G210920	6.05005	3.28896	0.0193067	A>B
TRITD2Av1G248680	TRITD2Bv1G210960	1.27377	1.04539	0.0461901	A>B
TRITD2Av1G248760	TRITD2Bv1G211010	1.70644	1.17086	0.0385445	A>B
TRITD2Av1G250120	TRITD2Bv1G211860	0.474801	0.241178	0.025473	A>B
TRITD2Av1G250990	TRITD2Bv1G212920	0.227324	0.151143	0.00836563	A>B
TRITD2Av1G251450	TRITD2Bv1G213410	0.403258	0.260425	0.0111463	A>B
TRITD2Av1G252980	TRITD2Bv1G214620	1.37203	1.06165	0.0290283	A>B
TRITD2Av1G253870	TRITD2Bv1G217460	0.270126	0.112284	0.0110767	A>B
TRITD2Av1G254230	TRITD2Bv1G216960	0.663569	0.583158	0.0309084	A>B
TRITD2Av1G254240	TRITD2Bv1G216930	1.17523	0.330718	0.0150668	A>B
TRITD2Av1G254470	TRITD2Bv1G216630	0.276671	0.2058	0.0140093	A>B
TRITD2Av1G254850	TRITD2Bv1G216300	0.829777	0.679417	0.0224722	A>B
TRITD2Av1G254880	TRITD2Bv1G216180	2.87473	2.1246	0.015154	A>B
TRITD2Av1G255200	TRITD2Bv1G215910	0.605835	0.36763	0.0150221	A>B
TRITD2Av1G256320	TRITD2Bv1G218940	6.38821	2.49409	0.0377324	A>B
TRITD2Av1G257760	TRITD2Bv1G220130	1.39141	0.732849	0.0158008	A>B
TRITD2Av1G257860	TRITD2Bv1G220200	0.767237	0.627369	0.017942	A>B
TRITD2Av1G258170	TRITD2Bv1G220520	0.482613	0.268067	0.0215854	A>B
TRITD2Av1G258190	TRITD2Bv1G220540	0.300901	0.279932	0.0174929	A>B
TRITD2Av1G258820	TRITD2Bv1G221390	0.402185	0.335827	0.0481916	A>B
TRITD2Av1G258890	TRITD2Bv1G221460	0.169002	0.124738	0.0456751	A>B
TRITD2Av1G259300	TRITD2Bv1G222020	0.786183	0.621841	0.0336069	A>B
TRITD2Av1G259410	TRITD2Bv1G222100	0.297339	0.162797	0.0159656	A>B
TRITD2Av1G259820	TRITD2Bv1G222410	5.09324	3.58965	0.0102152	A>B
TRITD2Av1G260780	TRITD2Bv1G223200	0.185914	0.161473	0.0168383	A>B
TRITD2Av1G260890	TRITD2Bv1G223400	3.40675	2.30222	0.0465437	A>B
TRITD2Av1G261120	TRITD2Bv1G223790	0.513466	0.337032	0.0360307	A>B
TRITD2Av1G261450	TRITD2Bv1G224370	0.15582	0.101614	0.0217726	A>B
TRITD2Av1G262570	TRITD2Bv1G206590	0.422685	0.329885	0.0270792	A>B
TRITD2Av1G263080	TRITD2Bv1G225530	0.688563	0.555448	0.0153642	A>B
TRITD2Av1G263910	TRITD2Bv1G226620	0.291468	0.249321	0.0263093	A>B
TRITD2Av1G264750	TRITD2Bv1G227540	0.164743	0.118506	0.00894705	A>B
TRITD2Av1G265100	TRITD2Bv1G227670	0.154304	0.136669	0.025473	A>B
TRITD2Av1G265420	TRITD2Bv1G228350	0.533052	0.232415	0.0111463	A>B
TRITD2Av1G265480	TRITD2Bv1G228640	3.34034	1.473	0.0241746	A>B
TRITD2Av1G265860	TRITD2Bv1G229160	1.60639	0.625283	0.0145581	A>B
TRITD2Av1G265950	TRITD2Bv1G229270	2.60724	1.8492	0.0342894	A>B
TRITD2Av1G267190	TRITD2Bv1G230570	0.270891	0.19063	0.00894705	A>B
TRITD2Av1G269140	TRITD2Bv1G232570	0.642266	0.597559	0.0302535	A>B
TRITD2Av1G269160	TRITD2Bv1G232610	1.08433	0.813787	0.0209738	A>B
TRITD2Av1G269700	TRITD2Bv1G233120	0.779795	0.466961	0.012602	A>B
TRITD2Av1G269720	TRITD2Bv1G233140	0.962467	0.369159	0.0202988	A>B
TRITD2Av1G270250	TRITD2Bv1G233390	0.509998	0.331453	0.0156674	A>B
TRITD2Av1G270620	TRITD2Bv1G233860	0.993809	0.562123	0.011986	A>B
TRITD2Av1G270980	TRITD2Bv1G234170	0.800022	0.594224	0.0153104	A>B
TRITD2Av1G271160	TRITD2Bv1G234390	7.94045	6.60862	0.0403538	A>B
TRITD2Av1G271310	TRITD2Bv1G234740	0.109783	0.0760456	0.0171298	A>B
TRITD2Av1G272880	TRITD2Bv1G235960	0.367449	0.303973	0.0120731	A>B
TRITD2Av1G272960	TRITD2Bv1G236070	1.6951	1.25716	0.0202088	A>B
TRITD2Av1G274050	TRITD2Bv1G237630	0.429914	0.228162	0.0343946	A>B
TRITD2Av1G274640	TRITD2Bv1G238580	0.773673	0.4778	0.00867046	A>B
TRITD2Av1G275700	TRITD2Bv1G239860	0.272097	0.237091	0.0316428	A>B
TRITD2Av1G275840	TRITD2Bv1G239650	0.302706	0.181869	0.00803904	A>B
TRITD2Av1G276150	TRITD2Bv1G240130	2.02314	0.359469	0.0256885	A>B
TRITD2Av1G276190	TRITD2Bv1G240180	0.412629	0.242165	0.0145387	A>B
TRITD2Av1G276900	TRITD2Bv1G240990	0.860038	0.567926	0.0397178	A>B
TRITD2Av1G277340	TRITD2Bv1G241320	0.58528	0.415106	0.0212911	A>B
TRITD2Av1G277970	TRITD2Bv1G242140	1.17516	0.867351	0.0295246	A>B
TRITD2Av1G278320	TRITD2Bv1G242510	0.617533	0.382796	0.00979482	A>B
TRITD2Av1G278650	TRITD2Bv1G243400	1.5036	0.975856	0.0150668	A>B
TRITD2Av1G278690	TRITD2Bv1G243570	0.433007	0.245199	0.0111463	A>B
TRITD2Av1G279510	TRITD2Bv1G244690	1.27946	1.19061	0.0303805	A>B
TRITD2Av1G279530	TRITD2Bv1G244750	0.415386	0.268905	0.0186334	A>B
TRITD2Av1G280080	TRITD0Uv1G016130	6.21037	3.59206	0.0483062	A>B
TRITD2Av1G282960	TRITD0Uv1G038260	6.57429	3.13532	0.0203416	A>B
TRITD2Av1G283410	TRITD2Bv1G251130	0.560976	0.433176	0.00894705	A>B
TRITD2Av1G284430	TRITD2Bv1G252180	0.357576	0.340462	0.0216174	A>B
TRITD2Av1G285560	TRITD2Bv1G253090	5.00583	4.12917	0.0255689	A>B
TRITD2Av1G285560	TRITD2Bv1G253100	5.00583	3.79132	0.0347821	A>B
TRITD2Av1G285890	TRITD2Bv1G253750	1.66871	1.17129	0.020574	A>B
TRITD2Av1G286820	TRITD2Bv1G255760	2.71223	2.63917	0.0260874	A>B
TRITD2Av1G287000	TRITD2Bv1G256130	0.671914	0.559419	0.0188771	A>B
TRITD2Av1G287610	TRITD2Bv1G256480	9.62066	2.15434	0.0296046	A>B
TRITD2Av1G288330	TRITD2Bv1G257160	0.613929	0.254505	0.0153642	A>B
TRITD2Av1G288710	TRITD2Bv1G257480	4.19051	1.93046	0.00894705	A>B
TRITD2Av1G288960	TRITD2Bv1G257920	0.733656	0.248843	0.0171454	A>B
TRITD2Av1G289040	TRITD2Bv1G258030	0.457565	0.299042	0.0221425	A>B
TRITD2Av1G289160	TRITD2Bv1G258290	0.284655	0.194223	0.0101298	A>B
TRITD2Av1G289230	TRITD2Bv1G258480	0.14254	0.0609646	0.00827604	A>B
TRITD2Av1G289820	TRITD2Bv1G259260	4.51408	2.28448	0.0113823	A>B
TRITD2Av1G291140	TRITD2Bv1G261030	0.831169	0.44306	0.0101327	A>B
TRITD2Av1G291560	TRITD2Bv1G261340	0.197148	0.134518	0.0126305	A>B
TRITD2Av1G291960	TRITD2Bv1G261720	1.09157	0.626913	0.03589	A>B
TRITD2Av1G291960	TRITD3Bv1G021540	1.09157	0.431173	0.0143171	A>B
TRITD2Av1G293170	TRITD2Bv1G262850	2.41632	1.67862	0.0423016	A>B
TRITD2Av1G293180	TRITD2Bv1G262890	4.00919	1.87149	0.035395	A>B
TRITD2Av1G294100	TRITD2Bv1G263430	3.42676	1.69564	0.00876927	A>B
TRITD2Av1G294110	TRITD2Bv1G263440	0.31608	0.243535	0.0268443	A>B
TRITD2Av1G295120	TRITD2Bv1G264510	1.04844	0.88634	0.00965551	A>B
TRITD2Av1G295880	TRITD0Uv1G009810	3.04051	2.02552	0.0176754	A>B
TRITD3Av1G000170	TRITD3Bv1G005210	1.80219	1.6947	0.0118532	A>B
TRITD3Av1G000870	TRITD2Bv1G122110	0.555579	0.227007	0.012602	A>B
TRITD3Av1G000900	TRITD3Bv1G006230	1.01637	0.888289	0.0225032	A>B
TRITD3Av1G001060	TRITD0Uv1G023410	0.12064	0.105945	0.0207565	A>B
TRITD3Av1G001150	TRITD2Bv1G247440	0.330404	0.148951	0.0320237	A>B
TRITD3Av1G001240	TRITD3Bv1G005920	0.924304	0.603142	0.0106357	A>B
TRITD3Av1G001930	TRITD3Bv1G003480	0.220557	0.0785908	0.0138401	A>B
TRITD3Av1G002010	TRITD3Bv1G003430	0.966991	0.782215	0.011083	A>B
TRITD3Av1G002600	TRITD3Bv1G002890	0.434434	0.267654	0.0174384	A>B
TRITD3Av1G003390	TRITD3Bv1G001570	0.255045	0.197005	0.00965551	A>B
TRITD3Av1G003890	TRITD3Bv1G000470	3.58145	1.1574	0.0298899	A>B
TRITD3Av1G008720	TRITD3Bv1G012140	1.1536	0.805912	0.0116902	A>B
TRITD3Av1G008770	TRITD3Bv1G011880	1.55199	1.39417	0.0206283	A>B
TRITD3Av1G009910	TRITD3Bv1G010680	1.14089	0.733391	0.0230078	A>B
TRITD3Av1G010640	TRITD3Bv1G010160	0.202005	0.188527	0.00710805	A>B
TRITD3Av1G010710	TRITD3Bv1G010080	0.977452	0.52993	0.0209085	A>B
TRITD3Av1G011190	TRITD3Bv1G009810	20.2225	7.45394	0.0130861	A>B
TRITD3Av1G011220	TRITD3Bv1G009520	6.27156	4.82387	0.0378989	A>B
TRITD3Av1G011260	TRITD3Bv1G009340	6.49268	1.39123	0.0180908	A>B
TRITD3Av1G011380	TRITD3Bv1G009210	0.374682	0.27428	0.00837143	A>B
TRITD3Av1G011620	TRITD3Bv1G008590	0.200542	0.169602	0.0283859	A>B
TRITD3Av1G013920	TRITD3Bv1G016930	0.517587	0.283707	0.0187656	A>B
TRITD3Av1G014000	TRITD3Bv1G017120	0.296541	0.161377	0.0122378	A>B
TRITD3Av1G014350	TRITD3Bv1G017580	0.771217	0.519716	0.013801	A>B
TRITD3Av1G014700	TRITD3Bv1G018260	0.26	0.169817	0.0108471	A>B
TRITD3Av1G014740	TRITD3Bv1G018540	0.90239	0.412417	0.00894705	A>B
TRITD3Av1G015760	TRITD3Bv1G077830	0.237341	0.197006	0.0257102	A>B
TRITD3Av1G016370	TRITD3Bv1G019580	1.91643	1.15969	0.019008	A>B
TRITD3Av1G016660	TRITD3Bv1G019780	0.860095	0.645336	0.0271789	A>B
TRITD3Av1G018340	TRITD3Bv1G022000	0.399611	0.114144	0.0148726	A>B
TRITD3Av1G019730	TRITD3Bv1G022780	0.276482	0.150926	0.0200059	A>B
TRITD3Av1G019850	TRITD3Bv1G023580	0.202152	0.14452	0.0222572	A>B
TRITD3Av1G020230	TRITD3Bv1G023780	1.44475	1.19629	0.0144745	A>B
TRITD3Av1G020920	TRITD3Bv1G025010	0.679116	0.393415	0.0420523	A>B
TRITD3Av1G021030	TRITD3Bv1G024920	0.233342	0.134886	0.0130236	A>B
TRITD3Av1G021340	TRITD0Uv1G024270	0.15977	0.144597	0.02849	A>B
TRITD3Av1G022300	TRITD3Bv1G025880	0.450381	0.258366	0.0171298	A>B
TRITD3Av1G023240	TRITD3Bv1G027250	3.89444	2.81448	0.00796569	A>B
TRITD3Av1G023500	TRITD3Bv1G027660	1.73859	1.37632	0.00710805	A>B
TRITD3Av1G023700	TRITD3Bv1G027800	0.582559	0.295679	0.0157732	A>B
TRITD3Av1G024570	TRITD3Bv1G028330	0.354698	0.279402	0.014201	A>B
TRITD3Av1G025320	TRITD3Bv1G029050	0.821786	0.428897	0.0103868	A>B
TRITD3Av1G025410	TRITD3Bv1G029070	3.91477	1.95668	0.0140722	A>B
TRITD3Av1G025660	TRITD7Bv1G206420	13.2132	4.5027	0.0183859	A>B
TRITD3Av1G025700	TRITD3Bv1G029660	0.136806	0.0864555	0.0183859	A>B
TRITD3Av1G025860	TRITD3Bv1G029940	0.360942	0.246769	0.0221757	A>B
TRITD3Av1G027040	TRITD3Bv1G030910	0.969156	0.78623	0.0179417	A>B
TRITD3Av1G027420	TRITD3Bv1G031340	0.82284	0.380296	0.00933085	A>B
TRITD3Av1G027970	TRITD3Bv1G032170	2.25611	1.46559	0.0235644	A>B
TRITD3Av1G028380	TRITD3Bv1G032780	0.368442	0.327741	0.0396368	A>B
TRITD3Av1G029160	TRITD3Bv1G033240	0.898042	0.714821	0.045204	A>B
TRITD3Av1G030150	TRITD3Bv1G035380	0.155799	0.135978	0.0493733	A>B
TRITD3Av1G030990	TRITD3Bv1G037240	0.840304	0.492256	0.0238249	A>B
TRITD3Av1G031030	TRITD6Bv1G009580	10.294	5.26395	0.0170942	A>B
TRITD3Av1G031380	TRITD3Bv1G037620	2.50538	1.63012	0.0267255	A>B
TRITD3Av1G031450	TRITD3Bv1G037760	0.373933	0.228656	0.00909399	A>B
TRITD3Av1G032110	TRITD3Bv1G039080	1.2806	0.715459	0.0155008	A>B
TRITD3Av1G032840	TRITD3Bv1G040640	0.242931	0.160155	0.0190883	A>B
TRITD3Av1G033250	TRITD3Bv1G041220	0.194631	0.102209	0.00901627	A>B
TRITD3Av1G033310	TRITD3Bv1G041250	1.2075	0.95557	0.0222975	A>B
TRITD3Av1G033320	TRITD7Bv1G101090	1.80709	1.09773	0.00891794	A>B
TRITD3Av1G033610	TRITD3Bv1G042230	1.92788	1.2507	0.00755706	A>B
TRITD3Av1G035250	TRITD3Bv1G044610	1.24516	0.858748	0.0415497	A>B
TRITD3Av1G035500	TRITD3Bv1G044470	0.848254	0.670247	0.0204759	A>B
TRITD3Av1G035570	TRITD3Bv1G044380	0.519828	0.43692	0.0397123	A>B
TRITD3Av1G036160	TRITD3Bv1G045350	2.65376	1.15578	0.010574	A>B
TRITD3Av1G036930	TRITD3Bv1G045960	1.1028	0.759528	0.0178995	A>B
TRITD3Av1G037220	TRITD3Bv1G046120	0.18259	0.121519	0.0132819	A>B
TRITD3Av1G038000	TRITD3Bv1G046630	2.31156	1.91149	0.0205873	A>B
TRITD3Av1G038460	TRITD3Bv1G047250	0.315379	0.24833	0.0167828	A>B
TRITD3Av1G039020	TRITD3Bv1G047920	0.357241	0.237152	0.0287086	A>B
TRITD3Av1G039130	TRITD3Bv1G048150	0.63242	0.526353	0.0169476	A>B
TRITD3Av1G039870	TRITD3Bv1G048690	1.07167	0.767128	0.0398829	A>B
TRITD3Av1G040790	TRITD3Bv1G049220	0.38539	0.218392	0.00956777	A>B
TRITD3Av1G041140	TRITD3Bv1G049450	0.879013	0.75356	0.0486686	A>B
TRITD3Av1G041390	TRITD3Bv1G049780	0.0970546	0.0720816	0.0195148	A>B
TRITD3Av1G041800	TRITD3Bv1G050070	0.434861	0.38447	0.0151423	A>B
TRITD3Av1G042130	TRITD7Bv1G126790	0.63392	0.171559	0.0486624	A>B
TRITD3Av1G044200	TRITD3Bv1G052780	2.1963	1.27493	0.0391984	A>B
TRITD3Av1G044240	TRITD3Bv1G052810	0.401524	0.239425	0.0222408	A>B
TRITD3Av1G045990	TRITD3Bv1G054150	0.514393	0.387735	0.0116902	A>B
TRITD3Av1G046930	TRITD3Bv1G055690	0.30906	0.177989	0.010827	A>B
TRITD3Av1G046940	TRITD3Bv1G055600	3.0343	2.35782	0.0245478	A>B
TRITD3Av1G047210	TRITD3Bv1G055380	2.99555	2.44886	0.0212209	A>B
TRITD3Av1G047210	TRITD3Bv1G055390	2.99555	2.44886	0.0212209	A>B
TRITD3Av1G047210	TRITD4Bv1G019310	2.99555	2.36626	0.0226358	A>B
TRITD3Av1G048620	TRITD3Bv1G059540	0.193272	0.14903	0.0314125	A>B
TRITD3Av1G049200	TRITD3Bv1G058860	0.368421	0.312626	0.0378203	A>B
TRITD3Av1G049310	TRITD3Bv1G058730	0.395999	0.332517	0.0378613	A>B
TRITD3Av1G049330	TRITD3Bv1G058690	4.31972	3.47034	0.0187656	A>B
TRITD3Av1G050950	TRITD3Bv1G057510	0.310788	0.107448	0.0242925	A>B
TRITD3Av1G053320	TRITD3Bv1G062650	0.331221	0.209951	0.00956777	A>B
TRITD3Av1G053790	TRITD3Bv1G062940	5.88146	4.36292	0.0425464	A>B
TRITD3Av1G056550	TRITD3Bv1G060350	0.615434	0.537347	0.0423551	A>B
TRITD3Av1G056980	TRITD3Bv1G059970	0.630894	0.461166	0.0188163	A>B
TRITD3Av1G057860	TRITD3Bv1G064940	0.735526	0.314014	0.0210598	A>B
TRITD3Av1G058120	TRITD3Bv1G065190	1.40742	0.396844	0.0136503	A>B
TRITD3Av1G059480	TRITD3Bv1G066380	1.6144	1.02661	0.0350703	A>B
TRITD3Av1G060350	TRITD3Bv1G067120	2.09166	1.19053	0.0112884	A>B
TRITD3Av1G062490	TRITD3Bv1G068020	0.638029	0.353533	0.0135116	A>B
TRITD3Av1G066190	TRITD3Bv1G071720	0.187077	0.0824595	0.011083	A>B
TRITD3Av1G067470	TRITD3Bv1G076670	0.471094	0.388879	0.0344921	A>B
TRITD3Av1G067480	TRITD3Bv1G076640	1.69142	0.978216	0.00829339	A>B
TRITD3Av1G074690	TRITD3Bv1G082570	1.46179	0.698836	0.0147178	A>B
TRITD3Av1G076490	TRITD3Bv1G081480	0.356885	0.136321	0.0319464	A>B
TRITD3Av1G076730	TRITD3Bv1G081480	0.251846	0.136321	0.0147178	A>B
TRITD3Av1G076730	TRITD3Bv1G081550	0.251846	0.195582	0.0200728	A>B
TRITD3Av1G076980	TRITD3Bv1G081300	2.07936	0.951436	0.0405455	A>B
TRITD3Av1G079380	TRITD3Bv1G085540	0.304661	0.257283	0.0106804	A>B
TRITD3Av1G079570	TRITD3Bv1G085950	0.20164	0.0780286	0.00796569	A>B
TRITD3Av1G079610	TRITD3Bv1G085800	0.469131	0.309611	0.0252001	A>B
TRITD3Av1G081910	TRITD3Bv1G086740	0.908228	0.605886	0.0174834	A>B
TRITD3Av1G082200	TRITD3Bv1G086840	0.327774	0.170215	0.0142818	A>B
TRITD3Av1G082910	TRITD3Bv1G088730	0.77771	0.442928	0.0212605	A>B
TRITD3Av1G084770	TRITD3Bv1G087970	2.13613	0.845936	0.0205109	A>B
TRITD3Av1G086290	TRITD3Bv1G089120	2.69953	1.56654	0.0229487	A>B
TRITD3Av1G086560	TRITD3Bv1G089430	2.22097	1.40694	0.0427341	A>B
TRITD3Av1G086740	TRITD3Bv1G089540	0.654057	0.402343	0.0405689	A>B
TRITD3Av1G087910	TRITD3Bv1G091030	1.13314	0.855152	0.0369512	A>B
TRITD3Av1G088450	TRITD3Bv1G091290	0.102457	0.0841023	0.0218383	A>B
TRITD3Av1G088770	TRITD3Bv1G091630	0.256252	0.228698	0.0118532	A>B
TRITD3Av1G089410	TRITD3Bv1G092160	0.287206	0.259623	0.0332595	A>B
TRITD3Av1G089530	TRITD3Bv1G092250	0.337865	0.225068	0.00775722	A>B
TRITD3Av1G090810	TRITD3Bv1G093060	2.388	2.06601	0.0348435	A>B
TRITD3Av1G091910	TRITD3Bv1G093470	0.89843	0.750312	0.0253729	A>B
TRITD3Av1G093640	TRITD3Bv1G094130	0.250033	0.135402	0.0110767	A>B
TRITD3Av1G093950	TRITD3Bv1G094400	0.755068	0.423977	0.0368398	A>B
TRITD3Av1G094480	TRITD3Bv1G094590	0.597298	0.355307	0.0204759	A>B
TRITD3Av1G097240	TRITD3Bv1G096570	0.128168	0.0839529	0.00821615	A>B
TRITD3Av1G097980	TRITD3Bv1G095710	0.820101	0.586416	0.0126199	A>B
TRITD3Av1G098200	TRITD3Bv1G095590	3.06288	2.03524	0.0127169	A>B
TRITD3Av1G099040	TRITD3Bv1G097290	0.828237	0.531696	0.035395	A>B
TRITD3Av1G101660	TRITD3Bv1G101990	0.190247	0.173067	0.023237	A>B
TRITD3Av1G102810	TRITD3Bv1G103040	0.575756	0.492848	0.00784171	A>B
TRITD3Av1G104520	TRITD3Bv1G114600	0.251607	0.202112	0.0355281	A>B
TRITD3Av1G105180	TRITD3Bv1G114810	0.23537	0.0958048	0.00796569	A>B
TRITD3Av1G109550	TRITD3Bv1G107670	0.228777	0.143852	0.0186147	A>B
TRITD3Av1G111450	TRITD3Bv1G100190	0.128119	0.0789446	0.012311	A>B
TRITD3Av1G112860	TRITD3Bv1G115940	0.153991	0.104763	0.0109268	A>B
TRITD3Av1G112870	TRITD3Bv1G110380	0.364141	0.184835	0.0469267	A>B
TRITD3Av1G115350	TRITD3Bv1G111750	0.255893	0.186111	0.0122314	A>B
TRITD3Av1G116210	TRITD3Bv1G107080	0.550564	0.447903	0.0310738	A>B
TRITD3Av1G119850	TRITD1Bv1G149550	0.32531	0.253135	0.0498745	A>B
TRITD3Av1G121160	TRITD3Bv1G103830	0.392062	0.246422	0.0193475	A>B
TRITD3Av1G122210	TRITD3Bv1G189410	1.71771	1.28929	0.0424477	A>B
TRITD3Av1G122840	TRITD3Bv1G190250	1.1572	0.690684	0.0199776	A>B
TRITD3Av1G124150	TRITD0Uv1G073380	0.313008	0.182539	0.0146995	A>B
TRITD3Av1G125370	TRITD3Bv1G116860	0.244913	0.151307	0.0129509	A>B
TRITD3Av1G125660	TRITD3Bv1G113040	0.465862	0.237842	0.0166991	A>B
TRITD3Av1G128880	TRITD3Bv1G118360	0.555869	0.461888	0.0107868	A>B
TRITD3Av1G129210	TRITD3Bv1G120690	0.120531	0.056441	0.0101957	A>B
TRITD3Av1G130850	TRITD3Bv1G119430	0.357323	0.212488	0.0166274	A>B
TRITD3Av1G131040	TRITD3Bv1G117640	0.63174	0.402671	0.012636	A>B
TRITD3Av1G131180	TRITD3Bv1G116520	0.857839	0.645719	0.0143073	A>B
TRITD3Av1G132560	TRITD3Bv1G121790	1.09956	0.648533	0.0369509	A>B
TRITD3Av1G132880	TRITD3Bv1G122010	0.228858	0.146154	0.00933085	A>B
TRITD3Av1G134160	TRITD3Bv1G122850	0.575357	0.423663	0.0315747	A>B
TRITD3Av1G136080	TRITD3Bv1G123800	0.335909	0.20981	0.0467703	A>B
TRITD3Av1G137840	TRITD3Bv1G124800	0.186101	0.149213	0.0089081	A>B
TRITD3Av1G140580	TRITD3Bv1G126480	0.316291	0.24891	0.0298395	A>B
TRITD3Av1G142490	TRITD3Bv1G128310	1.37889	1.05434	0.0155363	A>B
TRITD3Av1G143650	TRITD3Bv1G129260	0.39581	0.285309	0.034373	A>B
TRITD3Av1G147490	TRITD3Bv1G131400	0.190001	0.0920891	0.01192	A>B
TRITD3Av1G148240	TRITD3Bv1G131490	0.362828	0.212468	0.0277463	A>B
TRITD3Av1G148310	TRITD3Bv1G131580	0.376282	0.299156	0.0305637	A>B
TRITD3Av1G148870	TRITD3Bv1G132280	0.450175	0.297442	0.0141318	A>B
TRITD3Av1G149200	TRITD3Bv1G132580	0.278145	0.188272	0.0205463	A>B
TRITD3Av1G149960	TRITD3Bv1G133030	0.442011	0.267562	0.0293473	A>B
TRITD3Av1G150030	TRITD3Bv1G133050	1.8395	0.823198	0.0103853	A>B
TRITD3Av1G150460	TRITD3Bv1G133330	0.116608	0.0958267	0.021446	A>B
TRITD3Av1G151000	TRITD3Bv1G133770	0.31261	0.202571	0.0129509	A>B
TRITD3Av1G151650	TRITD3Bv1G134110	0.196594	0.132847	0.0222591	A>B
TRITD3Av1G151800	TRITD3Bv1G134330	3.38273	1.9793	0.00900883	A>B
TRITD3Av1G152140	TRITD3Bv1G134550	1.48313	0.920092	0.0130329	A>B
TRITD3Av1G152570	TRITD3Bv1G135020	1.7222	1.15909	0.00923675	A>B
TRITD3Av1G153980	TRITD3Bv1G136510	0.82824	0.46358	0.0206788	A>B
TRITD3Av1G154520	TRITD3Bv1G136270	0.233915	0.126314	0.0113274	A>B
TRITD3Av1G155740	TRITD3Bv1G137110	1.56556	0.851223	0.0103521	A>B
TRITD3Av1G157390	TRITD3Bv1G137940	0.238103	0.183629	0.0391453	A>B
TRITD3Av1G157620	TRITD3Bv1G138070	0.490467	0.420724	0.0101298	A>B
TRITD3Av1G158730	TRITD3Bv1G138640	3.44847	2.75069	0.0130236	A>B
TRITD3Av1G160260	TRITD3Bv1G139670	3.73449	1.11374	0.0108653	A>B
TRITD3Av1G160330	TRITD3Bv1G139710	0.752629	0.568682	0.0221835	A>B
TRITD3Av1G161360	TRITD3Bv1G140100	0.80643	0.450653	0.0180818	A>B
TRITD3Av1G162160	TRITD3Bv1G140660	0.538327	0.232065	0.0202988	A>B
TRITD3Av1G164700	TRITD3Bv1G142520	1.02017	0.749371	0.0463932	A>B
TRITD3Av1G166220	TRITD3Bv1G141600	2.25587	1.49678	0.0108471	A>B
TRITD3Av1G166580	TRITD3Bv1G144900	0.766409	0.463977	0.0314125	A>B
TRITD3Av1G166770	TRITD3Bv1G145060	0.846771	0.420821	0.0116133	A>B
TRITD3Av1G167540	TRITD3Bv1G145850	0.352622	0.243855	0.0117844	A>B
TRITD3Av1G168590	TRITD3Bv1G146720	1.06695	0.498025	0.0080469	A>B
TRITD3Av1G169770	TRITD3Bv1G148550	0.477008	0.309327	0.0160495	A>B
TRITD3Av1G170160	TRITD3Bv1G148970	0.763255	0.502092	0.0391952	A>B
TRITD3Av1G171720	TRITD3Bv1G151680	1.47533	1.04048	0.0148989	A>B
TRITD3Av1G172930	TRITD3Bv1G153710	0.673519	0.383252	0.0310899	A>B
TRITD3Av1G174630	TRITD3Bv1G155270	0.914854	0.542522	0.0219296	A>B
TRITD3Av1G175540	TRITD3Bv1G156540	1.06046	0.876251	0.00774784	A>B
TRITD3Av1G175560	TRITD3Bv1G156570	0.601445	0.26864	0.0294289	A>B
TRITD3Av1G175710	TRITD3Bv1G156680	3.7715	1.2982	0.0377039	A>B
TRITD3Av1G176760	TRITD3Bv1G158240	0.172946	0.158726	0.0447681	A>B
TRITD3Av1G177390	TRITD3Bv1G157470	0.96074	0.686369	0.0371466	A>B
TRITD3Av1G177750	TRITD3Bv1G157320	0.539987	0.288167	0.021418	A>B
TRITD3Av1G178570	TRITD3Bv1G159990	0.174939	0.0808858	0.0185162	A>B
TRITD3Av1G179270	TRITD3Bv1G160350	0.705114	0.375519	0.0402194	A>B
TRITD3Av1G179470	TRITD3Bv1G160410	4.2588	2.57639	0.0140086	A>B
TRITD3Av1G179910	TRITD3Bv1G160730	0.409328	0.240127	0.00894705	A>B
TRITD3Av1G180250	TRITD3Bv1G160930	0.146197	0.112983	0.0156209	A>B
TRITD3Av1G181030	TRITD3Bv1G164120	0.464806	0.356271	0.0193475	A>B
TRITD3Av1G181250	TRITD3Bv1G163760	1.12964	0.812101	0.0254389	A>B
TRITD3Av1G181860	TRITD3Bv1G162600	1.01026	0.834435	0.0248298	A>B
TRITD3Av1G182540	TRITD3Bv1G161400	0.439153	0.382691	0.0455894	A>B
TRITD3Av1G183180	TRITD3Bv1G164450	0.580364	0.195098	0.00548758	A>B
TRITD3Av1G183400	TRITD3Bv1G164590	0.931266	0.696112	0.0174834	A>B
TRITD3Av1G183450	TRITD3Bv1G164750	0.170325	0.121541	0.0164465	A>B
TRITD3Av1G183880	TRITD3Bv1G165400	0.470648	0.215479	0.020266	A>B
TRITD3Av1G183900	TRITD3Bv1G165450	0.37196	0.236051	0.0273075	A>B
TRITD3Av1G184510	TRITD3Bv1G166750	4.45776	1.55928	0.0240552	A>B
TRITD3Av1G184710	TRITD3Bv1G166930	0.785879	0.462529	0.0183572	A>B
TRITD3Av1G185120	TRITD3Bv1G167230	0.244886	0.143837	0.0148263	A>B
TRITD3Av1G186140	TRITD3Bv1G168930	0.228203	0.151292	0.0165736	A>B
TRITD3Av1G186240	TRITD3Bv1G168960	0.680617	0.374398	0.0176578	A>B
TRITD3Av1G186730	TRITD3Bv1G169530	0.964666	0.582997	0.0103853	A>B
TRITD3Av1G187820	TRITD3Bv1G171120	0.151806	0.0632046	0.00710805	A>B
TRITD3Av1G187970	TRITD3Bv1G171230	1.56593	1.11741	0.0307701	A>B
TRITD3Av1G188420	TRITD3Bv1G171600	0.406217	0.194492	0.00755706	A>B
TRITD3Av1G191790	TRITD3Bv1G174330	0.66838	0.511209	0.0243262	A>B
TRITD3Av1G191890	TRITD3Bv1G174500	0.435381	0.290707	0.00971313	A>B
TRITD3Av1G192640	TRITD3Bv1G175010	0.699543	0.571853	0.0110767	A>B
TRITD3Av1G192820	TRITD3Bv1G175180	0.941675	0.687535	0.0467107	A>B
TRITD3Av1G193290	TRITD3Bv1G175580	5.19093	1.69236	0.0339422	A>B
TRITD3Av1G193390	TRITD3Bv1G175640	0.244606	0.172976	0.0302228	A>B
TRITD3Av1G195240	TRITD3Bv1G177420	0.813977	0.478476	0.0386674	A>B
TRITD3Av1G195250	TRITD3Bv1G177410	0.10532	0.0747511	0.014716	A>B
TRITD3Av1G195260	TRITD3Bv1G177400	0.712355	0.479401	0.00905259	A>B
TRITD3Av1G195390	TRITD3Bv1G177050	1.41799	0.56236	0.0205463	A>B
TRITD3Av1G197960	TRITD3Bv1G181320	8.24867	6.51647	0.0355665	A>B
TRITD3Av1G199290	TRITD3Bv1G180450	0.552913	0.297426	0.014045	A>B
TRITD3Av1G200400	TRITD3Bv1G180070	0.375729	0.235094	0.0265683	A>B
TRITD3Av1G201940	TRITD3Bv1G178380	0.983054	0.686395	0.0283259	A>B
TRITD3Av1G204170	TRITD3Bv1G184950	0.618942	0.443173	0.0449037	A>B
TRITD3Av1G204990	TRITD3Bv1G185630	0.235153	0.144737	0.0113072	A>B
TRITD3Av1G206030	TRITD3Bv1G186730	0.918818	0.627552	0.0108676	A>B
TRITD3Av1G206320	TRITD3Bv1G186880	0.377924	0.186502	0.00750421	A>B
TRITD3Av1G206950	TRITD3Bv1G187420	0.45341	0.332626	0.0133349	A>B
TRITD3Av1G208270	TRITD3Bv1G188490	0.597974	0.471903	0.0167139	A>B
TRITD3Av1G208660	TRITD3Bv1G188910	0.325466	0.145365	0.0133033	A>B
TRITD3Av1G208780	TRITD3Bv1G189100	0.539327	0.413397	0.0258002	A>B
TRITD3Av1G210050	TRITD3Bv1G192840	0.171778	0.110134	0.0294136	A>B
TRITD3Av1G210250	TRITD3Bv1G192410	0.659339	0.478974	0.0246445	A>B
TRITD3Av1G210260	TRITD3Bv1G192380	0.373277	0.272666	0.0209772	A>B
TRITD3Av1G211760	TRITD3Bv1G191380	0.345793	0.246143	0.0355668	A>B
TRITD3Av1G212070	TRITD3Bv1G194470	1.15953	0.72127	0.0342894	A>B
TRITD3Av1G212850	TRITD3Bv1G195460	1.35259	0.643434	0.024684	A>B
TRITD3Av1G213030	TRITD3Bv1G195580	2.18069	1.35332	0.0459909	A>B
TRITD3Av1G213280	TRITD3Bv1G195700	2.44721	1.2786	0.0144653	A>B
TRITD3Av1G213510	TRITD3Bv1G196140	0.79898	0.55816	0.020819	A>B
TRITD3Av1G214230	TRITD3Bv1G197520	1.55911	0.689017	0.0398368	A>B
TRITD3Av1G214380	TRITD3Bv1G197600	0.629577	0.385549	0.0336017	A>B
TRITD3Av1G214500	TRITD3Bv1G198880	1.56599	1.48	0.0192898	A>B
TRITD3Av1G214970	TRITD3Bv1G199730	2.52427	1.88881	0.0283883	A>B
TRITD3Av1G215040	TRITD3Bv1G199880	0.339444	0.198285	0.0125026	A>B
TRITD3Av1G215170	TRITD3Bv1G200080	0.195097	0.159108	0.025969	A>B
TRITD3Av1G215840	TRITD3Bv1G201070	0.232367	0.196551	0.015334	A>B
TRITD3Av1G216350	TRITD3Bv1G201650	1.7663	0.562358	0.0345734	A>B
TRITD3Av1G216660	TRITD3Bv1G201930	1.06342	0.652764	0.0307191	A>B
TRITD3Av1G217220	TRITD3Bv1G202660	1.14436	0.955078	0.00902483	A>B
TRITD3Av1G218000	TRITD3Bv1G212980	2.12522	1.15802	0.0243103	A>B
TRITD3Av1G219270	TRITD3Bv1G211340	0.560763	0.453568	0.0261947	A>B
TRITD3Av1G219280	TRITD3Bv1G211320	0.218574	0.106665	0.0116733	A>B
TRITD3Av1G219970	TRITD3Bv1G210330	1.96496	0.70848	0.0226527	A>B
TRITD3Av1G220590	TRITD3Bv1G209450	0.595707	0.348028	0.0263727	A>B
TRITD3Av1G221450	TRITD3Bv1G208420	1.82997	1.20099	0.0440619	A>B
TRITD3Av1G221650	TRITD3Bv1G208090	2.12578	1.26108	0.00829339	A>B
TRITD3Av1G223050	TRITD3Bv1G206960	1.85648	0.742292	0.011083	A>B
TRITD3Av1G223580	TRITD3Bv1G205940	0.349457	0.250062	0.0118665	A>B
TRITD3Av1G227270	TRITD3Bv1G214100	0.960649	0.600852	0.0217398	A>B
TRITD3Av1G227410	TRITD3Bv1G214050	0.509695	0.228053	0.0273274	A>B
TRITD3Av1G227650	TRITD7Bv1G014730	1.54939	0.672007	0.0115916	A>B
TRITD3Av1G227780	TRITD3Bv1G213620	2.44916	1.68111	0.0202918	A>B
TRITD3Av1G228040	TRITD3Bv1G214410	0.0639951	0.0542125	0.0290348	A>B
TRITD3Av1G228130	TRITD3Bv1G214560	0.288976	0.206338	0.0257725	A>B
TRITD3Av1G228630	TRITD3Bv1G214750	0.262755	0.245767	0.0342819	A>B
TRITD3Av1G229190	TRITD3Bv1G215270	0.671662	0.488423	0.0338773	A>B
TRITD3Av1G229290	TRITD3Bv1G215340	0.505815	0.252895	0.0132302	A>B
TRITD3Av1G229430	TRITD3Bv1G215430	1.33485	0.718998	0.0234948	A>B
TRITD3Av1G229470	TRITD3Bv1G215650	0.225739	0.167165	0.00866621	A>B
TRITD3Av1G229570	TRITD3Bv1G215700	2.18937	1.51376	0.0128087	A>B
TRITD3Av1G229920	TRITD3Bv1G216480	1.46116	1.17264	0.0330215	A>B
TRITD3Av1G230210	TRITD3Bv1G216080	0.701031	0.515518	0.0315455	A>B
TRITD3Av1G230400	TRITD3Bv1G215930	0.721987	0.423184	0.0194667	A>B
TRITD3Av1G230690	TRITD3Bv1G217060	0.318742	0.246593	0.0225432	A>B
TRITD3Av1G230710	TRITD3Bv1G217150	0.522338	0.123813	0.0116733	A>B
TRITD3Av1G230860	TRITD3Bv1G217490	0.330127	0.229912	0.0380354	A>B
TRITD3Av1G230880	TRITD3Bv1G217510	0.157567	0.104975	0.0149784	A>B
TRITD3Av1G231290	TRITD3Bv1G218220	0.877222	0.596918	0.0304209	A>B
TRITD3Av1G232020	TRITD3Bv1G219410	0.210804	0.150351	0.0367658	A>B
TRITD3Av1G232690	TRITD3Bv1G220670	0.285006	0.0504349	0.00894705	A>B
TRITD3Av1G232750	TRITD3Bv1G220790	0.742738	0.631826	0.0260834	A>B
TRITD3Av1G232770	TRITD3Bv1G220990	0.664628	0.483317	0.0170351	A>B
TRITD3Av1G232860	TRITD3Bv1G221030	2.08609	1.50075	0.0283259	A>B
TRITD3Av1G233160	TRITD3Bv1G221630	1.54842	1.11715	0.0142275	A>B
TRITD3Av1G233260	TRITD3Bv1G221770	0.712252	0.612919	0.048318	A>B
TRITD3Av1G233300	TRITD3Bv1G221800	0.594395	0.34201	0.0168475	A>B
TRITD3Av1G233880	TRITD3Bv1G222710	1.48363	0.532176	0.014638	A>B
TRITD3Av1G234110	TRITD3Bv1G223070	0.864558	0.52603	0.0203998	A>B
TRITD3Av1G234310	TRITD3Bv1G223390	1.03263	0.861962	0.0272585	A>B
TRITD3Av1G234330	TRITD3Bv1G223410	0.791066	0.348163	0.0302328	A>B
TRITD3Av1G234350	TRITD3Bv1G223450	0.134035	0.116884	0.0312508	A>B
TRITD3Av1G234720	TRITD3Bv1G224090	1.16183	0.902615	0.0226314	A>B
TRITD3Av1G235010	TRITD3Bv1G224460	0.783473	0.357383	0.00784171	A>B
TRITD3Av1G235830	TRITD3Bv1G225040	1.63206	0.773181	0.0303805	A>B
TRITD3Av1G236010	TRITD3Bv1G225350	0.391261	0.269576	0.032106	A>B
TRITD3Av1G236070	TRITD3Bv1G225430	0.403479	0.252413	0.012311	A>B
TRITD3Av1G237410	TRITD3Bv1G216710	3.04373	1.09762	0.0218417	A>B
TRITD3Av1G237410	TRITD3Bv1G216810	3.04373	1.34002	0.0378482	A>B
TRITD3Av1G237410	TRITD3Bv1G216850	3.04373	1.01006	0.0211964	A>B
TRITD3Av1G238370	TRITD3Bv1G228210	0.207857	0.162596	0.0238748	A>B
TRITD3Av1G238900	TRITD3Bv1G228750	1.0258	0.903455	0.01345	A>B
TRITD3Av1G239050	TRITD3Bv1G228880	0.115026	0.0919931	0.0247186	A>B
TRITD3Av1G239060	TRITD3Bv1G228870	2.45696	1.65167	0.00837143	A>B
TRITD3Av1G240330	TRITD3Bv1G230570	5.7869	3.99803	0.0385534	A>B
TRITD3Av1G241160	TRITD3Bv1G232940	0.566059	0.441176	0.042637	A>B
TRITD3Av1G241410	TRITD3Bv1G233230	0.890621	0.527775	0.0124214	A>B
TRITD3Av1G241970	TRITD3Bv1G233670	0.421004	0.266131	0.0167242	A>B
TRITD3Av1G242620	TRITD3Bv1G234170	0.881527	0.555648	0.0192039	A>B
TRITD3Av1G244190	TRITD3Bv1G235260	0.981894	0.884745	0.0340039	A>B
TRITD3Av1G244480	TRITD3Bv1G235920	1.56525	0.905183	0.0302695	A>B
TRITD3Av1G244830	TRITD3Bv1G236290	2.18216	2.03002	0.0386137	A>B
TRITD3Av1G246020	TRITD3Bv1G238010	5.13244	3.48057	0.0129839	A>B
TRITD3Av1G246020	TRITD3Bv1G238310	5.13244	3.10875	0.012311	A>B
TRITD3Av1G246220	TRITD3Bv1G238520	0.621257	0.285134	0.00912603	A>B
TRITD3Av1G248730	TRITD3Bv1G240200	2.92808	2.03867	0.0408035	A>B
TRITD3Av1G249580	TRITD3Bv1G241180	1.06712	0.900175	0.0362484	A>B
TRITD3Av1G249610	TRITD0Uv1G025560	2.0091	1.60218	0.0196153	A>B
TRITD3Av1G249610	TRITD3Bv1G241340	2.0091	0.244063	0.012311	A>B
TRITD3Av1G250150	TRITD3Bv1G241970	0.0820728	0.0680929	0.0270091	A>B
TRITD3Av1G250250	TRITD3Bv1G242080	0.640313	0.469949	0.012602	A>B
TRITD3Av1G250600	TRITD3Bv1G242450	0.329449	0.160063	0.0177963	A>B
TRITD3Av1G251390	TRITD3Bv1G243920	0.45942	0.261372	0.00979482	A>B
TRITD3Av1G251870	TRITD3Bv1G244360	0.663267	0.542086	0.0280424	A>B
TRITD3Av1G252620	TRITD3Bv1G244860	0.616465	0.36368	0.0275225	A>B
TRITD3Av1G253040	TRITD3Bv1G246130	0.129637	0.100539	0.0178402	A>B
TRITD3Av1G253540	TRITD3Bv1G247000	2.6751	1.15838	0.0484637	A>B
TRITD3Av1G253560	TRITD3Bv1G247010	7.10418	4.76912	0.0193475	A>B
TRITD3Av1G254490	TRITD3Bv1G247670	0.289092	0.183905	0.0365201	A>B
TRITD3Av1G256040	TRITD3Bv1G249180	0.259362	0.195991	0.0308199	A>B
TRITD3Av1G256930	TRITD3Bv1G249610	0.465922	0.3392	0.0110767	A>B
TRITD3Av1G260800	TRITD0Uv1G037100	0.590035	0.449263	0.0112416	A>B
TRITD3Av1G261620	TRITD3Bv1G256280	0.625431	0.354977	0.0158826	A>B
TRITD3Av1G262760	TRITD3Bv1G257140	1.20456	0.893759	0.0101163	A>B
TRITD3Av1G264170	TRITD3Bv1G258860	1.96235	0.707696	0.0176257	A>B
TRITD3Av1G264220	TRITD3Bv1G258820	1.60303	0.928929	0.00922917	A>B
TRITD3Av1G267250	TRITD3Bv1G261720	3.72137	1.7345	0.0297649	A>B
TRITD3Av1G267670	TRITD3Bv1G262740	2.59034	1.32109	0.0138276	A>B
TRITD3Av1G268920	TRITD3Bv1G262940	5.51965	3.28129	0.0258575	A>B
TRITD3Av1G269380	TRITD3Bv1G264060	1.26131	1.13398	0.0180338	A>B
TRITD3Av1G269870	TRITD3Bv1G264750	0.488729	0.352424	0.0189663	A>B
TRITD3Av1G270440	TRITD3Bv1G265460	0.975465	0.556123	0.015738	A>B
TRITD3Av1G270670	TRITD3Bv1G265700	1.03108	0.897249	0.00891794	A>B
TRITD3Av1G271170	TRITD3Bv1G266300	0.582401	0.316984	0.0164651	A>B
TRITD3Av1G271180	TRITD3Bv1G266310	3.60999	1.41001	0.0355321	A>B
TRITD3Av1G273570	TRITD3Bv1G268630	1.4148	0.979216	0.019943	A>B
TRITD3Av1G273640	TRITD3Bv1G268640	1.41227	0.288045	0.00983707	A>B
TRITD3Av1G274180	TRITD3Bv1G269490	0.568467	0.192919	0.0230052	A>B
TRITD3Av1G278480	TRITD3Bv1G274410	1.00042	0.605795	0.033922	A>B
TRITD3Av1G278710	TRITD3Bv1G274600	0.988808	0.765074	0.0460318	A>B
TRITD3Av1G278730	TRITD3Bv1G274630	0.397297	0.261656	0.047445	A>B
TRITD3Av1G279110	TRITD3Bv1G275050	0.485523	0.195112	0.0281695	A>B
TRITD3Av1G279500	TRITD3Bv1G275470	0.327163	0.175382	0.0178402	A>B
TRITD3Av1G281240	TRITD3Bv1G276580	0.815279	0.656276	0.0176279	A>B
TRITD3Av1G281780	TRITD3Bv1G277210	0.497797	0.257805	0.0101327	A>B
TRITD3Av1G282010	TRITD3Bv1G277430	3.20254	1.98129	0.0126865	A>B
TRITD3Av1G282080	TRITD3Bv1G277370	1.35875	0.917419	0.0261991	A>B
TRITD3Av1G283400	TRITD3Bv1G279420	0.761169	0.531794	0.0186205	A>B
TRITD3Av1G284300	TRITD3Bv1G279760	0.381928	0.144764	0.00836563	A>B
TRITD3Av1G284980	TRITD3Bv1G280380	4.10573	1.59097	0.0450484	A>B
TRITD3Av1G284990	TRITD3Bv1G280390	1.92641	1.20341	0.0217175	A>B
TRITD3Av1G286170	TRITD3Bv1G281370	0.332672	0.196864	0.0174788	A>B
TRITD3Av1G286310	TRITD3Bv1G282090	2.95067	1.93017	0.0179506	A>B
TRITD3Av1G287150	TRITD3Bv1G283450	0.178267	0.123696	0.0129219	A>B
TRITD3Av1G287400	TRITD1Bv1G029370	2.40818	0.806261	0.0146691	A>B
TRITD3Av1G287500	TRITD3Bv1G283140	3.10155	0.504451	0.013343	A>B
TRITD4Av1G000240	TRITD4Bv1G173540	1.3215	0.993029	0.0223792	A>B
TRITD4Av1G000370	TRITD4Bv1G173810	2.82355	1.26909	0.043033	A>B
TRITD4Av1G000500	TRITD4Bv1G174010	1.1124	0.727521	0.0214284	A>B
TRITD4Av1G000650	TRITD4Bv1G174450	0.991135	0.710685	0.00909399	A>B
TRITD4Av1G000880	TRITD4Bv1G174830	1.12395	0.840398	0.0289642	A>B
TRITD4Av1G001260	TRITD4Bv1G175480	0.763969	0.46185	0.0291574	A>B
TRITD4Av1G001590	TRITD4Bv1G001550	0.657229	0.347829	0.0129797	A>B
TRITD4Av1G001940	TRITD4Bv1G172490	0.771909	0.696696	0.0446274	A>B
TRITD4Av1G002160	TRITD4Bv1G173030	0.681654	0.392884	0.0137319	A>B
TRITD4Av1G002920	TRITD4Bv1G171670	0.37388	0.0910713	0.0101163	A>B
TRITD4Av1G002950	TRITD4Bv1G171640	1.65412	1.35614	0.0136725	A>B
TRITD4Av1G003010	TRITD4Bv1G171580	0.316512	0.235279	0.035086	A>B
TRITD4Av1G003340	TRITD4Bv1G171350	1.47177	1.27821	0.0365201	A>B
TRITD4Av1G003770	TRITD4Bv1G170850	3.71534	1.91482	0.0188497	A>B
TRITD4Av1G003800	TRITD4Bv1G170790	1.0261	0.541693	0.0335947	A>B
TRITD4Av1G004180	TRITD4Bv1G170190	0.360146	0.245983	0.0188163	A>B
TRITD4Av1G004520	TRITD4Bv1G169610	25.3534	3.36892	0.0422629	A>B
TRITD4Av1G004580	TRITD4Bv1G169580	0.306948	0.154668	0.0116098	A>B
TRITD4Av1G004590	TRITD4Bv1G169570	0.756531	0.356991	0.00784171	A>B
TRITD4Av1G004700	TRITD4Bv1G169430	0.585178	0.524046	0.0331546	A>B
TRITD4Av1G004860	TRITD4Bv1G169250	0.532645	0.458276	0.0148726	A>B
TRITD4Av1G004960	TRITD4Bv1G169100	0.510867	0.262159	0.00764842	A>B
TRITD4Av1G004980	TRITD4Bv1G169090	1.04143	0.789492	0.0380846	A>B
TRITD4Av1G005300	TRITD4Bv1G168760	0.320819	0.282126	0.0278076	A>B
TRITD4Av1G008910	TRITD4Bv1G165670	0.770002	0.680497	0.0183859	A>B
TRITD4Av1G009100	TRITD4Bv1G165420	1.93761	1.45236	0.0190081	A>B
TRITD4Av1G009430	TRITD4Bv1G165140	0.391216	0.270623	0.0240234	A>B
TRITD4Av1G009540	TRITD4Bv1G165020	0.374746	0.305072	0.0108676	A>B
TRITD4Av1G009670	TRITD4Bv1G164550	0.719154	0.289553	0.00821615	A>B
TRITD4Av1G010530	TRITD4Bv1G163000	0.322392	0.212418	0.0103521	A>B
TRITD4Av1G010550	TRITD4Bv1G162950	0.719396	0.342544	0.0191718	A>B
TRITD4Av1G011320	TRITD4Bv1G161870	0.646371	0.40906	0.0089081	A>B
TRITD4Av1G013030	TRITD4Bv1G159520	1.9354	1.69705	0.0193067	A>B
TRITD4Av1G013140	TRITD4Bv1G159310	9.53904	7.14396	0.0129797	A>B
TRITD4Av1G013180	TRITD4Bv1G159220	0.535757	0.134234	0.00821615	A>B
TRITD4Av1G014900	TRITD4Bv1G156430	0.24883	0.106602	0.0143837	A>B
TRITD4Av1G015180	TRITD7Bv1G005180	1.18452	0.712366	0.0467688	A>B
TRITD4Av1G015190	TRITD4Bv1G156640	3.3075	1.82586	0.00912603	A>B
TRITD4Av1G015920	TRITD4Bv1G157700	0.295151	0.175992	0.0178402	A>B
TRITD4Av1G016330	TRITD4Bv1G155110	0.783866	0.663544	0.00866621	A>B
TRITD4Av1G016460	TRITD4Bv1G154870	0.308033	0.210255	0.0142653	A>B
TRITD4Av1G019210	TRITD4Bv1G151370	0.546378	0.301094	0.044078	A>B
TRITD4Av1G019840	TRITD4Bv1G151060	0.812719	0.576294	0.0493362	A>B
TRITD4Av1G020830	TRITD4Bv1G149610	0.708791	0.456989	0.0193925	A>B
TRITD4Av1G020880	TRITD4Bv1G149530	0.404467	0.171599	0.0193925	A>B
TRITD4Av1G023290	TRITD4Bv1G147380	0.299097	0.259088	0.0338173	A>B
TRITD4Av1G023790	TRITD4Bv1G146720	1.25064	0.448521	0.0179556	A>B
TRITD4Av1G023970	TRITD4Bv1G146500	2.51373	2.1315	0.0400581	A>B
TRITD4Av1G024010	TRITD4Bv1G146480	1.50563	1.10693	0.0113072	A>B
TRITD4Av1G024100	TRITD4Bv1G146370	1.43621	0.867716	0.0404252	A>B
TRITD4Av1G024340	TRITD4Bv1G145940	0.224766	0.168581	0.0156209	A>B
TRITD4Av1G024580	TRITD4Bv1G145690	1.77935	1.10002	0.0150221	A>B
TRITD4Av1G024730	TRITD4Bv1G145460	0.997351	0.648501	0.00753269	A>B
TRITD4Av1G024940	TRITD4Bv1G145160	1.99772	0.505534	0.0128632	A>B
TRITD4Av1G025000	TRITD4Bv1G145070	0.195566	0.116119	0.00784171	A>B
TRITD4Av1G025180	TRITD4Bv1G145000	0.445769	0.351143	0.0209873	A>B
TRITD4Av1G026160	TRITD4Bv1G143480	0.665517	0.569909	0.0468568	A>B
TRITD4Av1G026320	TRITD4Bv1G143340	1.29919	0.448578	0.0364473	A>B
TRITD4Av1G026880	TRITD4Bv1G142890	1.43513	0.890945	0.0243349	A>B
TRITD4Av1G027150	TRITD4Bv1G142650	0.730303	0.449701	0.0202006	A>B
TRITD4Av1G027240	TRITD4Bv1G142390	1.10199	0.656251	0.00912603	A>B
TRITD4Av1G028580	TRITD4Bv1G141020	0.578256	0.275268	0.012178	A>B
TRITD4Av1G028670	TRITD4Bv1G140770	0.795483	0.614549	0.0263831	A>B
TRITD4Av1G028810	TRITD4Bv1G140720	1.41099	0.700057	0.0240973	A>B
TRITD4Av1G028990	TRITD4Bv1G140320	1.48723	0.930729	0.0291574	A>B
TRITD4Av1G032150	TRITD4Bv1G137680	1.41847	1.05177	0.0130329	A>B
TRITD4Av1G033010	TRITD4Bv1G136980	1.37206	1.1299	0.0161767	A>B
TRITD4Av1G033330	TRITD6Bv1G027090	9.95689	8.09814	0.0227193	A>B
TRITD4Av1G033910	TRITD4Bv1G136110	1.05028	0.835678	0.0494297	A>B
TRITD4Av1G033990	TRITD4Bv1G136060	0.370719	0.254138	0.0209738	A>B
TRITD4Av1G034000	TRITD4Bv1G135910	1.76837	1.15798	0.0487562	A>B
TRITD4Av1G034680	TRITD4Bv1G135480	3.06252	2.00075	0.0233088	A>B
TRITD4Av1G034720	TRITD4Bv1G135430	0.965844	0.833634	0.0278402	A>B
TRITD4Av1G035360	TRITD4Bv1G134900	0.186525	0.111819	0.0131882	A>B
TRITD4Av1G035500	TRITD4Bv1G134830	0.274741	0.161102	0.039067	A>B
TRITD4Av1G036330	TRITD4Bv1G133940	0.110942	0.0877515	0.0215059	A>B
TRITD4Av1G036560	TRITD4Bv1G133750	0.270163	0.117388	0.0136252	A>B
TRITD4Av1G036710	TRITD4Bv1G133560	0.737042	0.535773	0.0151131	A>B
TRITD4Av1G038690	TRITD4Bv1G131960	1.32236	0.694392	0.0101298	A>B
TRITD4Av1G040570	TRITD4Bv1G130540	0.785544	0.621741	0.0117579	A>B
TRITD4Av1G040600	TRITD4Bv1G130490	2.84684	1.94567	0.0243326	A>B
TRITD4Av1G040640	TRITD4Bv1G130440	0.183155	0.133154	0.0247822	A>B
TRITD4Av1G040710	TRITD4Bv1G130430	1.54908	1.19619	0.0164205	A>B
TRITD4Av1G040840	TRITD4Bv1G130260	0.171029	0.128255	0.0138924	A>B
TRITD4Av1G041060	TRITD4Bv1G130070	3.53733	2.70019	0.0300462	A>B
TRITD4Av1G041930	TRITD4Bv1G129230	1.84868	1.07202	0.0415055	A>B
TRITD4Av1G041940	TRITD4Bv1G129210	0.37877	0.351585	0.0483062	A>B
TRITD4Av1G042200	TRITD4Bv1G129020	0.263538	0.202117	0.0241324	A>B
TRITD4Av1G042370	TRITD4Bv1G128880	0.619381	0.196144	0.00948347	A>B
TRITD4Av1G042900	TRITD4Bv1G128240	0.168239	0.117642	0.0108653	A>B
TRITD4Av1G043540	TRITD4Bv1G127510	0.770781	0.536894	0.014716	A>B
TRITD4Av1G045750	TRITD4Bv1G121000	6.77683	3.35339	0.0268157	A>B
TRITD4Av1G045800	TRITD4Bv1G121180	0.246472	0.195076	0.0148263	A>B
TRITD4Av1G048170	TRITD4Bv1G123650	1.10652	0.697381	0.0185859	A>B
TRITD4Av1G048540	TRITD4Bv1G123930	1.70669	1.10723	0.00974367	A>B
TRITD4Av1G049470	TRITD4Bv1G124540	2.0442	1.54682	0.0181665	A>B
TRITD4Av1G049880	TRITD4Bv1G124740	0.568102	0.421291	0.0452209	A>B
TRITD4Av1G049920	TRITD4Bv1G124790	1.58442	1.30924	0.0292597	A>B
TRITD4Av1G050060	TRITD4Bv1G125030	0.808996	0.450185	0.0326529	A>B
TRITD4Av1G051470	TRITD4Bv1G125950	0.137683	0.119089	0.0333197	A>B
TRITD4Av1G052790	TRITD4Bv1G120290	0.681803	0.329128	0.0171582	A>B
TRITD4Av1G053600	TRITD4Bv1G119670	0.698343	0.51242	0.0103853	A>B
TRITD4Av1G055280	TRITD4Bv1G118470	0.334495	0.191243	0.0101163	A>B
TRITD4Av1G055660	TRITD4Bv1G118300	2.00641	1.28435	0.0421768	A>B
TRITD4Av1G055780	TRITD4Bv1G118190	3.71573	2.4551	0.0135116	A>B
TRITD4Av1G055830	TRITD4Bv1G118160	0.583294	0.236594	0.00836563	A>B
TRITD4Av1G056210	TRITD4Bv1G117570	1.39336	1.06454	0.0178017	A>B
TRITD4Av1G057300	TRITD4Bv1G116940	0.179036	0.149502	0.0312876	A>B
TRITD4Av1G058510	TRITD4Bv1G112690	0.508575	0.349055	0.0115916	A>B
TRITD4Av1G059400	TRITD4Bv1G113110	0.27609	0.114519	0.0141318	A>B
TRITD4Av1G059410	TRITD4Bv1G113160	0.147398	0.0970218	0.0277997	A>B
TRITD4Av1G061970	TRITD4Bv1G114340	0.820133	0.701373	0.0386099	A>B
TRITD4Av1G064260	TRITD4Bv1G111480	1.42432	0.497054	0.0190911	A>B
TRITD4Av1G065190	TRITD4Bv1G110430	0.447213	0.270138	0.0188497	A>B
TRITD4Av1G065360	TRITD4Bv1G110280	0.443799	0.0925728	0.0104486	A>B
TRITD4Av1G067330	TRITD4Bv1G108570	1.74696	1.48027	0.0140867	A>B
TRITD4Av1G068010	TRITD4Bv1G107650	0.252655	0.22107	0.0422979	A>B
TRITD4Av1G068160	TRITD4Bv1G107520	0.423173	0.347556	0.0154582	A>B
TRITD4Av1G068470	TRITD4Bv1G107390	1.77955	1.28653	0.0101163	A>B
TRITD4Av1G068920	TRITD4Bv1G107220	0.961751	0.525508	0.0107908	A>B
TRITD4Av1G069080	TRITD4Bv1G106920	0.616957	0.38303	0.0116133	A>B
TRITD4Av1G069300	TRITD4Bv1G106860	1.23563	0.891066	0.0191655	A>B
TRITD4Av1G069840	TRITD4Bv1G106490	0.541336	0.370277	0.00851865	A>B
TRITD4Av1G071140	TRITD4Bv1G105850	1.61268	1.25855	0.0222935	A>B
TRITD4Av1G072050	TRITD4Bv1G105090	0.556807	0.271623	0.0153642	A>B
TRITD4Av1G072120	TRITD4Bv1G104990	0.386336	0.287397	0.0348335	A>B
TRITD4Av1G076550	TRITD4Bv1G104380	0.475714	0.379405	0.0165736	A>B
TRITD4Av1G076780	TRITD4Bv1G103790	0.0883899	0.0692209	0.0135984	A>B
TRITD4Av1G077690	TRITD4Bv1G103000	0.265666	0.195205	0.0179407	A>B
TRITD4Av1G078390	TRITD4Bv1G093000	0.18301	0.100938	0.0115124	A>B
TRITD4Av1G080010	TRITD4Bv1G089190	0.525378	0.195135	0.00821615	A>B
TRITD4Av1G082770	TRITD4Bv1G090330	0.115057	0.0899262	0.0238321	A>B
TRITD4Av1G084570	TRITD4Bv1G094480	2.09181	1.64318	0.0101163	A>B
TRITD4Av1G085820	TRITD4Bv1G093590	0.279869	0.220544	0.0136193	A>B
TRITD4Av1G086040	TRITD4Bv1G098800	2.18747	1.13031	0.0120536	A>B
TRITD4Av1G086330	TRITD0Uv1G034620	1.12318	0.932069	0.0434263	A>B
TRITD4Av1G086640	TRITD4Bv1G082040	0.347882	0.126248	0.00631997	A>B
TRITD4Av1G088580	TRITD4Bv1G088420	0.155838	0.134551	0.0379749	A>B
TRITD4Av1G089480	TRITD4Bv1G096850	0.612215	0.275624	0.00948347	A>B
TRITD4Av1G091280	TRITD4Bv1G102580	0.633067	0.480113	0.0378482	A>B
TRITD4Av1G092910	TRITD4Bv1G074190	0.809632	0.464632	0.0103521	A>B
TRITD4Av1G093360	TRITD4Bv1G085280	0.136443	0.0350692	0.00803904	A>B
TRITD4Av1G094000	TRITD3Bv1G181570	2.0201	1.76032	0.048509	A>B
TRITD4Av1G096640	TRITD4Bv1G090440	0.374123	0.273392	0.0421327	A>B
TRITD4Av1G096940	TRITD4Bv1G085890	1.39228	0.995361	0.0113274	A>B
TRITD4Av1G101200	TRITD4Bv1G074790	0.251423	0.153747	0.0150371	A>B
TRITD4Av1G102050	TRITD4Bv1G074620	1.07914	0.950826	0.0123167	A>B
TRITD4Av1G102730	TRITD4Bv1G078600	0.125064	0.0952702	0.00894705	A>B
TRITD4Av1G103230	TRITD4Bv1G071920	0.239067	0.166694	0.0291089	A>B
TRITD4Av1G103550	TRITD4Bv1G031810	0.373043	0.197028	0.00617205	A>B
TRITD4Av1G104110	TRITD4Bv1G068900	0.865072	0.70161	0.039961	A>B
TRITD4Av1G109580	TRITD4Bv1G095730	0.142331	0.0642843	0.00974367	A>B
TRITD4Av1G110630	TRITD4Bv1G087800	0.309504	0.258134	0.0328855	A>B
TRITD4Av1G112010	TRITD4Bv1G081570	1.47378	0.744548	0.00774784	A>B
TRITD4Av1G115250	TRITD4Bv1G101340	0.249666	0.204006	0.0270804	A>B
TRITD4Av1G120180	TRITD4Bv1G076550	0.725121	0.617806	0.0208412	A>B
TRITD4Av1G121830	TRITD4Bv1G078740	0.24793	0.174548	0.0196868	A>B
TRITD4Av1G124180	TRITD4Bv1G075690	0.150375	0.0743764	0.0129839	A>B
TRITD4Av1G125870	TRITD4Bv1G072740	0.761548	0.63744	0.0308546	A>B
TRITD4Av1G126170	TRITD4Bv1G075100	1.15124	0.750448	0.010574	A>B
TRITD4Av1G129980	TRITD4Bv1G053930	0.165656	0.0891104	0.00710805	A>B
TRITD4Av1G130470	TRITD7Bv1G173220	1.27195	0.240736	0.0338369	A>B
TRITD4Av1G134180	TRITD4Bv1G094820	1.39284	0.761252	0.00836563	A>B
TRITD4Av1G135300	TRITD4Bv1G064530	0.458428	0.17917	0.0129984	A>B
TRITD4Av1G138000	TRITD4Bv1G062420	1.06317	0.701918	0.012772	A>B
TRITD4Av1G138660	TRITD1Bv1G060010	1.49168	1.23841	0.0259487	A>B
TRITD4Av1G138850	TRITD4Bv1G061880	2.23761	1.65053	0.0321665	A>B
TRITD4Av1G139020	TRITD4Bv1G061680	1.85863	1.06956	0.0432109	A>B
TRITD4Av1G139940	TRITD4Bv1G060180	0.433021	0.359865	0.0132483	A>B
TRITD4Av1G140360	TRITD4Bv1G060290	3.42193	2.76763	0.0116158	A>B
TRITD4Av1G140850	TRITD4Bv1G060640	0.669186	0.534012	0.0406352	A>B
TRITD4Av1G141530	TRITD4Bv1G060140	0.5124	0.334486	0.012636	A>B
TRITD4Av1G141690	TRITD4Bv1G060010	0.93166	0.57044	0.0107438	A>B
TRITD4Av1G141910	TRITD4Bv1G060080	0.637671	0.483532	0.0454849	A>B
TRITD4Av1G142590	TRITD4Bv1G059600	0.903412	0.50948	0.0151131	A>B
TRITD4Av1G144470	TRITD4Bv1G058960	0.440259	0.263572	0.0364178	A>B
TRITD4Av1G144640	TRITD4Bv1G058730	0.430484	0.341402	0.0486237	A>B
TRITD4Av1G145720	TRITD4Bv1G058030	0.187683	0.077138	0.00836563	A>B
TRITD4Av1G145810	TRITD4Bv1G057970	0.732094	0.591884	0.0161253	A>B
TRITD4Av1G147580	TRITD4Bv1G039590	0.820409	0.616492	0.0322245	A>B
TRITD4Av1G147940	TRITD4Bv1G045920	0.858287	0.647257	0.025473	A>B
TRITD4Av1G152540	TRITD4Bv1G048960	0.501912	0.444859	0.0096043	A>B
TRITD4Av1G153200	TRITD4Bv1G049610	0.586541	0.537221	0.0365142	A>B
TRITD4Av1G153460	TRITD4Bv1G049720	0.985328	0.513534	0.0136252	A>B
TRITD4Av1G154330	TRITD4Bv1G050650	1.09509	0.542801	0.0140589	A>B
TRITD4Av1G155830	TRITD4Bv1G056580	4.55436	3.31658	0.0385049	A>B
TRITD4Av1G159660	TRITD4Bv1G042820	0.233395	0.196751	0.038705	A>B
TRITD4Av1G159940	TRITD4Bv1G043090	0.568967	0.342623	0.0235678	A>B
TRITD4Av1G160930	TRITD4Bv1G044360	0.67505	0.439304	0.0242458	A>B
TRITD4Av1G160980	TRITD4Bv1G044400	0.232579	0.19122	0.0228951	A>B
TRITD4Av1G161560	TRITD4Bv1G045090	0.280656	0.127715	0.010574	A>B
TRITD4Av1G161800	TRITD4Bv1G039440	2.59845	1.21131	0.0192414	A>B
TRITD4Av1G164110	TRITD4Bv1G036430	1.17142	0.476305	0.0148262	A>B
TRITD4Av1G164170	TRITD4Bv1G036300	0.959735	0.754219	0.0107126	A>B
TRITD4Av1G164710	TRITD4Bv1G035920	1.15209	0.697321	0.0117135	A>B
TRITD4Av1G165700	TRITD0Uv1G034810	0.257035	0.218667	0.0142275	A>B
TRITD4Av1G165950	TRITD4Bv1G033800	0.328985	0.234639	0.0161138	A>B
TRITD4Av1G166470	TRITD4Bv1G033660	0.204558	0.10077	0.0139815	A>B
TRITD4Av1G166820	TRITD4Bv1G033410	0.180323	0.130694	0.0166274	A>B
TRITD4Av1G167180	TRITD4Bv1G032980	0.39343	0.255456	0.0131129	A>B
TRITD4Av1G167590	TRITD4Bv1G032390	0.942607	0.366111	0.0150649	A>B
TRITD4Av1G168380	TRITD4Bv1G031370	2.12619	1.94756	0.041456	A>B
TRITD4Av1G168680	TRITD4Bv1G030690	0.412716	0.308711	0.0329374	A>B
TRITD4Av1G168920	TRITD4Bv1G030630	2.02556	1.42523	0.045628	A>B
TRITD4Av1G169440	TRITD4Bv1G037540	0.408125	0.353216	0.0291092	A>B
TRITD4Av1G171070	TRITD4Bv1G034450	1.44991	1.13278	0.0234562	A>B
TRITD4Av1G171380	TRITD4Bv1G034940	0.369625	0.195067	0.0216129	A>B
TRITD4Av1G174620	TRITD4Bv1G028970	1.17909	0.738228	0.0398639	A>B
TRITD4Av1G174630	TRITD4Bv1G028960	0.996323	0.573318	0.0419003	A>B
TRITD4Av1G176080	TRITD4Bv1G027600	2.27917	1.17164	0.0270403	A>B
TRITD4Av1G176130	TRITD4Bv1G027530	0.102912	0.0839509	0.0254081	A>B
TRITD4Av1G179090	TRITD4Bv1G025080	0.757951	0.526044	0.0170445	A>B
TRITD4Av1G179140	TRITD4Bv1G025000	0.979449	0.525827	0.0364088	A>B
TRITD4Av1G182110	TRITD4Bv1G023380	0.861253	0.575732	0.0456955	A>B
TRITD4Av1G183420	TRITD4Bv1G022430	0.353642	0.191617	0.0101163	A>B
TRITD4Av1G184860	TRITD4Bv1G020960	0.480171	0.380192	0.0103853	A>B
TRITD4Av1G184900	TRITD4Bv1G020940	0.477116	0.382352	0.0139364	A>B
TRITD4Av1G185790	TRITD4Bv1G020650	0.569115	0.423629	0.010827	A>B
TRITD4Av1G186230	TRITD4Bv1G020240	0.104839	0.0881134	0.0382837	A>B
TRITD4Av1G186720	TRITD4Bv1G019940	2.93489	1.53612	0.035338	A>B
TRITD4Av1G187420	TRITD4Bv1G019100	0.268942	0.177866	0.014716	A>B
TRITD4Av1G189520	TRITD4Bv1G016970	6.84896	5.74117	0.0487562	A>B
TRITD4Av1G189710	TRITD4Bv1G016750	0.362021	0.23875	0.0151864	A>B
TRITD4Av1G189730	TRITD4Bv1G016710	0.24108	0.155452	0.0089081	A>B
TRITD4Av1G190580	TRITD4Bv1G015970	0.607728	0.397451	0.0118532	A>B
TRITD4Av1G192430	TRITD4Bv1G014010	0.36989	0.152933	0.0103853	A>B
TRITD4Av1G193390	TRITD4Bv1G013010	1.83167	1.30111	0.019948	A>B
TRITD4Av1G193930	TRITD4Bv1G012610	0.465944	0.302903	0.039322	A>B
TRITD4Av1G194620	TRITD4Bv1G011560	2.25302	1.43092	0.0113072	A>B
TRITD4Av1G194750	TRITD4Bv1G011340	1.55937	1.14001	0.0145387	A>B
TRITD4Av1G195170	TRITD4Bv1G011300	0.271497	0.122201	0.0205673	A>B
TRITD4Av1G195180	TRITD4Bv1G011310	0.139074	0.111096	0.0422169	A>B
TRITD4Av1G195350	TRITD0Uv1G074820	0.465694	0.322893	0.00867046	A>B
TRITD4Av1G195350	TRITD4Bv1G010710	0.465694	0.262208	0.00774784	A>B
TRITD4Av1G195380	TRITD4Bv1G010620	3.54144	1.45194	0.015738	A>B
TRITD4Av1G195540	TRITD4Bv1G010390	0.721911	0.575835	0.0116984	A>B
TRITD4Av1G197740	TRITD3Bv1G147830	3.52496	2.97947	0.0417987	A>B
TRITD4Av1G197740	TRITD4Bv1G009170	3.52496	2.89734	0.022629	A>B
TRITD4Av1G197800	TRITD3Bv1G147840	1.73733	1.13591	0.0260608	A>B
TRITD4Av1G198080	TRITD4Bv1G008990	2.49618	1.58565	0.026637	A>B
TRITD4Av1G198470	TRITD4Bv1G008650	0.436194	0.214806	0.0123167	A>B
TRITD4Av1G198820	TRITD0Uv1G034520	0.680334	0.614516	0.0121896	A>B
TRITD4Av1G198830	TRITD0Uv1G034540	0.505239	0.212881	0.0129797	A>B
TRITD4Av1G199460	TRITD4Bv1G007620	0.588315	0.2171	0.0128632	A>B
TRITD4Av1G199990	TRITD4Bv1G007070	0.398005	0.22624	0.011145	A>B
TRITD4Av1G200470	TRITD4Bv1G006080	0.260578	0.164616	0.0143955	A>B
TRITD4Av1G200800	TRITD4Bv1G005150	2.89551	0.685815	0.00824213	A>B
TRITD4Av1G200950	TRITD4Bv1G005200	4.83261	2.08898	0.0139815	A>B
TRITD4Av1G200990	TRITD4Bv1G005180	0.345494	0.248866	0.0164465	A>B
TRITD4Av1G201080	TRITD0Uv1G034160	0.985245	0.857565	0.0484314	A>B
TRITD4Av1G201170	TRITD4Bv1G005010	0.354149	0.215704	0.0268402	A>B
TRITD4Av1G201190	TRITD4Bv1G005000	0.350365	0.295365	0.0300485	A>B
TRITD4Av1G201390	TRITD4Bv1G004920	0.700008	0.412211	0.0209772	A>B
TRITD4Av1G201690	TRITD4Bv1G004230	0.821545	0.529772	0.0313098	A>B
TRITD4Av1G201720	TRITD4Bv1G004210	8.31967	5.01584	0.0301754	A>B
TRITD4Av1G201810	TRITD4Bv1G004090	0.330602	0.205081	0.0237461	A>B
TRITD4Av1G202250	TRITD4Bv1G003410	0.182114	0.132682	0.00894705	A>B
TRITD4Av1G203340	TRITD4Bv1G002020	1.07798	0.928938	0.023924	A>B
TRITD4Av1G203520	TRITD4Bv1G001960	2.1009	1.21637	0.0107052	A>B
TRITD4Av1G203630	TRITD4Bv1G001740	1.93107	1.35188	0.0256038	A>B
TRITD4Av1G203660	TRITD4Bv1G140910	4.71221	3.11623	0.0113072	A>B
TRITD4Av1G203850	TRITD4Bv1G000520	6.14967	1.22871	0.0141134	A>B
TRITD4Av1G205990	TRITD5Bv1G252550	1.23204	0.614451	0.0411564	A>B
TRITD4Av1G207450	TRITD5Bv1G251810	0.290526	0.225373	0.0207018	A>B
TRITD4Av1G208200	TRITD5Bv1G235240	0.657728	0.346683	0.0167521	A>B
TRITD4Av1G208300	TRITD0Uv1G051980	1.89931	1.34424	0.0473398	A>B
TRITD4Av1G208440	TRITD0Uv1G051970	0.377484	0.356034	0.0207764	A>B
TRITD4Av1G211220	TRITD5Bv1G249080	2.34338	1.57696	0.0225003	A>B
TRITD4Av1G211820	TRITD5Bv1G248670	0.40421	0.294971	0.0315856	A>B
TRITD4Av1G212530	TRITD5Bv1G247990	0.706658	0.334721	0.0270792	A>B
TRITD4Av1G212870	TRITD5Bv1G247210	0.687674	0.330586	0.012311	A>B
TRITD4Av1G213360	TRITD5Bv1G246840	3.99353	1.45125	0.0153862	A>B
TRITD4Av1G214000	TRITD5Bv1G246250	2.84899	2.27443	0.0357801	A>B
TRITD4Av1G214090	TRITD5Bv1G246190	0.329619	0.20961	0.032106	A>B
TRITD4Av1G215610	TRITD5Bv1G244600	2.45498	2.09882	0.0423429	A>B
TRITD4Av1G215970	TRITD5Bv1G244380	0.196534	0.140984	0.0208431	A>B
TRITD4Av1G218460	TRITD5Bv1G241850	0.833003	0.5146	0.0364176	A>B
TRITD4Av1G219850	TRITD5Bv1G241000	1.10583	0.858157	0.0458052	A>B
TRITD4Av1G220060	TRITD5Bv1G240420	0.366103	0.205591	0.0171298	A>B
TRITD4Av1G220180	TRITD5Bv1G240110	0.168577	0.122815	0.00500693	A>B
TRITD4Av1G220210	TRITD5Bv1G240080	0.765223	0.506693	0.0217672	A>B
TRITD4Av1G220280	TRITD5Bv1G239830	3.65653	3.17875	0.0222975	A>B
TRITD4Av1G220530	TRITD5Bv1G239670	0.321417	0.177894	0.00836563	A>B
TRITD4Av1G220860	TRITD0Uv1G051350	0.307812	0.220706	0.0109268	A>B
TRITD4Av1G221610	TRITD5Bv1G238500	0.400238	0.304203	0.0117579	A>B
TRITD4Av1G221630	TRITD5Bv1G238510	3.81197	1.65686	0.0319504	A>B
TRITD4Av1G222910	TRITD0Uv1G051180	1.00884	0.416358	0.0168547	A>B
TRITD4Av1G224360	TRITD5Bv1G237050	1.28673	1.05595	0.0427597	A>B
TRITD4Av1G225400	TRITD5Bv1G235990	1.234	0.527651	0.0100971	A>B
TRITD4Av1G226240	TRITD4Bv1G180870	0.822835	0.62243	0.0150969	A>B
TRITD4Av1G226680	TRITD4Bv1G180150	1.73704	1.59959	0.0127169	A>B
TRITD4Av1G226740	TRITD4Bv1G180050	0.421806	0.291033	0.0192414	A>B
TRITD4Av1G226740	TRITD7Bv1G221210	0.421806	0.235766	0.0261396	A>B
TRITD4Av1G227140	TRITD4Bv1G179090	1.88535	1.52522	0.0221835	A>B
TRITD4Av1G227210	TRITD4Bv1G178920	1.37124	0.651892	0.0322932	A>B
TRITD4Av1G227310	TRITD4Bv1G178880	3.72673	3.0275	0.0114375	A>B
TRITD4Av1G227380	TRITD4Bv1G178640	1.90227	1.31263	0.03681	A>B
TRITD4Av1G227400	TRITD4Bv1G178620	2.29173	1.7631	0.0174981	A>B
TRITD4Av1G227600	TRITD4Bv1G178440	2.01641	1.04499	0.0199912	A>B
TRITD4Av1G228390	TRITD4Bv1G177880	0.134813	0.0834372	0.00900883	A>B
TRITD4Av1G229230	TRITD4Bv1G176480	0.78039	0.581252	0.0363712	A>B
TRITD4Av1G229300	TRITD4Bv1G176390	3.26167	1.23689	0.0200308	A>B
TRITD4Av1G240260	TRITD3Bv1G159500	0.678134	0.208819	0.00852814	A>B
TRITD4Av1G246670	TRITD7Bv1G051870	0.32267	0.103278	0.00710805	A>B
TRITD4Av1G249360	TRITD7Bv1G062410	2.62545	1.11385	0.0178467	A>B
TRITD4Av1G252620	TRITD0Uv1G059190	0.850999	0.624633	0.0241038	A>B
TRITD4Av1G258290	TRITD0Uv1G054630	4.12413	2.04989	0.010574	A>B
TRITD4Av1G259520	TRITD2Bv1G087080	3.05722	1.69455	0.0438887	A>B
TRITD5Av1G000440	TRITD0Uv1G048460	0.315564	0.273169	0.0303805	A>B
TRITD5Av1G001250	TRITD5Bv1G000820	0.543792	0.279963	0.00980816	A>B
TRITD5Av1G001330	TRITD5Bv1G000900	1.88225	0.733322	0.0460541	A>B
TRITD5Av1G002430	TRITD5Bv1G001230	1.19621	0.958824	0.0429072	A>B
TRITD5Av1G002610	TRITD5Bv1G001920	0.643974	0.287921	0.0215327	A>B
TRITD5Av1G002630	TRITD5Bv1G001880	0.412635	0.256801	0.00875371	A>B
TRITD5Av1G002820	TRITD5Bv1G002860	0.680747	0.49208	0.00912603	A>B
TRITD5Av1G004210	TRITD5Bv1G003200	1.76437	0.69852	0.0183859	A>B
TRITD5Av1G004680	TRITD5Bv1G015330	2.61811	1.42576	0.0274491	A>B
TRITD5Av1G005310	TRITD5Bv1G004300	0.48273	0.323224	0.0306267	A>B
TRITD5Av1G005650	TRITD5Bv1G004770	0.220857	0.158959	0.0217726	A>B
TRITD5Av1G005940	TRITD5Bv1G004880	0.536398	0.491202	0.0195448	A>B
TRITD5Av1G006400	TRITD5Bv1G005300	1.1374	0.83041	0.0199139	A>B
TRITD5Av1G006610	TRITD5Bv1G005350	0.66937	0.273833	0.012311	A>B
TRITD5Av1G007470	TRITD5Bv1G006230	0.535918	0.410636	0.0413921	A>B
TRITD5Av1G008770	TRITD5Bv1G006950	0.35557	0.2796	0.0386754	A>B
TRITD5Av1G008790	TRITD5Bv1G006970	0.643634	0.497764	0.0298326	A>B
TRITD5Av1G009800	TRITD5Bv1G007980	0.452345	0.396814	0.00866621	A>B
TRITD5Av1G010090	TRITD5Bv1G008070	0.189806	0.154649	0.0377324	A>B
TRITD5Av1G010390	TRITD0Uv1G048590	0.280906	0.187397	0.0259098	A>B
TRITD5Av1G013100	TRITD5Bv1G010690	3.76109	0.969748	0.0309891	A>B
TRITD5Av1G013830	TRITD0Uv1G044670	0.868986	0.359539	0.0303448	A>B
TRITD5Av1G015320	TRITD5Bv1G014320	0.717575	0.467285	0.0154396	A>B
TRITD5Av1G016350	TRITD5Bv1G015680	0.443379	0.295509	0.0170047	A>B
TRITD5Av1G016860	TRITD5Bv1G016090	0.255563	0.191387	0.0443248	A>B
TRITD5Av1G017190	TRITD5Bv1G016600	2.7849	2.2245	0.0406352	A>B
TRITD5Av1G019470	TRITD5Bv1G019790	2.25588	0.929189	0.00979482	A>B
TRITD5Av1G019750	TRITD5Bv1G020170	0.28218	0.22271	0.0172288	A>B
TRITD5Av1G020360	TRITD5Bv1G021170	0.318813	0.267954	0.0161489	A>B
TRITD5Av1G021030	TRITD5Bv1G021330	5.79539	1.84141	0.0103537	A>B
TRITD5Av1G022320	TRITD5Bv1G023470	1.36663	1.04946	0.0490262	A>B
TRITD5Av1G022720	TRITD5Bv1G023720	0.300392	0.232701	0.0387477	A>B
TRITD5Av1G023860	TRITD5Bv1G026030	0.27929	0.0904251	0.0101163	A>B
TRITD5Av1G024700	TRITD5Bv1G025690	0.304495	0.207268	0.0334713	A>B
TRITD5Av1G024770	TRITD5Bv1G025620	0.394137	0.274923	0.0326527	A>B
TRITD5Av1G024880	TRITD5Bv1G025440	3.88711	2.75	0.026527	A>B
TRITD5Av1G025210	TRITD5Bv1G025050	0.381449	0.306814	0.00867046	A>B
TRITD5Av1G025360	TRITD5Bv1G024790	0.510869	0.437911	0.04773	A>B
TRITD5Av1G026730	TRITD5Bv1G027750	0.449852	0.320631	0.0390921	A>B
TRITD5Av1G029150	TRITD5Bv1G029120	0.554791	0.309601	0.0165878	A>B
TRITD5Av1G029330	TRITD5Bv1G029010	0.411668	0.203088	0.0135116	A>B
TRITD5Av1G029350	TRITD5Bv1G028980	0.14692	0.121303	0.0149791	A>B
TRITD5Av1G029510	TRITD5Bv1G028890	1.47811	0.632019	0.0182041	A>B
TRITD5Av1G032210	TRITD5Bv1G030740	2.89858	1.75817	0.0270894	A>B
TRITD5Av1G033980	TRITD5Bv1G032040	0.816768	0.460079	0.014494	A>B
TRITD5Av1G035740	TRITD5Bv1G033270	0.310043	0.253805	0.0113501	A>B
TRITD5Av1G036540	TRITD5Bv1G033920	0.632574	0.5254	0.0270091	A>B
TRITD5Av1G036910	TRITD5Bv1G034100	0.710013	0.606634	0.0270401	A>B
TRITD5Av1G037080	TRITD5Bv1G034470	0.197513	0.143075	0.0123556	A>B
TRITD5Av1G037560	TRITD5Bv1G034120	0.32337	0.167626	0.0125057	A>B
TRITD5Av1G038380	TRITD5Bv1G035620	0.522808	0.272607	0.00894705	A>B
TRITD5Av1G038820	TRITD5Bv1G036390	0.348333	0.113747	0.0125057	A>B
TRITD5Av1G040410	TRITD5Bv1G040310	2.27231	1.56472	0.0101163	A>B
TRITD5Av1G040700	TRITD5Bv1G039950	0.82605	0.636794	0.0200156	A>B
TRITD5Av1G043790	TRITD5Bv1G040930	2.74327	2.45395	0.0375377	A>B
TRITD5Av1G044710	TRITD5Bv1G042460	0.186111	0.165211	0.0174125	A>B
TRITD5Av1G045130	TRITD5Bv1G042920	0.454563	0.171854	0.0199399	A>B
TRITD5Av1G047310	TRITD5Bv1G044170	0.368234	0.272444	0.0192898	A>B
TRITD5Av1G047420	TRITD5Bv1G044340	0.261737	0.241113	0.0205142	A>B
TRITD5Av1G048900	TRITD5Bv1G045500	0.829658	0.616335	0.0423551	A>B
TRITD5Av1G050350	TRITD5Bv1G046450	0.34943	0.192634	0.0138401	A>B
TRITD5Av1G050670	TRITD5Bv1G046610	1.55842	0.789704	0.010574	A>B
TRITD5Av1G050790	TRITD5Bv1G046840	1.19853	0.922145	0.0243312	A>B
TRITD5Av1G051540	TRITD5Bv1G047490	0.17704	0.146645	0.010574	A>B
TRITD5Av1G051820	TRITD5Bv1G047670	1.04741	0.626124	0.0438798	A>B
TRITD5Av1G051860	TRITD5Bv1G047780	0.281923	0.143189	0.0089081	A>B
TRITD5Av1G051880	TRITD5Bv1G047790	0.361726	0.208706	0.0166137	A>B
TRITD5Av1G053860	TRITD0Uv1G102870	0.422946	0.240564	0.0110767	A>B
TRITD5Av1G054120	TRITD5Bv1G049110	1.15818	0.566827	0.032443	A>B
TRITD5Av1G054850	TRITD5Bv1G049660	1.16915	0.495655	0.0211272	A>B
TRITD5Av1G055860	TRITD5Bv1G050320	0.161526	0.0873627	0.0171298	A>B
TRITD5Av1G056360	TRITD5Bv1G050830	0.172257	0.0969383	0.010574	A>B
TRITD5Av1G058920	TRITD5Bv1G052150	0.210276	0.13032	0.00974862	A>B
TRITD5Av1G063630	TRITD5Bv1G065050	1.02185	0.885189	0.0413352	A>B
TRITD5Av1G066060	TRITD5Bv1G057940	0.30361	0.215849	0.0325093	A>B
TRITD5Av1G070600	TRITD5Bv1G062460	0.298007	0.243069	0.014494	A>B
TRITD5Av1G071580	TRITD5Bv1G061940	1.27196	0.502261	0.0217953	A>B
TRITD5Av1G071960	TRITD5Bv1G061570	0.699764	0.448073	0.0142275	A>B
TRITD5Av1G073520	TRITD5Bv1G064830	0.734157	0.539145	0.0431748	A>B
TRITD5Av1G073970	TRITD5Bv1G073580	0.116746	0.0903632	0.0136193	A>B
TRITD5Av1G074500	TRITD5Bv1G059650	3.27491	2.75183	0.0165972	A>B
TRITD5Av1G074960	TRITD5Bv1G054890	0.179771	0.0922806	0.0170007	A>B
TRITD5Av1G077950	TRITD5Bv1G054750	0.418336	0.338814	0.0221863	A>B
TRITD5Av1G078770	TRITD5Bv1G068360	0.398994	0.249269	0.0283204	A>B
TRITD5Av1G079080	TRITD5Bv1G068430	0.737899	0.556268	0.0132483	A>B
TRITD5Av1G079160	TRITD5Bv1G068580	0.429673	0.370202	0.0340322	A>B
TRITD5Av1G079750	TRITD5Bv1G068050	0.56798	0.366304	0.013379	A>B
TRITD5Av1G080200	TRITD0Uv1G005700	1.97956	0.526965	0.0184036	A>B
TRITD5Av1G080350	TRITD5Bv1G067440	0.621821	0.315341	0.014729	A>B
TRITD5Av1G081670	TRITD5Bv1G067830	0.503239	0.349387	0.0182476	A>B
TRITD5Av1G083940	TRITD5Bv1G067200	4.51496	2.15616	0.0340039	A>B
TRITD5Av1G086340	TRITD5Bv1G055250	0.208177	0.165665	0.0300462	A>B
TRITD5Av1G090200	TRITD5Bv1G059750	0.302114	0.0562848	0.0103868	A>B
TRITD5Av1G092790	TRITD5Bv1G076090	0.529739	0.320415	0.00852814	A>B
TRITD5Av1G093460	TRITD5Bv1G076410	1.3181	0.980594	0.0355281	A>B
TRITD5Av1G094810	TRITD5Bv1G077200	3.16336	1.82948	0.00829339	A>B
TRITD5Av1G095270	TRITD5Bv1G077440	0.876512	0.337048	0.0236402	A>B
TRITD5Av1G095410	TRITD5Bv1G077520	0.64304	0.488317	0.0154271	A>B
TRITD5Av1G098610	TRITD5Bv1G079260	0.209619	0.0793249	0.0103853	A>B
TRITD5Av1G100200	TRITD5Bv1G084240	0.370825	0.290671	0.0271476	A>B
TRITD5Av1G102090	TRITD5Bv1G082530	2.02415	1.3364	0.0238921	A>B
TRITD5Av1G102340	TRITD5Bv1G082420	2.01774	1.39284	0.016246	A>B
TRITD5Av1G104110	TRITD5Bv1G084810	1.17558	0.841245	0.0110658	A>B
TRITD5Av1G104650	TRITD5Bv1G085920	2.54676	0.765254	0.0114468	A>B
TRITD5Av1G105940	TRITD5Bv1G088740	1.34578	1.19085	0.0328343	A>B
TRITD5Av1G106490	TRITD5Bv1G086720	0.294624	0.242992	0.0462869	A>B
TRITD5Av1G106600	TRITD5Bv1G086820	1.42147	0.411513	0.00738586	A>B
TRITD5Av1G109850	TRITD5Bv1G091720	1.26702	0.660954	0.0142803	A>B
TRITD5Av1G110030	TRITD5Bv1G091750	0.740559	0.518657	0.0121356	A>B
TRITD5Av1G112160	TRITD5Bv1G092620	0.866402	0.557641	0.00894705	A>B
TRITD5Av1G112490	TRITD5Bv1G093140	0.829078	0.586716	0.0353418	A>B
TRITD5Av1G112500	TRITD5Bv1G093180	0.902602	0.685145	0.0439156	A>B
TRITD5Av1G114170	TRITD5Bv1G095070	0.362692	0.244633	0.0089081	A>B
TRITD5Av1G114980	TRITD5Bv1G097460	0.598563	0.442516	0.00821615	A>B
TRITD5Av1G116530	TRITD5Bv1G096510	2.67681	2.07155	0.0263236	A>B
TRITD5Av1G116720	TRITD5Bv1G096230	0.293	0.226661	0.0233088	A>B
TRITD5Av1G118170	TRITD5Bv1G098170	1.96931	0.61347	0.0103521	A>B
TRITD5Av1G118410	TRITD5Bv1G098300	1.31688	0.786137	0.0438798	A>B
TRITD5Av1G118660	TRITD5Bv1G098390	0.25953	0.185869	0.0284829	A>B
TRITD5Av1G120510	TRITD5Bv1G099680	0.0668235	0.0401985	0.0111357	A>B
TRITD5Av1G120860	TRITD5Bv1G099830	0.5185	0.483716	0.0216783	A>B
TRITD5Av1G121210	TRITD5Bv1G099860	1.10698	0.54071	0.0106464	A>B
TRITD5Av1G121230	TRITD5Bv1G099900	0.553385	0.23766	0.0246268	A>B
TRITD5Av1G121860	TRITD5Bv1G100270	0.181924	0.125016	0.0139452	A>B
TRITD5Av1G123750	TRITD5Bv1G101590	2.34643	1.4995	0.00956777	A>B
TRITD5Av1G123760	TRITD5Bv1G101480	0.599636	0.212123	0.00894705	A>B
TRITD5Av1G124580	TRITD5Bv1G103000	0.872418	0.643728	0.0481409	A>B
TRITD5Av1G124740	TRITD5Bv1G103120	2.61447	1.79264	0.0332964	A>B
TRITD5Av1G125110	TRITD5Bv1G103450	0.13554	0.116492	0.0198537	A>B
TRITD5Av1G125990	TRITD5Bv1G104060	0.436421	0.275993	0.0303737	A>B
TRITD5Av1G126650	TRITD5Bv1G106000	1.39824	0.786482	0.012311	A>B
TRITD5Av1G126710	TRITD5Bv1G106200	1.28928	0.606598	0.0132799	A>B
TRITD5Av1G127090	TRITD5Bv1G106540	0.152523	0.11038	0.00548758	A>B
TRITD5Av1G127490	TRITD5Bv1G106660	0.124886	0.0804791	0.0208997	A>B
TRITD5Av1G127560	TRITD5Bv1G107030	0.683944	0.410165	0.0111357	A>B
TRITD5Av1G127850	TRITD5Bv1G108450	0.776009	0.341528	0.0116733	A>B
TRITD5Av1G128130	TRITD5Bv1G107740	0.879259	0.575564	0.0390139	A>B
TRITD5Av1G129010	TRITD5Bv1G108110	0.517739	0.292326	0.00948347	A>B
TRITD5Av1G129910	TRITD5Bv1G108730	0.221154	0.195927	0.0441664	A>B
TRITD5Av1G131590	TRITD5Bv1G110810	1.83002	1.04794	0.0342894	A>B
TRITD5Av1G132300	TRITD5Bv1G111290	0.284176	0.232726	0.00974943	A>B
TRITD5Av1G132530	TRITD5Bv1G111540	2.11344	0.659377	0.0148912	A>B
TRITD5Av1G132670	TRITD5Bv1G111700	1.20907	0.954632	0.0186587	A>B
TRITD5Av1G132870	TRITD5Bv1G112380	0.373647	0.296671	0.0237828	A>B
TRITD5Av1G134090	TRITD5Bv1G113490	0.105705	0.0748907	0.010574	A>B
TRITD5Av1G134400	TRITD5Bv1G113830	0.79269	0.578107	0.0381366	A>B
TRITD5Av1G135280	TRITD5Bv1G114230	0.36672	0.329507	0.0116158	A>B
TRITD5Av1G135920	TRITD5Bv1G114650	0.521463	0.314797	0.0103521	A>B
TRITD5Av1G137230	TRITD5Bv1G116710	0.930296	0.323187	0.0183826	A>B
TRITD5Av1G137650	TRITD5Bv1G115590	0.92061	0.742011	0.0161957	A>B
TRITD5Av1G138870	TRITD5Bv1G118790	0.341799	0.317982	0.0192898	A>B
TRITD5Av1G139530	TRITD5Bv1G119360	3.40791	2.63565	0.0264423	A>B
TRITD5Av1G141000	TRITD5Bv1G130310	0.932088	0.544771	0.0497731	A>B
TRITD5Av1G141180	TRITD5Bv1G130230	2.34471	1.40124	0.042637	A>B
TRITD5Av1G141710	TRITD5Bv1G131270	1.4272	1.24988	0.022747	A>B
TRITD5Av1G141750	TRITD5Bv1G131290	0.894814	0.649358	0.0174834	A>B
TRITD5Av1G142490	TRITD5Bv1G131850	0.375521	0.225531	0.0231076	A>B
TRITD5Av1G143840	TRITD5Bv1G133740	5.85979	4.36081	0.0182702	A>B
TRITD5Av1G145020	TRITD5Bv1G135200	3.52832	2.8768	0.0448335	A>B
TRITD5Av1G145690	TRITD5Bv1G134720	1.56097	0.824117	0.0135984	A>B
TRITD5Av1G147680	TRITD5Bv1G137300	1.32056	1.02318	0.0137036	A>B
TRITD5Av1G148140	TRITD5Bv1G137780	0.316892	0.201348	0.0104486	A>B
TRITD5Av1G148370	TRITD5Bv1G137840	0.512863	0.36262	0.0193375	A>B
TRITD5Av1G149910	TRITD5Bv1G138900	0.156222	0.0887693	0.00753269	A>B
TRITD5Av1G150150	TRITD5Bv1G139170	0.368328	0.22518	0.0308749	A>B
TRITD5Av1G150240	TRITD5Bv1G139260	3.05496	2.37543	0.03581	A>B
TRITD5Av1G150410	TRITD5Bv1G139850	0.499554	0.309779	0.00852814	A>B
TRITD5Av1G151700	TRITD5Bv1G140810	1.39929	0.557466	0.0304209	A>B
TRITD5Av1G151920	TRITD5Bv1G141000	0.345689	0.164616	0.0184574	A>B
TRITD5Av1G152610	TRITD5Bv1G141700	1.02523	0.670755	0.0136725	A>B
TRITD5Av1G154160	TRITD5Bv1G142670	0.173511	0.16642	0.0487562	A>B
TRITD5Av1G155020	TRITD5Bv1G143870	2.88086	2.36138	0.0414907	A>B
TRITD5Av1G155780	TRITD5Bv1G144380	0.309893	0.267123	0.0218563	A>B
TRITD5Av1G157230	TRITD5Bv1G146060	1.79712	1.54263	0.0324354	A>B
TRITD5Av1G157520	TRITD5Bv1G146180	0.608898	0.405416	0.0234948	A>B
TRITD5Av1G158580	TRITD5Bv1G146990	0.329189	0.280181	0.0248145	A>B
TRITD5Av1G158680	TRITD5Bv1G147040	0.677683	0.544262	0.0137937	A>B
TRITD5Av1G160060	TRITD5Bv1G149570	1.31924	0.556483	0.0127337	A>B
TRITD5Av1G160320	TRITD5Bv1G149490	2.28327	0.687885	0.00861362	A>B
TRITD5Av1G161870	TRITD5Bv1G153410	0.727542	0.440108	0.0384273	A>B
TRITD5Av1G161920	TRITD5Bv1G153460	0.350426	0.231696	0.0464562	A>B
TRITD5Av1G163220	TRITD5Bv1G154740	0.276491	0.178416	0.0174834	A>B
TRITD5Av1G163700	TRITD5Bv1G155170	0.51122	0.304846	0.0121039	A>B
TRITD5Av1G164830	TRITD5Bv1G155760	0.296135	0.182624	0.025307	A>B
TRITD5Av1G164870	TRITD5Bv1G155770	2.90029	2.4231	0.0478392	A>B
TRITD5Av1G165620	TRITD5Bv1G156340	2.20197	1.33565	0.0149784	A>B
TRITD5Av1G167140	TRITD5Bv1G158700	1.33257	0.913887	0.0494666	A>B
TRITD5Av1G167530	TRITD5Bv1G159430	0.569977	0.27466	0.00774784	A>B
TRITD5Av1G167530	TRITD5Bv1G159470	0.569977	0.347835	0.0105572	A>B
TRITD5Av1G167570	TRITD5Bv1G159520	1.15055	0.495754	0.0205134	A>B
TRITD5Av1G168140	TRITD5Bv1G160170	2.98929	2.17215	0.0336069	A>B
TRITD5Av1G168570	TRITD5Bv1G160740	0.346287	0.263727	0.0238256	A>B
TRITD5Av1G168790	TRITD5Bv1G160860	2.53453	1.54369	0.0448278	A>B
TRITD5Av1G170950	TRITD5Bv1G162080	0.250702	0.16573	0.0125113	A>B
TRITD5Av1G171460	TRITD5Bv1G162760	1.41116	1.21272	0.0399616	A>B
TRITD5Av1G171970	TRITD5Bv1G162980	0.817862	0.75277	0.0202433	A>B
TRITD5Av1G172300	TRITD5Bv1G163130	0.476282	0.315776	0.019353	A>B
TRITD5Av1G174460	TRITD5Bv1G164910	0.484995	0.375804	0.0143171	A>B
TRITD5Av1G174760	TRITD5Bv1G165270	0.680592	0.432793	0.010827	A>B
TRITD5Av1G174820	TRITD5Bv1G165310	0.223808	0.166538	0.0171298	A>B
TRITD5Av1G177290	TRITD5Bv1G166570	0.733235	0.566465	0.0255689	A>B
TRITD5Av1G178200	TRITD5Bv1G167160	2.27962	1.45039	0.0421453	A>B
TRITD5Av1G179660	TRITD5Bv1G169050	2.02469	1.00636	0.0159807	A>B
TRITD5Av1G180490	TRITD5Bv1G170700	0.196889	0.160901	0.0140093	A>B
TRITD5Av1G180720	TRITD5Bv1G170840	3.2592	1.96584	0.0234948	A>B
TRITD5Av1G182200	TRITD5Bv1G171580	0.201876	0.0690126	0.0096043	A>B
TRITD5Av1G182800	TRITD0Uv1G050040	0.473307	0.167366	0.0275867	A>B
TRITD5Av1G182810	TRITD0Uv1G050060	0.0645683	0.0546289	0.0200156	A>B
TRITD5Av1G183260	TRITD5Bv1G172390	5.93785	5.07121	0.0273274	A>B
TRITD5Av1G184360	TRITD5Bv1G173900	0.611715	0.425099	0.0103521	A>B
TRITD5Av1G184610	TRITD5Bv1G174100	1.91469	1.10839	0.0313414	A>B
TRITD5Av1G184850	TRITD5Bv1G174440	1.54682	1.18893	0.0228461	A>B
TRITD5Av1G185200	TRITD5Bv1G174810	0.0972622	0.078913	0.0403881	A>B
TRITD5Av1G185480	TRITD5Bv1G175030	0.558039	0.367226	0.0174641	A>B
TRITD5Av1G185750	TRITD5Bv1G175270	0.250838	0.194868	0.0121619	A>B
TRITD5Av1G185990	TRITD5Bv1G175850	1.83187	1.26707	0.0223672	A>B
TRITD5Av1G186800	TRITD5Bv1G176400	2.08235	1.4166	0.0152292	A>B
TRITD5Av1G186940	TRITD4Bv1G158380	0.482813	0.115206	0.0101163	A>B
TRITD5Av1G186980	TRITD5Bv1G176580	0.336041	0.27716	0.0432478	A>B
TRITD5Av1G187240	TRITD5Bv1G177000	2.17655	1.83535	0.0116158	A>B
TRITD5Av1G189530	TRITD5Bv1G181440	0.752128	0.577942	0.011265	A>B
TRITD5Av1G192450	TRITD5Bv1G184780	0.605045	0.262986	0.0080469	A>B
TRITD5Av1G193020	TRITD5Bv1G185190	1.5866	1.26262	0.0386137	A>B
TRITD5Av1G193100	TRITD5Bv1G185410	0.27905	0.207966	0.0429459	A>B
TRITD5Av1G194160	TRITD5Bv1G187000	10.1166	3.18227	0.0262296	A>B
TRITD5Av1G194470	TRITD5Bv1G187400	0.2114	0.196016	0.0476084	A>B
TRITD5Av1G195710	TRITD5Bv1G188680	0.318446	0.164477	0.00933085	A>B
TRITD5Av1G196770	TRITD5Bv1G189950	0.681231	0.341138	0.0401071	A>B
TRITD5Av1G197210	TRITD5Bv1G190240	1.82593	1.46915	0.0192414	A>B
TRITD5Av1G197510	TRITD5Bv1G190680	0.909075	0.610141	0.012311	A>B
TRITD5Av1G197640	TRITD5Bv1G190970	2.97056	1.17676	0.010574	A>B
TRITD5Av1G198170	TRITD5Bv1G191420	0.414634	0.372487	0.00894705	A>B
TRITD5Av1G198890	TRITD5Bv1G192470	0.530281	0.441339	0.0193925	A>B
TRITD5Av1G198910	TRITD5Bv1G192480	0.689742	0.521171	0.0231727	A>B
TRITD5Av1G199030	TRITD5Bv1G192640	7.86866	6.38282	0.0201419	A>B
TRITD5Av1G199090	TRITD5Bv1G192800	0.565885	0.416598	0.0211964	A>B
TRITD5Av1G199150	TRITD5Bv1G193240	0.391856	0.183214	0.0163936	A>B
TRITD5Av1G199700	TRITD5Bv1G194510	0.228799	0.184036	0.00821615	A>B
TRITD5Av1G199950	TRITD5Bv1G194790	1.03867	0.628792	0.0354674	A>B
TRITD5Av1G200060	TRITD5Bv1G194980	0.466542	0.220043	0.0113808	A>B
TRITD5Av1G200200	TRITD5Bv1G195400	0.995625	0.545218	0.0113898	A>B
TRITD5Av1G202050	TRITD5Bv1G197100	2.03965	1.62975	0.0321686	A>B
TRITD5Av1G202060	TRITD5Bv1G197120	0.982729	0.617873	0.0433969	A>B
TRITD5Av1G202160	TRITD5Bv1G197250	1.39737	1.33191	0.0345954	A>B
TRITD5Av1G202360	TRITD5Bv1G197450	1.44586	0.949121	0.0199139	A>B
TRITD5Av1G202580	TRITD5Bv1G198010	5.23272	4.46426	0.0234373	A>B
TRITD5Av1G202780	TRITD5Bv1G198340	0.494185	0.327773	0.0193624	A>B
TRITD5Av1G203460	TRITD5Bv1G199110	0.366887	0.0965775	0.00852814	A>B
TRITD5Av1G203680	TRITD5Bv1G199480	0.523876	0.294542	0.0155215	A>B
TRITD5Av1G203860	TRITD5Bv1G199750	1.16069	0.9452	0.0206788	A>B
TRITD5Av1G203930	TRITD5Bv1G199850	0.259174	0.201456	0.033669	A>B
TRITD5Av1G204010	TRITD5Bv1G199980	2.50857	1.02048	0.0120731	A>B
TRITD5Av1G204820	TRITD5Bv1G200770	0.446035	0.30492	0.0103853	A>B
TRITD5Av1G205700	TRITD5Bv1G201760	1.07744	0.693337	0.0188771	A>B
TRITD5Av1G205740	TRITD5Bv1G201780	1.63566	0.72904	0.0151131	A>B
TRITD5Av1G205750	TRITD5Bv1G201800	4.94298	3.84413	0.0134826	A>B
TRITD5Av1G206050	TRITD5Bv1G202270	0.215562	0.140371	0.0111463	A>B
TRITD5Av1G207250	TRITD5Bv1G203290	0.314389	0.248362	0.0257603	A>B
TRITD5Av1G207960	TRITD5Bv1G204240	0.555451	0.430907	0.0266484	A>B
TRITD5Av1G208030	TRITD5Bv1G204300	2.33448	1.48198	0.0180323	A>B
TRITD5Av1G208100	TRITD5Bv1G204420	3.17346	1.62065	0.021446	A>B
TRITD5Av1G208110	TRITD5Bv1G204430	0.474196	0.44602	0.0284169	A>B
TRITD5Av1G208160	TRITD5Bv1G204500	0.766572	0.633819	0.0212532	A>B
TRITD5Av1G208340	TRITD5Bv1G204570	7.17497	5.87815	0.0328874	A>B
TRITD5Av1G208850	TRITD5Bv1G205160	1.18349	0.667307	0.00894705	A>B
TRITD5Av1G209270	TRITD5Bv1G205760	0.15831	0.107245	0.039066	A>B
TRITD5Av1G209460	TRITD5Bv1G206120	0.890766	0.574414	0.0136252	A>B
TRITD5Av1G209620	TRITD5Bv1G206170	1.09814	0.609143	0.0159548	A>B
TRITD5Av1G210000	TRITD5Bv1G206580	0.197088	0.176756	0.0113072	A>B
TRITD5Av1G210780	TRITD5Bv1G207190	0.883024	0.398973	0.0103868	A>B
TRITD5Av1G210970	TRITD5Bv1G207280	0.661013	0.303387	0.0103521	A>B
TRITD5Av1G212610	TRITD5Bv1G208590	1.15138	0.61385	0.0125932	A>B
TRITD5Av1G214770	TRITD5Bv1G211130	0.224622	0.152183	0.0112657	A>B
TRITD5Av1G215130	TRITD5Bv1G211720	4.23961	2.54628	0.014973	A>B
TRITD5Av1G215250	TRITD5Bv1G211850	0.274088	0.116371	0.0142517	A>B
TRITD5Av1G215500	TRITD5Bv1G211920	1.21681	0.326125	0.0164722	A>B
TRITD5Av1G215560	TRITD5Bv1G211940	0.791872	0.685543	0.0125113	A>B
TRITD5Av1G216080	TRITD5Bv1G212920	0.994338	0.504961	0.0410874	A>B
TRITD5Av1G216270	TRITD5Bv1G213240	2.47244	1.07534	0.0330882	A>B
TRITD5Av1G217620	TRITD5Bv1G215010	0.878759	0.554276	0.0230052	A>B
TRITD5Av1G219260	TRITD5Bv1G216840	1.98029	1.28159	0.0182768	A>B
TRITD5Av1G219550	TRITD5Bv1G217260	0.820779	0.658072	0.0248145	A>B
TRITD5Av1G219970	TRITD5Bv1G217630	1.62885	1.44384	0.0324933	A>B
TRITD5Av1G220060	TRITD5Bv1G217960	0.184002	0.126147	0.0123862	A>B
TRITD5Av1G220470	TRITD5Bv1G218160	4.86206	3.1991	0.0103521	A>B
TRITD5Av1G220580	TRITD5Bv1G218390	3.44357	1.88922	0.0113919	A>B
TRITD5Av1G220740	TRITD5Bv1G218530	0.898329	0.761919	0.0232093	A>B
TRITD5Av1G221020	TRITD5Bv1G218920	0.135649	0.111941	0.0370236	A>B
TRITD5Av1G222130	TRITD5Bv1G219730	0.0635402	0.0445401	0.0307423	A>B
TRITD5Av1G223080	TRITD5Bv1G222580	0.299569	0.233812	0.0112416	A>B
TRITD5Av1G224410	TRITD5Bv1G224040	0.421046	0.354549	0.016897	A>B
TRITD5Av1G226960	TRITD5Bv1G225890	0.288221	0.230737	0.0188584	A>B
TRITD5Av1G227180	TRITD5Bv1G226180	0.907065	0.799491	0.0405571	A>B
TRITD5Av1G229100	TRITD5Bv1G228550	1.87829	1.2332	0.0272601	A>B
TRITD5Av1G229250	TRITD5Bv1G228680	0.248923	0.197623	0.0253147	A>B
TRITD5Av1G229380	TRITD5Bv1G228930	0.823058	0.593734	0.017744	A>B
TRITD5Av1G229390	TRITD5Bv1G228940	1.07636	0.671833	0.0105277	A>B
TRITD5Av1G229740	TRITD5Bv1G229130	1.06844	0.550765	0.0101163	A>B
TRITD5Av1G230950	TRITD5Bv1G230200	0.222536	0.186812	0.0203847	A>B
TRITD5Av1G231360	TRITD5Bv1G230590	0.573459	0.302554	0.0170013	A>B
TRITD5Av1G231930	TRITD5Bv1G231180	1.36334	1.25281	0.0420138	A>B
TRITD5Av1G232100	TRITD5Bv1G231340	1.16252	1.11738	0.0264475	A>B
TRITD5Av1G233470	TRITD5Bv1G232930	1.11067	0.676465	0.0214658	A>B
TRITD5Av1G234090	TRITD5Bv1G233790	0.137705	0.0792383	0.0122314	A>B
TRITD5Av1G234210	TRITD5Bv1G233850	1.65695	1.07169	0.0432109	A>B
TRITD5Av1G235180	TRITD5Bv1G234410	1.27417	0.511177	0.00894705	A>B
TRITD5Av1G235520	TRITD5Bv1G234940	0.317823	0.178101	0.0103853	A>B
TRITD5Av1G236140	TRITD5Bv1G235290	0.465244	0.183895	0.0083163	A>B
TRITD5Av1G237640	TRITD4Bv1G182450	2.36424	1.54148	0.0208431	A>B
TRITD5Av1G238570	TRITD4Bv1G183510	1.539	1.02265	0.0170445	A>B
TRITD5Av1G239140	TRITD4Bv1G184470	0.504795	0.356508	0.015738	A>B
TRITD5Av1G239320	TRITD4Bv1G184800	0.573553	0.388621	0.0116158	A>B
TRITD5Av1G239720	TRITD4Bv1G185220	1.52847	1.20035	0.0357197	A>B
TRITD5Av1G239730	TRITD4Bv1G185240	0.338125	0.218163	0.0131714	A>B
TRITD5Av1G239870	TRITD4Bv1G185480	0.86212	0.175664	0.0256951	A>B
TRITD5Av1G240220	TRITD4Bv1G186060	0.577566	0.465007	0.0190777	A>B
TRITD5Av1G240490	TRITD4Bv1G186730	0.679853	0.234151	0.0145938	A>B
TRITD5Av1G240720	TRITD4Bv1G187000	0.178449	0.116883	0.0206788	A>B
TRITD5Av1G241660	TRITD4Bv1G187760	3.56037	2.96176	0.0396427	A>B
TRITD5Av1G242090	TRITD4Bv1G189140	0.324881	0.303018	0.0176269	A>B
TRITD5Av1G242270	TRITD4Bv1G189780	0.742141	0.286656	0.0234088	A>B
TRITD5Av1G243130	TRITD4Bv1G191460	1.88594	1.06255	0.0202022	A>B
TRITD5Av1G243370	TRITD4Bv1G191640	2.70589	2.11186	0.0451219	A>B
TRITD5Av1G243810	TRITD4Bv1G192110	0.812157	0.767328	0.0245478	A>B
TRITD5Av1G243810	TRITD4Bv1G192340	0.812157	0.640299	0.0349582	A>B
TRITD5Av1G245220	TRITD4Bv1G193960	0.326016	0.194397	0.0160832	A>B
TRITD5Av1G245390	TRITD4Bv1G194350	1.01063	0.510809	0.0248873	A>B
TRITD5Av1G245910	TRITD4Bv1G194730	1.8731	1.10003	0.0125113	A>B
TRITD5Av1G247280	TRITD4Bv1G196670	0.695714	0.37945	0.0120023	A>B
TRITD5Av1G247840	TRITD4Bv1G197070	2.12873	1.59927	0.0275225	A>B
TRITD5Av1G247940	TRITD4Bv1G197190	0.386148	0.224984	0.012602	A>B
TRITD5Av1G248310	TRITD4Bv1G197450	1.22667	0.613098	0.0171085	A>B
TRITD5Av1G249430	TRITD4Bv1G199030	3.48773	2.75012	0.0262262	A>B
TRITD5Av1G250560	TRITD4Bv1G200050	2.08706	1.21951	0.0135116	A>B
TRITD5Av1G251290	TRITD4Bv1G200890	5.49718	3.07662	0.0096043	A>B
TRITD5Av1G251490	TRITD0Uv1G102960	4.79525	4.44108	0.0455786	A>B
TRITD5Av1G251490	TRITD4Bv1G200970	4.79525	3.30802	0.0129391	A>B
TRITD5Av1G253440	TRITD4Bv1G202250	0.623861	0.353218	0.0179198	A>B
TRITD5Av1G253880	TRITD4Bv1G201780	0.995118	0.634059	0.0143837	A>B
TRITD5Av1G254490	TRITD4Bv1G203370	0.790565	0.427782	0.0216174	A>B
TRITD5Av1G254530	TRITD4Bv1G203420	0.412688	0.351359	0.02849	A>B
TRITD5Av1G254540	TRITD4Bv1G203430	3.35122	2.49652	0.0148606	A>B
TRITD5Av1G255440	TRITD4Bv1G203810	0.752256	0.394354	0.0172694	A>B
TRITD5Av1G255470	TRITD4Bv1G204200	0.871875	0.323178	0.0139682	A>B
TRITD5Av1G255490	TRITD4Bv1G204180	1.01556	0.67248	0.0183826	A>B
TRITD5Av1G255620	TRITD3Bv1G270700	0.220977	0.178078	0.0326249	A>B
TRITD5Av1G256160	TRITD4Bv1G205040	0.509147	0.328714	0.0374387	A>B
TRITD6Av1G000650	TRITD6Bv1G000830	0.192402	0.113587	0.0112884	A>B
TRITD6Av1G000680	TRITD6Bv1G000850	1.09438	1.01001	0.0344921	A>B
TRITD6Av1G001320	TRITD6Bv1G002140	0.236146	0.167577	0.0272594	A>B
TRITD6Av1G001350	TRITD6Bv1G002390	1.10406	0.919501	0.0173124	A>B
TRITD6Av1G001840	TRITD6Bv1G003030	1.20648	0.690936	0.00875371	A>B
TRITD6Av1G001980	TRITD6Bv1G003190	0.737125	0.408155	0.0230078	A>B
TRITD6Av1G002020	TRITD6Bv1G003310	2.36124	1.86248	0.0205672	A>B
TRITD6Av1G002640	TRITD6Bv1G003880	1.85493	0.873157	0.0178402	A>B
TRITD6Av1G003080	TRITD6Bv1G004640	0.243688	0.183306	0.014716	A>B
TRITD6Av1G003780	TRITD0Uv1G052480	0.792042	0.330411	0.00753269	A>B
TRITD6Av1G003890	TRITD6Bv1G005220	1.82855	0.581224	0.0270163	A>B
TRITD6Av1G004640	TRITD6Bv1G006340	0.960571	0.75946	0.0216129	A>B
TRITD6Av1G004820	TRITD6Bv1G006410	1.40406	0.267633	0.0080469	A>B
TRITD6Av1G004910	TRITD6Bv1G006640	0.505044	0.48034	0.0213574	A>B
TRITD6Av1G005420	TRITD6Bv1G007700	0.75009	0.628141	0.0166647	A>B
TRITD6Av1G005510	TRITD6Bv1G007790	3.59356	2.52843	0.0131881	A>B
TRITD6Av1G006200	TRITD6Bv1G008910	0.561975	0.235773	0.00710805	A>B
TRITD6Av1G006910	TRITD6Bv1G010110	0.491971	0.32416	0.0113274	A>B
TRITD6Av1G007210	TRITD6Bv1G010760	0.657717	0.264665	0.0138401	A>B
TRITD6Av1G007790	TRITD6Bv1G011910	0.11364	0.0839562	0.0240285	A>B
TRITD6Av1G007970	TRITD0Uv1G052320	3.12697	1.39933	0.0145832	A>B
TRITD6Av1G008080	TRITD6Bv1G013160	0.642134	0.394873	0.0380354	A>B
TRITD6Av1G008240	TRITD6Bv1G012950	1.43604	1.0869	0.0207178	A>B
TRITD6Av1G008390	TRITD6Bv1G012740	0.370529	0.343591	0.0257835	A>B
TRITD6Av1G008540	TRITD6Bv1G014060	8.72069	3.02259	0.0464026	A>B
TRITD6Av1G008580	TRITD6Bv1G014130	0.230675	0.147178	0.019284	A>B
TRITD6Av1G009240	TRITD6Bv1G014580	1.7824	0.65989	0.00753269	A>B
TRITD6Av1G010740	TRITD6Bv1G016300	0.596824	0.493447	0.0423016	A>B
TRITD6Av1G013040	TRITD5Bv1G182360	15.1084	7.61479	0.0121356	A>B
TRITD6Av1G013140	TRITD6Bv1G019850	0.411167	0.217133	0.0425242	A>B
TRITD6Av1G013180	TRITD6Bv1G019940	1.88087	1.70005	0.0256673	A>B
TRITD6Av1G016200	TRITD6Bv1G023200	0.836961	0.469361	0.0159303	A>B
TRITD6Av1G017730	TRITD6Bv1G025340	1.57431	1.17515	0.0150969	A>B
TRITD6Av1G018510	TRITD6Bv1G026670	0.415828	0.31039	0.0345126	A>B
TRITD6Av1G020020	TRITD6Bv1G029880	0.361712	0.257015	0.0311504	A>B
TRITD6Av1G020060	TRITD6Bv1G030090	1.44725	0.540545	0.0242326	A>B
TRITD6Av1G021340	TRITD6Bv1G033210	0.213742	0.139965	0.00894705	A>B
TRITD6Av1G021650	TRITD6Bv1G036220	0.411918	0.285275	0.0145387	A>B
TRITD6Av1G021700	TRITD6Bv1G036920	0.788145	0.468853	0.026332	A>B
TRITD6Av1G022860	TRITD7Bv1G196240	1.49176	0.914389	0.0172033	A>B
TRITD6Av1G023540	TRITD6Bv1G032440	0.599982	0.361984	0.0117953	A>B
TRITD6Av1G025630	TRITD6Bv1G039270	1.33903	0.758868	0.028361	A>B
TRITD6Av1G026900	TRITD6Bv1G040350	0.922519	0.514846	0.0222408	A>B
TRITD6Av1G027150	TRITD6Bv1G040540	0.980335	0.589966	0.00953079	A>B
TRITD6Av1G027150	TRITD6Bv1G040640	0.980335	0.835347	0.0424261	A>B
TRITD6Av1G027190	TRITD6Bv1G040820	0.493856	0.321645	0.0211134	A>B
TRITD6Av1G029370	TRITD6Bv1G042010	0.427951	0.333325	0.0125113	A>B
TRITD6Av1G029380	TRITD6Bv1G042060	0.245921	0.227973	0.0191655	A>B
TRITD6Av1G029630	TRITD6Bv1G042270	0.605322	0.173715	0.0189744	A>B
TRITD6Av1G030130	TRITD6Bv1G043520	0.786218	0.593525	0.0413206	A>B
TRITD6Av1G032740	TRITD6Bv1G045940	1.19048	0.803261	0.0341433	A>B
TRITD6Av1G033460	TRITD6Bv1G046360	1.59031	1.08252	0.0245478	A>B
TRITD6Av1G034190	TRITD6Bv1G046730	0.81875	0.638531	0.00948347	A>B
TRITD6Av1G035080	TRITD6Bv1G048360	0.1551	0.139521	0.0155922	A>B
TRITD6Av1G036130	TRITD6Bv1G049080	1.14566	0.500969	0.0116902	A>B
TRITD6Av1G036400	TRITD6Bv1G049390	0.50683	0.320832	0.0207891	A>B
TRITD6Av1G036650	TRITD6Bv1G049560	0.792724	0.566002	0.0114876	A>B
TRITD6Av1G037160	TRITD6Bv1G050180	11.421	7.97241	0.0201452	A>B
TRITD6Av1G037420	TRITD6Bv1G050550	1.21589	0.871998	0.021956	A>B
TRITD6Av1G040660	TRITD6Bv1G052970	0.406308	0.341479	0.0323739	A>B
TRITD6Av1G041110	TRITD6Bv1G053210	0.320621	0.237741	0.010574	A>B
TRITD6Av1G044600	TRITD6Bv1G057130	0.26643	0.183941	0.0209085	A>B
TRITD6Av1G044680	TRITD6Bv1G057380	1.00241	0.715631	0.0301855	A>B
TRITD6Av1G044790	TRITD6Bv1G057610	1.88721	1.67826	0.0232655	A>B
TRITD6Av1G046440	TRITD6Bv1G059200	0.181646	0.118102	0.0096043	A>B
TRITD6Av1G047260	TRITD6Bv1G060180	0.998912	0.540517	0.0449841	A>B
TRITD6Av1G049020	TRITD6Bv1G061390	0.536398	0.381758	0.0393294	A>B
TRITD6Av1G049270	TRITD6Bv1G061930	0.841945	0.647615	0.0294371	A>B
TRITD6Av1G051050	TRITD6Bv1G063440	3.68017	2.01837	0.0444746	A>B
TRITD6Av1G051410	TRITD6Bv1G063650	0.202246	0.151068	0.0130928	A>B
TRITD6Av1G052520	TRITD6Bv1G064360	1.25466	0.781168	0.0258915	A>B
TRITD6Av1G054870	TRITD6Bv1G065820	1.62724	0.65144	0.0172694	A>B
TRITD6Av1G055540	TRITD6Bv1G066650	0.641097	0.430442	0.0148263	A>B
TRITD6Av1G056270	TRITD6Bv1G067010	0.740768	0.532065	0.0192898	A>B
TRITD6Av1G059560	TRITD6Bv1G068340	0.701035	0.515032	0.0140422	A>B
TRITD6Av1G059680	TRITD6Bv1G068400	0.43666	0.345199	0.0466821	A>B
TRITD6Av1G061030	TRITD6Bv1G069830	0.79495	0.390602	0.0198416	A>B
TRITD6Av1G062000	TRITD6Bv1G073730	0.276385	0.21966	0.012772	A>B
TRITD6Av1G062350	TRITD6Bv1G073520	0.486689	0.257749	0.00867046	A>B
TRITD6Av1G062510	TRITD6Bv1G073510	0.761462	0.513985	0.0435722	A>B
TRITD6Av1G062530	TRITD6Bv1G073480	0.955597	0.575409	0.0131013	A>B
TRITD6Av1G064790	TRITD6Bv1G071610	1.56666	0.841139	0.0103853	A>B
TRITD6Av1G065590	TRITD6Bv1G070210	0.310829	0.214898	0.0284962	A>B
TRITD6Av1G067990	TRITD6Bv1G074040	0.415368	0.207291	0.0176969	A>B
TRITD6Av1G068890	TRITD6Bv1G074660	0.443664	0.278965	0.0254462	A>B
TRITD6Av1G069090	TRITD6Bv1G074790	1.58654	1.10333	0.0161588	A>B
TRITD6Av1G069110	TRITD6Bv1G074800	0.311819	0.194052	0.0295804	A>B
TRITD6Av1G069480	TRITD6Bv1G074900	0.783626	0.326109	0.0101163	A>B
TRITD6Av1G072260	TRITD6Bv1G076840	0.998754	0.82309	0.0209772	A>B
TRITD6Av1G072890	TRITD6Bv1G077610	1.60831	1.17232	0.0494364	A>B
TRITD6Av1G073500	TRITD6Bv1G077810	1.87321	0.922817	0.0388307	A>B
TRITD6Av1G074150	TRITD6Bv1G078190	3.53285	3.061	0.0400149	A>B
TRITD6Av1G076470	TRITD6Bv1G086010	0.796014	0.515095	0.0155836	A>B
TRITD6Av1G078360	TRITD6Bv1G085450	0.456848	0.426035	0.0387341	A>B
TRITD6Av1G079280	TRITD6Bv1G084800	3.83339	2.42956	0.0125113	A>B
TRITD6Av1G079470	TRITD6Bv1G084680	0.555657	0.49887	0.020266	A>B
TRITD6Av1G079700	TRITD6Bv1G084300	0.62059	0.418402	0.0112553	A>B
TRITD6Av1G079850	TRITD6Bv1G083550	0.724606	0.346198	0.0114876	A>B
TRITD6Av1G080380	TRITD6Bv1G084180	0.0515771	0.0415787	0.010574	A>B
TRITD6Av1G081750	TRITD6Bv1G082590	1.0561	0.473585	0.0238882	A>B
TRITD6Av1G083380	TRITD6Bv1G089460	0.369183	0.349455	0.0309276	A>B
TRITD6Av1G083430	TRITD4Bv1G089920	2.44666	1.42601	0.0325093	A>B
TRITD6Av1G084140	TRITD6Bv1G089540	0.495853	0.364305	0.0335947	A>B
TRITD6Av1G084390	TRITD6Bv1G089070	0.606643	0.360065	0.0250605	A>B
TRITD6Av1G088960	TRITD6Bv1G105510	0.295486	0.211165	0.0198416	A>B
TRITD6Av1G089220	TRITD6Bv1G096050	0.258421	0.205768	0.0282712	A>B
TRITD6Av1G090740	TRITD6Bv1G096480	0.333957	0.228032	0.0379749	A>B
TRITD6Av1G094060	TRITD6Bv1G095520	0.797095	0.542787	0.0143807	A>B
TRITD6Av1G096190	TRITD6Bv1G109360	0.369109	0.156692	0.0100971	A>B
TRITD6Av1G097330	TRITD6Bv1G107260	0.218319	0.120881	0.0137319	A>B
TRITD6Av1G100270	TRITD3Bv1G076130	8.55348	0.818285	0.0230078	A>B
TRITD6Av1G103930	TRITD6Bv1G100760	0.353999	0.218961	0.0167139	A>B
TRITD6Av1G105810	TRITD6Bv1G112180	0.446701	0.323157	0.0155733	A>B
TRITD6Av1G106640	TRITD6Bv1G090490	0.921376	0.586451	0.011486	A>B
TRITD6Av1G107340	TRITD6Bv1G110430	0.199178	0.10072	0.0235526	A>B
TRITD6Av1G107990	TRITD6Bv1G111810	0.864488	0.662304	0.0252005	A>B
TRITD6Av1G108670	TRITD6Bv1G093390	1.14571	0.536163	0.0403538	A>B
TRITD6Av1G110200	TRITD6Bv1G104630	0.357706	0.223464	0.0111357	A>B
TRITD6Av1G111690	TRITD6Bv1G109660	0.761834	0.421481	0.0230052	A>B
TRITD6Av1G112490	TRITD6Bv1G097600	3.83825	1.35594	0.0328581	A>B
TRITD6Av1G117710	TRITD6Bv1G092790	1.5781	0.713366	0.0440052	A>B
TRITD6Av1G118020	TRITD6Bv1G099360	1.12847	0.548461	0.0206788	A>B
TRITD6Av1G122770	TRITD6Bv1G090970	0.22876	0.134688	0.00803904	A>B
TRITD6Av1G124340	TRITD6Bv1G119690	1.20702	0.30205	0.0183769	A>B
TRITD6Av1G125770	TRITD6Bv1G118710	3.22184	2.69534	0.0373367	A>B
TRITD6Av1G126630	TRITD6Bv1G111170	0.209131	0.143841	0.0106464	A>B
TRITD6Av1G128010	TRITD6Bv1G120260	0.409446	0.229358	0.0298427	A>B
TRITD6Av1G129320	TRITD6Bv1G122080	0.46189	0.315485	0.023957	A>B
TRITD6Av1G130060	TRITD6Bv1G122970	0.826812	0.758118	0.0446251	A>B
TRITD6Av1G130530	TRITD6Bv1G123140	0.285577	0.251681	0.0397123	A>B
TRITD6Av1G131210	TRITD6Bv1G123620	0.144671	0.130394	0.0187656	A>B
TRITD6Av1G131860	TRITD6Bv1G126310	1.29157	0.759441	0.0116733	A>B
TRITD6Av1G132810	TRITD6Bv1G125360	1.19753	1.08733	0.0107908	A>B
TRITD6Av1G135150	TRITD6Bv1G128050	0.243977	0.135603	0.0101601	A>B
TRITD6Av1G138260	TRITD6Bv1G130020	1.997	1.54472	0.0334886	A>B
TRITD6Av1G139570	TRITD6Bv1G136850	0.887314	0.840567	0.0170445	A>B
TRITD6Av1G139580	TRITD6Bv1G136920	1.73503	0.966807	0.00821615	A>B
TRITD6Av1G140050	TRITD6Bv1G137010	0.61502	0.413303	0.0149569	A>B
TRITD6Av1G140650	TRITD6Bv1G136060	0.699499	0.351438	0.00710805	A>B
TRITD6Av1G141150	TRITD6Bv1G135730	1.96546	1.39962	0.0147919	A>B
TRITD6Av1G142790	TRITD6Bv1G134540	0.589114	0.313941	0.00984819	A>B
TRITD6Av1G143010	TRITD6Bv1G134470	0.312446	0.200869	0.0101327	A>B
TRITD6Av1G143410	TRITD6Bv1G134270	0.819858	0.245279	0.0188779	A>B
TRITD6Av1G144700	TRITD6Bv1G133980	0.242741	0.192912	0.0103481	A>B
TRITD6Av1G147680	TRITD6Bv1G131690	0.863426	0.380116	0.0283259	A>B
TRITD6Av1G148460	TRITD6Bv1G131300	0.629334	0.335966	0.0203231	A>B
TRITD6Av1G149900	TRITD6Bv1G130370	1.19326	1.07505	0.0168565	A>B
TRITD6Av1G151410	TRITD6Bv1G137540	0.934585	0.603727	0.0150221	A>B
TRITD6Av1G152870	TRITD6Bv1G139290	0.654398	0.44204	0.0494266	A>B
TRITD6Av1G153200	TRITD6Bv1G139480	0.468653	0.15943	0.0238748	A>B
TRITD6Av1G153220	TRITD6Bv1G139490	0.283227	0.192513	0.0191847	A>B
TRITD6Av1G153290	TRITD6Bv1G139520	0.886784	0.562201	0.025473	A>B
TRITD6Av1G155000	TRITD6Bv1G140710	0.560122	0.282102	0.0330237	A>B
TRITD6Av1G155350	TRITD6Bv1G141240	3.383	2.56149	0.0164068	A>B
TRITD6Av1G155570	TRITD6Bv1G141490	1.58964	1.03433	0.0103868	A>B
TRITD6Av1G155650	TRITD6Bv1G141650	0.953524	0.471498	0.0125057	A>B
TRITD6Av1G156510	TRITD6Bv1G142920	2.07042	1.21679	0.0167537	A>B
TRITD6Av1G157330	TRITD6Bv1G144000	0.573298	0.42893	0.0402723	A>B
TRITD6Av1G159670	TRITD6Bv1G145560	0.563	0.35566	0.0132819	A>B
TRITD6Av1G160710	TRITD6Bv1G147000	0.518064	0.291244	0.0291085	A>B
TRITD6Av1G160740	TRITD6Bv1G146950	2.43305	2.10959	0.0156937	A>B
TRITD6Av1G161110	TRITD6Bv1G146580	0.81008	0.588662	0.0149345	A>B
TRITD6Av1G161260	TRITD6Bv1G147500	0.420949	0.241262	0.0156488	A>B
TRITD6Av1G164560	TRITD6Bv1G150060	1.21881	0.905767	0.0395293	A>B
TRITD6Av1G165060	TRITD6Bv1G150470	0.471158	0.343834	0.0355668	A>B
[truncated: 11,295 more rows]
