# Supplementary material for: Wheat in vivo RNA structure landscape reveals a prevalent role of RNA structure in modulating translational subgenome expression asymmetry
Source: Genome Biol. 2021 Nov 30;22:326. doi: 10.1186/s13059-021-02549-y (PMC8638558; doi:10.1186/s13059-021-02549-y)
Supplement: Supplementary file 3 — Additional file 3: TableS2. Base-pairing probability of RNA structures of homoeologs of A and B subgenome in tetraploid Kronos. [file 13059_2021_2549_MOESM3_ESM.xlsx]

## Sheet: Table_S2_AB_alignedBPPpvlaue
Gene_ID_A	Gene_ID_B	BPP_A	BPP_B	BPP_diff(A-B)	P_value	Type
TRITD2Av1G132290	TRITD2Bv1G123340	0.00568564	0.195019	-0.189333	1.37e-93	A<B
TRITD4Av1G150270	TRITD4Bv1G047500	0.561993	0.693158	-0.131165	1.33e-22	A<B
TRITD4Av1G214040	TRITD5Bv1G246230	0.606264	0.722146	-0.115883	7.69e-18	A<B
TRITD4Av1G192420	TRITD4Bv1G014030	0.60593	0.721018	-0.115088	1.45e-46	A<B
TRITD2Av1G035860	TRITD2Bv1G045950	0.600769	0.712733	-0.111964	2.02e-22	A<B
TRITD1Av1G076820	TRITD1Bv1G076920	0.611802	0.723435	-0.111633	5.78e-75	A<B
TRITD3Av1G020600	TRITD3Bv1G023990	0.610826	0.722135	-0.111309	8.46e-58	A<B
TRITD4Av1G256200	TRITD1Bv1G015610	0.618567	0.728155	-0.109588	5.73e-18	A<B
TRITD3Av1G170380	TRITD3Bv1G149190	0.621447	0.728749	-0.107302	1.58e-25	A<B
TRITD6Av1G214880	TRITD6Bv1G213290	0.611607	0.717247	-0.10564	9.25e-68	A<B
TRITD6Av1G083430	TRITD4Bv1G089920	0.553611	0.658829	-0.105218	1.58e-06	A<B
TRITD5Av1G035740	TRITD5Bv1G033270	0.612897	0.717205	-0.104308	7.98e-40	A<B
TRITD2Av1G178500	TRITD2Bv1G146930	0.634587	0.738173	-0.103586	2.31e-46	A<B
TRITD5Av1G240720	TRITD4Bv1G187000	0.623821	0.726587	-0.102766	1.58e-23	A<B
TRITD5Av1G223030	TRITD5Bv1G222550	0.607995	0.710745	-0.10275	6.38e-19	A<B
TRITD2Av1G075860	TRITD2Bv1G084720	0.587103	0.689497	-0.102394	7.37e-48	A<B
TRITD5Av1G207830	TRITD5Bv1G204120	0.61693	0.71897	-0.10204	8.41e-20	A<B
TRITD3Av1G287400	TRITD1Bv1G029370	0.635908	0.729172	-0.0932637	1.28e-12	A<B
TRITD6Av1G069960	TRITD6Bv1G075490	0.637581	0.72562	-0.0880387	0.00452056	A<B
TRITD3Av1G205350	TRITD3Bv1G186070	0.622746	0.702448	-0.0797019	0.00133905	A<B
TRITD5Av1G225580	TRITD5Bv1G224920	0.657918	0.726578	-0.0686603	6.15e-23	A<B
TRITD5Av1G183650	TRITD5Bv1G173000	0.603383	0.668925	-0.0655416	2.65e-06	A<B
TRITD1Av1G129160	TRITD1Bv1G124590	0.654642	0.718496	-0.0638535	0.000223079	A<B
TRITD2Av1G211020	TRITD2Bv1G175030	0.678173	0.741754	-0.0635812	0.0109986	A<B
TRITD7Av1G121170	TRITD7Bv1G099270	0.704539	0.765891	-0.0613521	0.0142101	A<B
TRITD7Av1G221060	TRITD7Bv1G170090	0.607507	0.666598	-0.0590906	0.024832	A<B
TRITD2Av1G010180	TRITD2Bv1G013500	0.715197	0.771857	-0.0566598	1.68e-12	A<B
TRITD1Av1G180350	TRITD1Bv1G197020	0.649286	0.705735	-0.0564486	0.00343051	A<B
TRITD2Av1G226090	TRITD2Bv1G188540	0.670646	0.726627	-0.055981	2.75e-10	A<B
TRITD3Av1G206980	TRITD3Bv1G187440	0.655631	0.71148	-0.0558494	0.00277903	A<B
TRITD4Av1G203660	TRITD4Bv1G140910	0.618504	0.673805	-0.0553018	0.0173226	A<B
TRITD5Av1G022940	TRITD6Bv1G020750	0.642092	0.695456	-0.0533645	0.0133768	A<B
TRITD2Av1G273420	TRITD2Bv1G236750	0.702387	0.754834	-0.0524475	0.0451283	A<B
TRITD3Av1G092240	TRITD3Bv1G093680	0.662097	0.714328	-0.0522307	0.00204472	A<B
TRITD2Av1G223780	TRITD3Bv1G158220	0.705185	0.756385	-0.0512	0.00160396	A<B
TRITD5Av1G205260	TRITD5Bv1G201260	0.69957	0.749984	-0.0504142	0.00316359	A<B
TRITD2Av1G073870	TRITD2Bv1G083310	0.701978	0.751226	-0.0492484	0.00437828	A<B
TRITD7Av1G236120	TRITD7Bv1G184270	0.672134	0.721221	-0.0490872	0.00563166	A<B
TRITD3Av1G183910	TRITD3Bv1G165520	0.66563	0.714557	-0.048927	4.27e-07	A<B
TRITD4Av1G227330	TRITD4Bv1G178720	0.690636	0.738422	-0.0477865	4.49e-05	A<B
TRITD2Av1G085990	TRITD2Bv1G091150	0.627212	0.67367	-0.0464576	0.0406619	A<B
TRITD7Av1G188610	TRITD7Bv1G132690	0.609214	0.654559	-0.0453451	0.00314855	A<B
TRITD6Av1G018510	TRITD6Bv1G026670	0.671971	0.717254	-0.0452829	5.78e-06	A<B
TRITD2Av1G251140	TRITD2Bv1G132770	0.696651	0.741265	-0.0446139	2.84e-05	A<B
TRITD2Av1G284300	TRITD3Bv1G178090	0.680735	0.725022	-0.0442861	0.00274653	A<B
TRITD7Av1G256150	TRITD7Bv1G206130	0.727529	0.771814	-0.044285	0.000555098	A<B
TRITD3Av1G251450	TRITD3Bv1G243990	0.652423	0.696006	-0.043583	0.00115991	A<B
TRITD4Av1G021140	TRITD4Bv1G163690	0.660202	0.703063	-0.0428611	0.00823039	A<B
TRITD2Av1G148430	TRITD2Bv1G128130	0.639455	0.682152	-0.0426973	0.0223633	A<B
TRITD1Av1G181850	TRITD1Bv1G168660	0.692471	0.735017	-0.0425457	0.00104409	A<B
TRITD4Av1G033330	TRITD6Bv1G027090	0.690233	0.732639	-0.0424069	0.0422449	A<B
TRITD2Av1G053990	TRITD2Bv1G065520	0.629151	0.671527	-0.0423761	0.0399801	A<B
TRITD4Av1G040360	TRITD3Bv1G264740	0.687999	0.729876	-0.0418772	0.00168235	A<B
TRITD7Av1G266540	TRITD7Bv1G218880	0.694212	0.735944	-0.0417323	0.00123166	A<B
TRITD3Av1G065060	TRITD3Bv1G070470	0.6859	0.727368	-0.0414673	0.000395129	A<B
TRITD3Av1G214500	TRITD3Bv1G198880	0.67823	0.719657	-0.0414274	0.0349215	A<B
TRITD1Av1G114210	TRITD1Bv1G119960	0.657081	0.697856	-0.040775	2.03e-07	A<B
TRITD0Uv1G046220	TRITD5Bv1G125490	0.680618	0.72093	-0.0403115	0.0219231	A<B
TRITD5Av1G211200	TRITD5Bv1G207420	0.601759	0.641117	-0.0393584	0.0319688	A<B
TRITD5Av1G132810	TRITD5Bv1G112330	0.695422	0.734622	-0.0391998	0.00109156	A<B
TRITD5Av1G234840	TRITD5Bv1G234210	0.675746	0.714882	-0.0391357	0.000109607	A<B
TRITD6Av1G187660	TRITD6Bv1G176750	0.642811	0.681724	-0.0389124	0.00109309	A<B
TRITD6Av1G016500	TRITD6Bv1G023750	0.693626	0.732483	-0.0388573	0.0158773	A<B
TRITD1Av1G101150	TRITD1Bv1G103010	0.696263	0.734556	-0.0382928	9.92e-07	A<B
TRITD7Av1G252390	TRITD7Bv1G201910	0.690725	0.729006	-0.0382816	0.00382443	A<B
TRITD5Av1G229240	TRITD5Bv1G228660	0.649168	0.68711	-0.0379426	0.00831642	A<B
TRITD4Av1G017230	TRITD4Bv1G153570	0.67425	0.712007	-0.0377568	0.0100988	A<B
TRITD5Av1G257980	TRITD4Bv1G206690	0.737323	0.774646	-0.0373235	0.0194135	A<B
TRITD2Av1G137870	TRITD2Bv1G122000	0.665051	0.701867	-0.0368157	0.00251802	A<B
TRITD1Av1G189100	TRITD1Bv1G177710	0.656428	0.693192	-0.036764	0.000199238	A<B
TRITD4Av1G020560	TRITD7Bv1G144570	0.733482	0.770122	-0.0366402	0.0138434	A<B
TRITD1Av1G204800	TRITD1Bv1G156460	0.661335	0.697961	-0.0366258	0.00752411	A<B
TRITD2Av1G087340	TRITD2Bv1G092410	0.669079	0.705656	-0.0365772	0.0241899	A<B
TRITD7Av1G171470	TRITD7Bv1G129150	0.606064	0.642319	-0.0362553	0.0269488	A<B
TRITD4Av1G168680	TRITD4Bv1G030690	0.674191	0.709345	-0.035154	0.00161838	A<B
TRITD3Av1G031380	TRITD3Bv1G037620	0.666044	0.700788	-0.0347437	0.0350574	A<B
TRITD3Av1G241230	TRITD0Uv1G112630	0.706651	0.74122	-0.0345688	0.000365584	A<B
TRITD7Av1G191080	TRITD7Bv1G152940	0.658167	0.692401	-0.0342343	0.000175053	A<B
TRITD1Av1G014160	TRITD1Bv1G018240	0.683548	0.717478	-0.0339292	0.000377309	A<B
TRITD3Av1G247910	TRITD3Bv1G239710	0.676256	0.710127	-0.0338708	3.89e-05	A<B
TRITD3Av1G271180	TRITD3Bv1G266310	0.692387	0.725944	-0.0335568	0.00995417	A<B
TRITD3Av1G093540	TRITD0Uv1G131150	0.630108	0.663106	-0.0329979	0.0179878	A<B
TRITD6Av1G119700	TRITD6Bv1G115910	0.712889	0.745849	-0.0329593	5.18e-06	A<B
TRITD2Av1G179640	TRITD2Bv1G148350	0.69525	0.727774	-0.0325243	0.0451268	A<B
TRITD4Av1G138000	TRITD4Bv1G062420	0.650858	0.683262	-0.0324039	0.0333465	A<B
TRITD3Av1G217220	TRITD3Bv1G202660	0.703656	0.735758	-0.0321024	0.000934202	A<B
TRITD2Av1G256160	TRITD2Bv1G218500	0.717049	0.748407	-0.0313584	0.000991092	A<B
TRITD1Av1G039640	TRITD1Bv1G052110	0.665798	0.696977	-0.0311798	0.0298141	A<B
TRITD0Uv1G009810	TRITD1Bv1G145830	0.721778	0.752692	-0.0309136	0.0046162	A<B
TRITD0Uv1G018330	TRITD3Bv1G000240	0.688421	0.719222	-0.0308016	0.0432505	A<B
TRITD3Av1G215040	TRITD3Bv1G199880	0.649681	0.680438	-0.0307571	0.0428717	A<B
TRITD6Av1G019330	TRITD0Uv1G056050	0.699325	0.729829	-0.0305049	0.000808231	A<B
TRITD3Av1G265820	TRITD3Bv1G260010	0.704462	0.73491	-0.0304475	0.0239784	A<B
TRITD7Av1G280960	TRITD7Bv1G233360	0.616072	0.646457	-0.0303858	0.00270727	A<B
TRITD2Av1G235500	TRITD2Bv1G197390	0.651589	0.681619	-0.0300295	0.0311837	A<B
TRITD0Uv1G118100	TRITD7Bv1G232540	0.698374	0.72809	-0.0297152	0.0139887	A<B
TRITD2Av1G035800	TRITD2Bv1G045740	0.651045	0.680711	-0.0296657	0.0400254	A<B
TRITD4Av1G105650	TRITD4Bv1G092540	0.685252	0.714917	-0.0296647	0.0374191	A<B
TRITD0Uv1G067230	TRITD1Bv1G012290	0.656793	0.686174	-0.029381	0.00555893	A<B
TRITD1Av1G231330	TRITD1Bv1G229090	0.6543	0.68357	-0.0292706	0.0431691	A<B
TRITD2Av1G060470	TRITD2Bv1G070960	0.651968	0.681214	-0.0292459	0.0434595	A<B
TRITD2Av1G159900	TRITD2Bv1G134720	0.696591	0.725809	-0.0292179	0.00290614	A<B
TRITD3Av1G008720	TRITD3Bv1G012140	0.695626	0.724569	-0.0289439	0.000688291	A<B
TRITD7Av1G191540	TRITD7Bv1G152640	0.627627	0.656507	-0.0288792	0.00476156	A<B
TRITD3Av1G190620	TRITD3Bv1G173360	0.67203	0.700811	-0.0287805	4.83e-05	A<B
TRITD2Av1G255570	TRITD2Bv1G217940	0.685401	0.714062	-0.0286611	8.21e-05	A<B
TRITD3Av1G030830	TRITD1Bv1G012290	0.657717	0.686174	-0.0284571	0.00717728	A<B
TRITD5Av1G200060	TRITD5Bv1G194980	0.667865	0.696299	-0.0284338	5.98e-05	A<B
TRITD6Av1G182510	TRITD3Bv1G258230	0.66078	0.689106	-0.0283259	0.0351974	A<B
TRITD2Av1G040290	TRITD2Bv1G054360	0.739016	0.767149	-0.0281334	1.32e-05	A<B
TRITD4Av1G040710	TRITD4Bv1G130430	0.664372	0.692435	-0.0280637	0.00588376	A<B
TRITD5Av1G114630	TRITD5Bv1G097720	0.677018	0.70465	-0.0276326	0.0334756	A<B
TRITD0Uv1G065970	TRITD4Bv1G133940	0.705682	0.733234	-0.0275522	1.33e-05	A<B
TRITD6Av1G213730	TRITD6Bv1G211870	0.656815	0.683859	-0.0270439	0.0453023	A<B
TRITD7Av1G003370	TRITD0Uv1G033510	0.677828	0.704862	-0.0270347	0.000984121	A<B
TRITD7Av1G158920	TRITD7Bv1G117920	0.650532	0.67742	-0.026888	0.00378383	A<B
TRITD2Av1G132240	TRITD2Bv1G118640	0.672874	0.699733	-0.0268589	0.00660833	A<B
TRITD6Av1G186780	TRITD6Bv1G175440	0.674429	0.701261	-0.0268317	0.017095	A<B
TRITD4Av1G189520	TRITD4Bv1G016970	0.60953	0.636083	-0.0265529	0.0262829	A<B
TRITD6Av1G023540	TRITD6Bv1G032440	0.702069	0.72858	-0.0265114	0.00347073	A<B
TRITD4Av1G192390	TRITD4Bv1G014040	0.726486	0.752935	-0.0264494	0.000223852	A<B
TRITD1Av1G184140	TRITD1Bv1G172300	0.706097	0.732512	-0.0264146	0.00693457	A<B
TRITD2Av1G254480	TRITD2Bv1G216620	0.710411	0.736605	-0.026194	0.000626887	A<B
TRITD5Av1G106950	TRITD5Bv1G088950	0.717469	0.743538	-0.0260696	1.13e-06	A<B
TRITD2Av1G081160	TRITD2Bv1G087270	0.692444	0.71801	-0.0255658	0.000466927	A<B
TRITD2Av1G030840	TRITD2Bv1G039890	0.707903	0.733347	-0.0254438	0.00436537	A<B
TRITD7Av1G274190	TRITD7Bv1G226550	0.690229	0.71554	-0.0253105	5.35e-05	A<B
TRITD2Av1G076300	TRITD1Bv1G219760	0.714082	0.739333	-0.0252502	1.17e-06	A<B
TRITD5Av1G220580	TRITD5Bv1G218390	0.593657	0.618762	-0.0251042	0.0142259	A<B
TRITD5Av1G210240	TRITD0Uv1G131150	0.638412	0.663106	-0.0246939	0.00456377	A<B
TRITD7Av1G114110	TRITD7Bv1G085640	0.72784	0.75241	-0.0245697	0.00956861	A<B
TRITD2Av1G226820	TRITD2Bv1G188900	0.699558	0.724098	-0.0245397	0.029602	A<B
TRITD1Av1G101600	TRITD1Bv1G103650	0.718285	0.742799	-0.0245148	0.00373097	A<B
TRITD5Av1G002820	TRITD0Uv1G068560	0.674304	0.698702	-0.0243976	0.00952846	A<B
TRITD3Av1G194130	TRITD3Bv1G176740	0.699817	0.723904	-0.024087	0.000170079	A<B
TRITD5Av1G228890	TRITD5Bv1G227890	0.694907	0.71892	-0.024013	0.00160813	A<B
TRITD5Av1G108900	TRITD5Bv1G090790	0.704552	0.728413	-0.0238605	0.000500653	A<B
TRITD7Av1G230220	TRITD7Bv1G179680	0.726829	0.750527	-0.0236973	0.00100822	A<B
TRITD5Av1G207720	TRITD5Bv1G204060	0.684559	0.708222	-0.0236639	0.00297761	A<B
TRITD5Av1G044540	TRITD5Bv1G042010	0.707126	0.730662	-0.0235365	0.0480412	A<B
TRITD6Av1G157680	TRITD6Bv1G144270	0.69406	0.717566	-0.023506	0.000170092	A<B
TRITD7Av1G085860	TRITD7Bv1G060480	0.655614	0.678985	-0.023371	0.0163751	A<B
TRITD2Av1G242680	TRITD2Bv1G203230	0.745828	0.769136	-0.0233081	0.0118272	A<B
TRITD3Av1G069850	TRITD3Bv1G074720	0.720746	0.744037	-0.0232906	7.4e-07	A<B
TRITD1Av1G018050	TRITD1Bv1G021400	0.663066	0.686294	-0.0232275	0.00566819	A<B
TRITD4Av1G229680	TRITD4Bv1G176000	0.619927	0.642886	-0.0229585	0.0411884	A<B
TRITD5Av1G216810	TRITD5Bv1G213700	0.704941	0.727833	-0.0228924	0.00191871	A<B
TRITD3Av1G221530	TRITD3Bv1G208200	0.688618	0.711343	-0.0227252	1.44e-06	A<B
TRITD2Av1G285980	TRITD2Bv1G253830	0.716296	0.738999	-0.0227021	0.000198209	A<B
TRITD7Av1G178980	TRITD7Bv1G140090	0.732267	0.754864	-0.0225969	0.0166473	A<B
TRITD7Av1G221070	TRITD7Bv1G170100	0.701467	0.723962	-0.0224949	0.033192	A<B
TRITD2Av1G046310	TRITD2Bv1G060120	0.695501	0.717943	-0.022442	0.0464938	A<B
TRITD2Av1G183100	TRITD2Bv1G150100	0.683764	0.706173	-0.0224092	0.00111259	A<B
TRITD5Av1G223840	TRITD5Bv1G223320	0.720795	0.743069	-0.0222733	0.000283311	A<B
TRITD5Av1G041200	TRITD5Bv1G039700	0.666975	0.689164	-0.0221884	0.00108633	A<B
TRITD1Av1G180350	TRITD6Bv1G019810	0.641217	0.663108	-0.0218911	0.0137444	A<B
TRITD6Av1G024690	TRITD6Bv1G037920	0.708933	0.730815	-0.0218825	9.68e-06	A<B
TRITD4Av1G145500	TRITD4Bv1G058140	0.663454	0.685336	-0.0218823	0.000512716	A<B
TRITD5Av1G240040	TRITD4Bv1G185720	0.725752	0.747618	-0.0218655	0.000123203	A<B
TRITD1Av1G128940	TRITD1Bv1G124450	0.663173	0.685015	-0.0218424	0.0145204	A<B
TRITD0Uv1G042090	TRITD5Bv1G121120	0.714149	0.735917	-0.021768	9.53e-05	A<B
TRITD1Av1G093450	TRITD1Bv1G098280	0.708873	0.730517	-0.021645	0.0215845	A<B
TRITD2Av1G288710	TRITD2Bv1G257480	0.720095	0.741695	-0.0216004	0.0191441	A<B
TRITD4Av1G054730	TRITD4Bv1G118810	0.707245	0.728757	-0.0215124	0.000946776	A<B
TRITD2Av1G093000	TRITD2Bv1G094950	0.654372	0.675878	-0.021506	0.017741	A<B
TRITD3Av1G061000	TRITD1Bv1G121790	0.725333	0.746832	-0.0214998	0.0128443	A<B
TRITD5Av1G152760	TRITD5Bv1G141750	0.703249	0.72472	-0.0214709	0.0179578	A<B
TRITD3Av1G032470	TRITD3Bv1G039650	0.736023	0.757479	-0.021456	8.5e-07	A<B
TRITD2Av1G117840	TRITD2Bv1G112150	0.719465	0.74091	-0.0214455	0.0231454	A<B
TRITD1Av1G135390	TRITD1Bv1G129410	0.73072	0.752138	-0.0214186	0.0380781	A<B
TRITD0Uv1G021710	TRITD3Bv1G273810	0.698563	0.719964	-0.0214007	0.00235897	A<B
TRITD7Av1G063580	TRITD7Bv1G040290	0.698183	0.719499	-0.0213159	0.0303337	A<B
TRITD7Av1G048910	TRITD7Bv1G022360	0.665664	0.686962	-0.0212977	0.000307362	A<B
TRITD6Av1G180170	TRITD6Bv1G168990	0.698777	0.720057	-0.0212795	0.00948692	A<B
TRITD5Av1G239720	TRITD4Bv1G185220	0.653587	0.674754	-0.0211671	4.79e-05	A<B
TRITD3Av1G173450	TRITD3Bv1G154290	0.720561	0.741715	-0.0211546	0.00768652	A<B
TRITD6Av1G153980	TRITD6Bv1G140160	0.67541	0.696384	-0.020974	0.000292608	A<B
TRITD2Av1G292560	TRITD2Bv1G262440	0.67182	0.692782	-0.0209622	0.0447889	A<B
TRITD2Av1G279810	TRITD2Bv1G245310	0.691762	0.712723	-0.0209611	0.0169074	A<B
TRITD7Av1G160820	TRITD7Bv1G118820	0.679769	0.700702	-0.0209333	0.000227473	A<B
TRITD5Av1G193530	TRITD5Bv1G186380	0.689299	0.710156	-0.0208573	8.12e-05	A<B
TRITD5Av1G151890	TRITD5Bv1G140980	0.71655	0.737353	-0.0208032	0.0133134	A<B
TRITD3Av1G157620	TRITD3Bv1G138070	0.690548	0.711229	-0.0206807	0.00507021	A<B
TRITD6Av1G212380	TRITD6Bv1G208910	0.720869	0.741502	-0.0206332	0.0020812	A<B
TRITD1Av1G028050	TRITD1Bv1G036980	0.699767	0.720347	-0.0205798	0.012174	A<B
TRITD7Av1G110320	TRITD7Bv1G082610	0.665809	0.686375	-0.0205668	0.00937197	A<B
TRITD3Av1G051610	TRITD3Bv1G057210	0.678781	0.699265	-0.0204849	0.0313207	A<B
TRITD2Av1G017950	TRITD2Bv1G024140	0.686558	0.706914	-0.0203558	3.43e-05	A<B
TRITD4Av1G146770	TRITD4Bv1G057520	0.693033	0.713369	-0.0203366	1.03e-05	A<B
TRITD3Av1G056550	TRITD3Bv1G060350	0.709093	0.729367	-0.0202742	0.000395333	A<B
TRITD6Av1G164820	TRITD6Bv1G150190	0.702937	0.723006	-0.0200691	0.0447669	A<B
TRITD4Av1G050690	TRITD4Bv1G125280	0.710364	0.730396	-0.0200325	4.13e-05	A<B
TRITD1Av1G207510	TRITD1Bv1G215660	0.732751	0.752734	-0.0199831	0.0120374	A<B
TRITD7Av1G187890	TRITD7Bv1G133140	0.700004	0.719921	-0.0199173	0.00776397	A<B
TRITD3Av1G203390	TRITD3Bv1G183500	0.690869	0.710562	-0.0196938	0.0489585	A<B
TRITD7Av1G028100	TRITD0Uv1G030590	0.739083	0.758688	-0.019605	0.000298499	A<B
TRITD1Av1G230450	TRITD1Bv1G227970	0.70464	0.724106	-0.0194659	0.00111527	A<B
TRITD5Av1G025550	TRITD5Bv1G024650	0.712591	0.732056	-0.0194652	0.0435248	A<B
TRITD1Av1G122240	TRITD1Bv1G115110	0.716523	0.73597	-0.019447	0.0317001	A<B
TRITD3Av1G003390	TRITD3Bv1G001570	0.692819	0.712233	-0.0194142	0.00161464	A<B
TRITD4Av1G033910	TRITD4Bv1G136110	0.687325	0.706721	-0.019396	0.00695102	A<B
TRITD7Av1G170440	TRITD7Bv1G128040	0.705812	0.725046	-0.0192341	0.0196228	A<B
TRITD4Av1G050700	TRITD4Bv1G125280	0.70805	0.727177	-0.0191267	0.00084755	A<B
TRITD3Av1G178500	TRITD3Bv1G159750	0.701922	0.720963	-0.0190403	0.0406556	A<B
TRITD2Av1G279810	TRITD2Bv1G262350	0.694275	0.713266	-0.0189911	0.00424093	A<B
TRITD3Av1G073640	TRITD3Bv1G083170	0.672516	0.691479	-0.0189635	0.00114996	A<B
TRITD3Av1G002740	TRITD1Bv1G026220	0.663095	0.682032	-0.0189369	0.00753619	A<B
TRITD1Av1G145910	TRITD1Bv1G137500	0.726351	0.745282	-0.0189318	0.0125094	A<B
TRITD2Av1G071410	TRITD2Bv1G080480	0.704842	0.723718	-0.0188763	2.33e-16	A<B
TRITD7Av1G069590	TRITD7Bv1G045320	0.701537	0.720385	-0.0188479	0.0496922	A<B
TRITD2Av1G019440	TRITD2Bv1G025540	0.690823	0.709646	-0.0188234	0.00266984	A<B
TRITD3Av1G024620	TRITD3Bv1G028380	0.686278	0.705059	-0.0187802	0.00977204	A<B
TRITD1Av1G127820	TRITD1Bv1G123330	0.716753	0.735524	-0.0187715	0.0235307	A<B
TRITD3Av1G239340	TRITD3Bv1G231640	0.693996	0.712697	-0.0187009	0.00649109	A<B
TRITD7Av1G118480	TRITD7Bv1G098220	0.686343	0.704987	-0.0186439	0.0338224	A<B
TRITD3Av1G208800	TRITD3Bv1G189120	0.729056	0.747645	-0.018589	0.0164958	A<B
TRITD2Av1G248500	TRITD2Bv1G210820	0.711944	0.730522	-0.0185785	0.000737295	A<B
TRITD2Av1G286110	TRITD2Bv1G254330	0.722074	0.740559	-0.0184844	2.04e-06	A<B
TRITD2Av1G087220	TRITD2Bv1G092240	0.663771	0.68225	-0.0184785	0.0393708	A<B
TRITD2Av1G284360	TRITD2Bv1G252070	0.700094	0.718543	-0.0184495	1.2e-05	A<B
TRITD3Av1G014740	TRITD3Bv1G018540	0.704042	0.722488	-0.0184456	0.00114251	A<B
TRITD2Av1G228680	TRITD2Bv1G190220	0.6835	0.701921	-0.0184214	0.0192396	A<B
TRITD7Av1G267640	TRITD7Bv1G219420	0.694485	0.712892	-0.0184069	0.00455747	A<B
TRITD7Av1G246480	TRITD7Bv1G194510	0.71312	0.731496	-0.0183765	0.022888	A<B
TRITD3Av1G062490	TRITD3Bv1G068020	0.692702	0.71106	-0.0183586	0.0211972	A<B
TRITD4Av1G045720	TRITD4Bv1G120920	0.734211	0.752558	-0.0183471	0.0453344	A<B
TRITD3Av1G264640	TRITD3Bv1G258620	0.722343	0.740551	-0.018208	0.00180604	A<B
TRITD3Av1G124810	TRITD3Bv1G101630	0.660296	0.678484	-0.0181876	0.00150335	A<B
TRITD4Av1G078530	TRITD4Bv1G053630	0.720742	0.738885	-0.0181427	0.0122848	A<B
TRITD5Av1G149430	TRITD5Bv1G138650	0.701469	0.719582	-0.0181136	0.00168175	A<B
TRITD4Av1G154050	TRITD4Bv1G050440	0.701333	0.719417	-0.0180843	0.000905755	A<B
TRITD2Av1G139220	TRITD2Bv1G121210	0.717715	0.735749	-0.0180342	0.0186425	A<B
TRITD6Av1G034840	TRITD6Bv1G048590	0.708145	0.726146	-0.0180007	0.0351053	A<B
TRITD6Av1G189410	TRITD6Bv1G179660	0.710875	0.728838	-0.0179632	7.92e-05	A<B
TRITD0Uv1G020390	TRITD5Bv1G117060	0.744714	0.762672	-0.0179584	0.00243284	A<B
TRITD6Av1G040660	TRITD6Bv1G052970	0.710191	0.728136	-0.0179453	0.000104873	A<B
TRITD2Av1G076840	TRITD2Bv1G085390	0.7489	0.766797	-0.0178971	0.000100456	A<B
TRITD4Av1G099780	TRITD4Bv1G084040	0.669886	0.687735	-0.017849	0.000716098	A<B
TRITD5Av1G256160	TRITD4Bv1G205040	0.71438	0.732066	-0.0176864	0.00152301	A<B
TRITD5Av1G185810	TRITD5Bv1G175480	0.687459	0.705142	-0.0176836	0.0151727	A<B
TRITD4Av1G157650	TRITD4Bv1G040830	0.679228	0.696862	-0.0176342	0.0378689	A<B
TRITD2Av1G212230	TRITD2Bv1G175930	0.659741	0.677321	-0.0175801	0.00282939	A<B
TRITD1Av1G206570	TRITD1Bv1G202230	0.70191	0.719405	-0.017495	0.00937763	A<B
TRITD3Av1G227270	TRITD3Bv1G214100	0.728615	0.746048	-0.0174336	6e-05	A<B
TRITD7Av1G216480	TRITD7Bv1G165520	0.700296	0.717663	-0.0173672	0.0014631	A<B
TRITD4Av1G201690	TRITD4Bv1G004230	0.740385	0.757716	-0.0173319	0.00049735	A<B
TRITD2Av1G192440	TRITD2Bv1G158360	0.709936	0.72725	-0.0173137	0.0376478	A<B
TRITD7Av1G026880	TRITD0Uv1G033110	0.714097	0.731276	-0.0171789	1.04e-05	A<B
TRITD0Uv1G039540	TRITD5Bv1G124970	0.695186	0.712329	-0.0171433	5.34e-05	A<B
TRITD6Av1G017270	TRITD6Bv1G024580	0.717641	0.734779	-0.017138	0.0391195	A<B
TRITD3Av1G271030	TRITD3Bv1G266120	0.699537	0.716626	-0.0170882	0.00407454	A<B
TRITD6Av1G198640	TRITD6Bv1G193130	0.728436	0.745403	-0.0169674	7.77e-08	A<B
TRITD2Av1G072210	TRITD2Bv1G081010	0.714185	0.7311	-0.0169159	6.11e-05	A<B
TRITD2Av1G250370	TRITD2Bv1G212300	0.720748	0.737607	-0.0168591	0.00674422	A<B
TRITD6Av1G046380	TRITD6Bv1G059140	0.732886	0.749735	-0.0168487	0.0166035	A<B
TRITD3Av1G273640	TRITD3Bv1G268640	0.703057	0.719789	-0.0167318	0.00243584	A<B
TRITD2Av1G010200	TRITD2Bv1G013440	0.747001	0.763529	-0.0165275	0.0200476	A<B
TRITD2Av1G045890	TRITD2Bv1G059560	0.701547	0.718031	-0.016484	0.0462429	A<B
TRITD7Av1G177820	TRITD7Bv1G139210	0.726901	0.743352	-0.016451	0.0114606	A<B
TRITD5Av1G245220	TRITD4Bv1G193960	0.675073	0.691516	-0.016443	0.00140219	A<B
TRITD5Av1G035970	TRITD5Bv1G033560	0.720525	0.736955	-0.0164301	0.00491382	A<B
TRITD2Av1G188770	TRITD2Bv1G153960	0.684805	0.701234	-0.016429	0.00230595	A<B
TRITD3Av1G089000	TRITD3Bv1G091800	0.704764	0.721103	-0.0163387	0.0268389	A<B
TRITD6Av1G169960	TRITD6Bv1G156160	0.731377	0.747684	-0.0163074	0.00183938	A<B
TRITD2Av1G072310	TRITD2Bv1G081970	0.71232	0.728561	-0.0162408	0.042513	A<B
TRITD7Av1G127010	TRITD7Bv1G110370	0.697863	0.714101	-0.0162385	0.0423814	A<B
TRITD1Av1G203930	TRITD1Bv1G198510	0.73008	0.746311	-0.016231	0.000134225	A<B
TRITD1Av1G095070	TRITD1Bv1G100220	0.737341	0.753557	-0.0162162	1.76e-07	A<B
TRITD7Av1G114520	TRITD7Bv1G085260	0.659542	0.675698	-0.0161561	0.0101997	A<B
TRITD2Av1G041650	TRITD2Bv1G056090	0.722711	0.738832	-0.0161214	0.0096263	A<B
TRITD1Av1G210460	TRITD1Bv1G213890	0.646065	0.662183	-0.016118	0.00652646	A<B
TRITD1Av1G142310	TRITD1Bv1G135100	0.729681	0.745718	-0.0160366	0.00688415	A<B
TRITD5Av1G221020	TRITD5Bv1G218920	0.718885	0.734857	-0.0159724	0.00153726	A<B
TRITD5Av1G229390	TRITD5Bv1G228940	0.711251	0.727213	-0.0159616	0.00081923	A<B
TRITD0Uv1G043900	TRITD5Bv1G128560	0.719558	0.735465	-0.0159075	0.0172552	A<B
TRITD7Av1G255570	TRITD7Bv1G205360	0.711101	0.726986	-0.0158848	0.000659735	A<B
TRITD6Av1G184950	TRITD6Bv1G174150	0.6774	0.693239	-0.0158397	0.0350761	A<B
TRITD6Av1G077820	TRITD3Bv1G255510	0.726018	0.741855	-0.0158376	0.000563804	A<B
TRITD4Av1G218230	TRITD5Bv1G241920	0.706799	0.722606	-0.0158073	7.17e-05	A<B
TRITD6Av1G212170	TRITD6Bv1G208060	0.714771	0.73046	-0.0156898	0.0234306	A<B
TRITD4Av1G014900	TRITD4Bv1G156430	0.689424	0.705099	-0.0156749	0.0165561	A<B
TRITD6Av1G171340	TRITD6Bv1G158320	0.718152	0.733752	-0.0155999	3.8e-06	A<B
TRITD5Av1G187240	TRITD5Bv1G177000	0.671107	0.686636	-0.0155281	0.000638388	A<B
TRITD7Av1G246060	TRITD7Bv1G194220	0.689392	0.704891	-0.0154992	0.000337062	A<B
TRITD2Av1G267300	TRITD2Bv1G230670	0.687247	0.702687	-0.0154398	0.0478335	A<B
TRITD1Av1G216780	TRITD1Bv1G205330	0.68152	0.696953	-0.0154327	0.0211205	A<B
TRITD3Av1G027450	TRITD3Bv1G031290	0.699582	0.715004	-0.0154224	0.0474613	A<B
TRITD1Av1G227810	TRITD1Bv1G225690	0.668041	0.683397	-0.0153554	0.0125098	A<B
TRITD2Av1G041060	TRITD2Bv1G055210	0.692346	0.7077	-0.0153545	0.00604719	A<B
TRITD4Av1G201530	TRITD7Bv1G196280	0.696519	0.711833	-0.0153136	0.0493166	A<B
TRITD4Av1G249360	TRITD7Bv1G062410	0.680772	0.696085	-0.0153133	0.0279107	A<B
TRITD3Av1G050950	TRITD3Bv1G057510	0.71878	0.734032	-0.015252	0.000611589	A<B
TRITD4Av1G193630	TRITD4Bv1G012790	0.685747	0.700999	-0.0152513	0.0437562	A<B
TRITD0Uv1G087170	TRITD1Bv1G097330	0.69913	0.714373	-0.0152433	0.0457091	A<B
TRITD7Av1G177890	TRITD7Bv1G139920	0.716656	0.731765	-0.0151091	0.00125409	A<B
TRITD1Av1G165410	TRITD1Bv1G150970	0.710035	0.725109	-0.0150737	0.00745937	A<B
TRITD7Av1G105850	TRITD7Bv1G079190	0.722129	0.737176	-0.0150466	0.020898	A<B
TRITD1Av1G118650	TRITD1Bv1G117770	0.715668	0.730692	-0.015024	0.000112729	A<B
TRITD5Av1G194120	TRITD5Bv1G186960	0.724506	0.739523	-0.0150175	0.00659933	A<B
TRITD6Av1G034190	TRITD6Bv1G046730	0.724409	0.739423	-0.0150138	0.0469297	A<B
TRITD5Av1G234900	TRITD5Bv1G234330	0.689307	0.704262	-0.0149546	0.0123777	A<B
TRITD4Av1G004930	TRITD4Bv1G169190	0.706699	0.721601	-0.0149014	0.0308795	A<B
TRITD2Av1G045140	TRITD2Bv1G058930	0.697853	0.712682	-0.0148292	0.000665465	A<B
TRITD7Av1G112710	TRITD7Bv1G083950	0.721706	0.736498	-0.0147918	1.63e-06	A<B
TRITD5Av1G215480	TRITD5Bv1G211900	0.735347	0.750068	-0.0147213	0.037972	A<B
TRITD6Av1G140150	TRITD6Bv1G137060	0.643451	0.658155	-0.0147047	0.0425035	A<B
TRITD2Av1G254570	TRITD2Bv1G216500	0.725745	0.740412	-0.014667	0.000149995	A<B
TRITD7Av1G266600	TRITD7Bv1G218980	0.722114	0.736774	-0.0146602	0.00029521	A<B
TRITD5Av1G093900	TRITD5Bv1G076670	0.736859	0.751517	-0.0146573	0.00725275	A<B
TRITD4Av1G012690	TRITD4Bv1G160960	0.722618	0.737209	-0.0145912	0.0173117	A<B
TRITD2Av1G060870	TRITD2Bv1G071490	0.704524	0.719107	-0.0145836	0.0187881	A<B
TRITD4Av1G173500	TRITD4Bv1G030100	0.712239	0.726785	-0.0145462	0.000222013	A<B
TRITD7Av1G198750	TRITD7Bv1G147040	0.695891	0.710437	-0.0145456	0.0115078	A<B
TRITD6Av1G209190	TRITD6Bv1G205500	0.704764	0.719246	-0.0144815	0.0143994	A<B
TRITD2Av1G046320	TRITD2Bv1G060130	0.730531	0.744871	-0.0143401	0.00196146	A<B
TRITD2Av1G029810	TRITD2Bv1G039280	0.702723	0.717013	-0.0142897	0.0215707	A<B
TRITD5Av1G218120	TRITD5Bv1G215470	0.731412	0.745687	-0.0142758	0.000444187	A<B
TRITD5Av1G143960	TRITD5Bv1G133810	0.740523	0.754765	-0.0142421	0.00500846	A<B
TRITD3Av1G122110	TRITD3Bv1G104960	0.698517	0.712716	-0.0141981	0.0264727	A<B
TRITD5Av1G111130	TRITD5Bv1G092200	0.73019	0.744367	-0.0141771	7.2e-07	A<B
TRITD1Av1G055160	TRITD1Bv1G064040	0.694894	0.709041	-0.0141472	0.0427094	A<B
TRITD4Av1G042370	TRITD4Bv1G128880	0.705201	0.719324	-0.0141225	0.0221034	A<B
TRITD5Av1G096780	TRITD5Bv1G078520	0.714198	0.728284	-0.0140862	0.0109907	A<B
TRITD3Av1G103690	TRITD3Bv1G098660	0.708473	0.722556	-0.014083	0.00500258	A<B
TRITD7Av1G269140	TRITD7Bv1G221280	0.628818	0.642851	-0.0140325	0.0285056	A<B
TRITD5Av1G151180	TRITD5Bv1G140480	0.647229	0.661232	-0.0140037	0.0388119	A<B
TRITD2Av1G288130	TRITD2Bv1G256910	0.737327	0.751261	-0.0139337	0.00777101	A<B
TRITD1Av1G198360	TRITD1Bv1G188010	0.735009	0.748926	-0.0139176	0.00635262	A<B
TRITD0Uv1G060930	TRITD7Bv1G185250	0.700601	0.714494	-0.0138929	0.00535728	A<B
TRITD1Av1G092620	TRITD1Bv1G097610	0.733051	0.746919	-0.013868	0.0217652	A<B
TRITD5Av1G124350	TRITD5Bv1G102610	0.67445	0.688295	-0.0138459	0.00412576	A<B
TRITD2Av1G059870	TRITD2Bv1G070160	0.708928	0.722693	-0.0137643	0.00491517	A<B
TRITD7Av1G152130	TRITD7Bv1G109580	0.714538	0.728277	-0.0137391	0.0039459	A<B
TRITD1Av1G066300	TRITD1Bv1G083050	0.6781	0.691798	-0.0136979	0.0247164	A<B
TRITD7Av1G073650	TRITD7Bv1G049490	0.70778	0.721442	-0.0136615	0.0105425	A<B
TRITD4Av1G216390	TRITD5Bv1G244140	0.690952	0.70461	-0.0136574	0.0164399	A<B
TRITD6Av1G105180	TRITD6Bv1G115690	0.711589	0.72517	-0.0135814	0.0175723	A<B
TRITD6Av1G173590	TRITD6Bv1G161120	0.722251	0.735772	-0.0135215	0.018678	A<B
TRITD7Av1G273220	TRITD0Uv1G066050	0.673721	0.687236	-0.0135148	1.11e-05	A<B
TRITD4Av1G146850	TRITD4Bv1G057540	0.703115	0.716604	-0.01349	0.0460769	A<B
TRITD3Av1G122210	TRITD3Bv1G189410	0.705538	0.718966	-0.0134284	0.00976725	A<B
TRITD3Av1G245590	TRITD3Bv1G237330	0.738408	0.751791	-0.0133832	0.00315126	A<B
TRITD5Av1G142660	TRITD5Bv1G132180	0.737791	0.751148	-0.0133568	0.0407916	A<B
TRITD2Av1G146610	TRITD2Bv1G129500	0.679853	0.69318	-0.0133269	0.0024865	A<B
TRITD3Av1G239190	TRITD3Bv1G231890	0.710182	0.723465	-0.0132833	0.000165727	A<B
TRITD7Av1G098180	TRITD7Bv1G071950	0.698002	0.711249	-0.0132469	0.000397269	A<B
TRITD3Av1G130220	TRITD3Bv1G119940	0.681868	0.695022	-0.0131536	0.0108225	A<B
TRITD5Av1G041490	TRITD5Bv1G039350	0.721441	0.734562	-0.0131202	0.00118762	A<B
TRITD1Av1G027810	TRITD1Bv1G036520	0.725643	0.73875	-0.0131068	0.00534644	A<B
TRITD6Av1G141970	TRITD6Bv1G135220	0.687053	0.700116	-0.0130633	0.00670777	A<B
TRITD7Av1G104880	TRITD7Bv1G077620	0.666261	0.679302	-0.0130409	0.0365661	A<B
TRITD5Av1G000040	TRITD0Uv1G047950	0.71325	0.726281	-0.0130315	0.00260447	A<B
TRITD4Av1G061840	TRITD4Bv1G114400	0.717431	0.730444	-0.0130138	0.0123047	A<B
TRITD7Av1G174220	TRITD7Bv1G131110	0.757941	0.770897	-0.012956	0.0039037	A<B
TRITD5Av1G229740	TRITD5Bv1G229130	0.642805	0.65576	-0.0129547	0.00474884	A<B
TRITD5Av1G241620	TRITD4Bv1G187740	0.73499	0.747941	-0.0129504	0.0184859	A<B
TRITD3Av1G223210	TRITD3Bv1G206470	0.72126	0.734195	-0.0129357	0.0110492	A<B
TRITD5Av1G168270	TRITD5Bv1G160350	0.706724	0.71964	-0.0129165	0.000726172	A<B
TRITD7Av1G063570	TRITD7Bv1G040270	0.69278	0.705694	-0.0129143	0.0143465	A<B
TRITD2Av1G273260	TRITD2Bv1G236570	0.729039	0.741948	-0.0129094	0.0184224	A<B
TRITD6Av1G078360	TRITD6Bv1G085450	0.66642	0.679297	-0.012877	2.45e-07	A<B
TRITD2Av1G053980	TRITD2Bv1G065510	0.692209	0.705041	-0.0128324	0.0271283	A<B
TRITD7Av1G111710	TRITD7Bv1G081770	0.717149	0.729923	-0.0127742	1.07e-05	A<B
TRITD6Av1G189560	TRITD6Bv1G179870	0.695735	0.708488	-0.0127523	0.026836	A<B
TRITD4Av1G025010	TRITD4Bv1G145050	0.711161	0.723893	-0.0127322	0.00178987	A<B
TRITD5Av1G122100	TRITD5Bv1G100340	0.698223	0.710953	-0.0127301	0.00184923	A<B
TRITD5Av1G015720	TRITD5Bv1G015000	0.683916	0.696641	-0.012725	0.0356325	A<B
TRITD4Av1G170480	TRITD4Bv1G036960	0.739921	0.752637	-0.0127162	0.00292369	A<B
TRITD1Av1G142080	TRITD1Bv1G135020	0.722554	0.735246	-0.0126929	0.00182861	A<B
TRITD6Av1G198670	TRITD6Bv1G193250	0.722317	0.734993	-0.0126759	0.00271271	A<B
TRITD5Av1G215560	TRITD5Bv1G211940	0.692217	0.704845	-0.0126276	0.0417153	A<B
TRITD4Av1G068470	TRITD4Bv1G107390	0.680302	0.692891	-0.0125885	0.00342987	A<B
TRITD6Av1G131780	TRITD6Bv1G126600	0.712903	0.725451	-0.0125477	0.00133802	A<B
TRITD7Av1G182990	TRITD7Bv1G137920	0.686338	0.698869	-0.0125306	0.000174923	A<B
TRITD7Av1G053370	TRITD7Bv1G028390	0.686252	0.698782	-0.0125295	0.00216556	A<B
TRITD2Av1G029940	TRITD2Bv1G039490	0.725312	0.737801	-0.0124889	0.0132025	A<B
TRITD5Av1G179190	TRITD5Bv1G168270	0.709734	0.722219	-0.0124851	0.0126692	A<B
TRITD6Av1G160090	TRITD6Bv1G146070	0.686124	0.698573	-0.0124483	0.013412	A<B
TRITD5Av1G239450	TRITD4Bv1G184920	0.681512	0.693873	-0.0123608	0.000394408	A<B
TRITD2Av1G236150	TRITD2Bv1G198140	0.703411	0.715722	-0.0123109	0.00620294	A<B
TRITD7Av1G112210	TRITD7Bv1G083770	0.71593	0.728211	-0.0122814	6.14e-05	A<B
TRITD4Av1G108650	TRITD4Bv1G077210	0.699417	0.711678	-0.0122616	0.000635397	A<B
TRITD6Av1G212160	TRITD6Bv1G208050	0.687136	0.699395	-0.012259	0.0316912	A<B
TRITD5Av1G141750	TRITD5Bv1G131290	0.708729	0.72097	-0.0122412	0.0319034	A<B
TRITD1Av1G056950	TRITD1Bv1G064980	0.704067	0.716273	-0.0122062	0.000105285	A<B
TRITD3Av1G186920	TRITD3Bv1G169790	0.719394	0.731588	-0.012194	0.00320315	A<B
TRITD6Av1G094060	TRITD6Bv1G095520	0.704894	0.717071	-0.0121771	0.0420346	A<B
TRITD1Av1G111280	TRITD1Bv1G112890	0.720474	0.732571	-0.0120965	0.0320266	A<B
TRITD5Av1G174460	TRITD5Bv1G164910	0.709131	0.721226	-0.0120951	0.0112994	A<B
TRITD1Av1G029350	TRITD1Bv1G038320	0.759691	0.771766	-0.0120746	5.88e-07	A<B
TRITD2Av1G203170	TRITD2Bv1G166900	0.710183	0.722253	-0.0120703	0.0240196	A<B
TRITD3Av1G108710	TRITD3Bv1G106310	0.719343	0.731376	-0.0120324	0.0100586	A<B
TRITD0Uv1G028590	TRITD5Bv1G245940	0.736747	0.748698	-0.0119508	0.0372109	A<B
TRITD3Av1G183630	TRITD3Bv1G164990	0.704919	0.71687	-0.0119507	2.45e-05	A<B
TRITD3Av1G276770	TRITD3Bv1G272920	0.721294	0.733212	-0.0119179	0.00164105	A<B
TRITD1Av1G191960	TRITD1Bv1G181890	0.75435	0.766266	-0.0119159	0.0329028	A<B
TRITD5Av1G120510	TRITD5Bv1G099680	0.671815	0.683726	-0.0119106	1.73e-05	A<B
TRITD2Av1G139300	TRITD2Bv1G120990	0.671063	0.682972	-0.0119086	0.0221311	A<B
TRITD3Av1G094480	TRITD3Bv1G094590	0.699813	0.711671	-0.0118573	0.0431124	A<B
TRITD3Av1G074690	TRITD3Bv1G082570	0.700279	0.712085	-0.0118056	0.0240974	A<B
TRITD6Av1G031100	TRITD6Bv1G044990	0.703805	0.715586	-0.0117815	0.0422915	A<B
TRITD4Av1G200940	TRITD4Bv1G005210	0.700693	0.712462	-0.0117694	0.0117711	A<B
TRITD3Av1G182900	TRITD3Bv1G164180	0.726453	0.7382	-0.0117474	3.65e-07	A<B
TRITD7Av1G059840	TRITD7Bv1G037430	0.747188	0.758903	-0.0117154	0.0233698	A<B
TRITD6Av1G130910	TRITD6Bv1G123480	0.665615	0.677331	-0.0117153	0.0337544	A<B
TRITD1Av1G060140	TRITD1Bv1G066460	0.723398	0.735069	-0.0116703	0.0273097	A<B
TRITD4Av1G207360	TRITD5Bv1G252050	0.674351	0.685979	-0.0116281	0.0192433	A<B
TRITD4Av1G021570	TRITD4Bv1G148400	0.712507	0.724111	-0.0116041	0.0185249	A<B
TRITD6Av1G006880	TRITD6Bv1G010090	0.735047	0.746594	-0.0115462	0.000589711	A<B
TRITD5Av1G100200	TRITD5Bv1G084240	0.699313	0.710839	-0.0115263	0.0442941	A<B
TRITD1Av1G124110	TRITD1Bv1G116640	0.715108	0.7266	-0.0114923	0.000773845	A<B
TRITD5Av1G199200	TRITD5Bv1G193570	0.715074	0.726558	-0.0114839	0.0264772	A<B
TRITD2Av1G029830	TRITD2Bv1G039350	0.713869	0.725345	-0.0114753	0.0186736	A<B
TRITD4Av1G034450	TRITD4Bv1G135630	0.737505	0.748979	-0.0114737	0.0231575	A<B
TRITD1Av1G213830	TRITD1Bv1G207890	0.721474	0.732912	-0.0114383	7.84e-07	A<B
TRITD6Av1G067820	TRITD6Bv1G073950	0.743883	0.755318	-0.0114342	0.0302503	A<B
TRITD7Av1G140400	TRITD7Bv1G104180	0.717083	0.728505	-0.0114223	0.0139849	A<B
TRITD5Av1G258040	TRITD4Bv1G207350	0.722342	0.733751	-0.0114095	0.00076326	A<B
TRITD4Av1G151070	TRITD4Bv1G047850	0.719478	0.73088	-0.0114012	0.0175851	A<B
TRITD5Av1G046060	TRITD5Bv1G043190	0.72412	0.735473	-0.0113534	0.0257516	A<B
TRITD5Av1G009630	TRITD4Bv1G029960	0.729157	0.740501	-0.0113444	0.00415071	A<B
TRITD3Av1G136510	TRITD3Bv1G124020	0.67936	0.690703	-0.0113433	0.0115741	A<B
TRITD3Av1G014350	TRITD3Bv1G017580	0.70864	0.719906	-0.0112661	0.0179688	A<B
TRITD3Av1G018970	TRITD3Bv1G022680	0.683172	0.694431	-0.011259	0.0443643	A<B
TRITD2Av1G256760	TRITD2Bv1G219480	0.701882	0.713137	-0.0112554	0.024061	A<B
TRITD2Av1G243390	TRITD2Bv1G204060	0.758423	0.769608	-0.0111841	0.0454755	A<B
TRITD6Av1G151900	TRITD6Bv1G137900	0.710707	0.721853	-0.0111463	0.000167159	A<B
TRITD7Av1G177030	TRITD7Bv1G138910	0.706391	0.717528	-0.0111368	0.00857633	A<B
TRITD6Av1G037230	TRITD6Bv1G050380	0.694248	0.705364	-0.0111157	0.000720118	A<B
TRITD3Av1G097240	TRITD3Bv1G096570	0.727309	0.738395	-0.0110863	0.000152105	A<B
TRITD7Av1G243980	TRITD7Bv1G193040	0.714326	0.725327	-0.0110016	0.0171114	A<B
TRITD1Av1G131940	TRITD1Bv1G126600	0.74409	0.755081	-0.0109918	1.24e-10	A<B
TRITD6Av1G124340	TRITD6Bv1G119690	0.724124	0.735106	-0.0109822	0.0329037	A<B
TRITD2Av1G239670	TRITD2Bv1G201460	0.685735	0.696702	-0.0109669	0.0324372	A<B
TRITD4Av1G194600	TRITD4Bv1G011580	0.719253	0.730218	-0.0109651	0.00990128	A<B
TRITD2Av1G070980	TRITD2Bv1G080290	0.668832	0.679795	-0.0109627	0.0061376	A<B
TRITD6Av1G170420	TRITD6Bv1G156720	0.720118	0.731068	-0.0109503	0.00414095	A<B
TRITD7Av1G169570	TRITD7Bv1G127580	0.70654	0.717473	-0.010933	0.0354122	A<B
TRITD2Av1G156950	TRITD2Bv1G132910	0.709561	0.720487	-0.0109258	0.0182279	A<B
TRITD5Av1G100320	TRITD5Bv1G084160	0.700535	0.711445	-0.0109099	0.000874777	A<B
TRITD5Av1G123660	TRITD5Bv1G101640	0.711347	0.72223	-0.0108834	1.21e-06	A<B
TRITD2Av1G243810	TRITD2Bv1G204420	0.685336	0.696188	-0.0108519	0.000478439	A<B
TRITD2Av1G031750	TRITD2Bv1G041100	0.707252	0.718082	-0.0108302	0.0157646	A<B
TRITD1Av1G230600	TRITD1Bv1G228720	0.690792	0.70159	-0.0107978	0.00341336	A<B
TRITD2Av1G113920	TRITD2Bv1G115110	0.740894	0.751659	-0.0107656	0.018623	A<B
TRITD4Av1G043690	TRITD4Bv1G127330	0.693482	0.704242	-0.0107599	0.0239036	A<B
TRITD7Av1G185680	TRITD7Bv1G135150	0.673771	0.684526	-0.0107554	0.0125028	A<B
TRITD2Av1G210510	TRITD2Bv1G174750	0.731491	0.742242	-0.0107513	0.000215877	A<B
TRITD3Av1G189880	TRITD3Bv1G172860	0.706995	0.717746	-0.010751	0.0393652	A<B
TRITD1Av1G217070	TRITD1Bv1G204870	0.727287	0.73803	-0.0107427	0.0294523	A<B
TRITD1Av1G062550	TRITD1Bv1G069590	0.671032	0.68171	-0.0106782	0.0392281	A<B
TRITD1Av1G219760	TRITD1Bv1G217520	0.695308	0.705984	-0.0106758	0.0309347	A<B
TRITD4Av1G213970	TRITD5Bv1G246270	0.712192	0.722844	-0.0106518	0.00798174	A<B
TRITD1Av1G223730	TRITD1Bv1G220680	0.693081	0.703732	-0.0106504	0.0103318	A<B
TRITD5Av1G138890	TRITD5Bv1G118830	0.685087	0.695733	-0.0106464	0.00571341	A<B
TRITD1Av1G159850	TRITD1Bv1G145360	0.686058	0.69668	-0.0106219	0.0286005	A<B
TRITD1Av1G205500	TRITD1Bv1G194720	0.718423	0.729016	-0.0105935	5.65e-05	A<B
TRITD5Av1G101600	TRITD5Bv1G082780	0.715502	0.726087	-0.0105844	0.000276502	A<B
TRITD5Av1G184360	TRITD5Bv1G173900	0.735429	0.746012	-0.0105836	1.86e-07	A<B
TRITD5Av1G090200	TRITD5Bv1G059750	0.718351	0.728914	-0.010563	4.72e-05	A<B
TRITD6Av1G066520	TRITD6Bv1G071180	0.697914	0.708381	-0.0104666	9.9e-05	A<B
TRITD4Av1G228900	TRITD5Bv1G241180	0.722582	0.733042	-0.0104595	2.77e-07	A<B
TRITD3Av1G239050	TRITD3Bv1G228880	0.713698	0.724157	-0.0104588	0.00518899	A<B
TRITD5Av1G002820	TRITD5Bv1G002860	0.676567	0.687012	-0.0104446	0.00501291	A<B
TRITD7Av1G071330	TRITD7Bv1G047350	0.726024	0.736371	-0.0103467	0.00153663	A<B
TRITD3Av1G091960	TRITD3Bv1G093530	0.703721	0.714059	-0.0103377	0.00365557	A<B
TRITD6Av1G005420	TRITD6Bv1G007700	0.721179	0.731503	-0.0103239	0.0016819	A<B
TRITD4Av1G150820	TRITD4Bv1G047780	0.718543	0.728848	-0.0103052	0.00726831	A<B
TRITD1Av1G168760	TRITD1Bv1G154620	0.70286	0.713153	-0.010293	0.0250955	A<B
TRITD2Av1G223220	TRITD2Bv1G185460	0.742364	0.752649	-0.0102847	0.0349194	A<B
TRITD3Av1G027200	TRITD3Bv1G031000	0.72634	0.736605	-0.010265	0.000288662	A<B
TRITD7Av1G054250	TRITD7Bv1G029640	0.729936	0.740189	-0.0102524	0.00149282	A<B
TRITD3Av1G145810	TRITD3Bv1G130000	0.658741	0.668975	-0.0102338	0.000923764	A<B
TRITD5Av1G144980	TRITD5Bv1G135610	0.721658	0.731881	-0.0102228	0.00189082	A<B
TRITD2Av1G000670	TRITD2Bv1G001340	0.713305	0.723508	-0.010203	0.00183921	A<B
TRITD2Av1G220680	TRITD2Bv1G183140	0.671303	0.68148	-0.0101766	0.00575077	A<B
TRITD4Av1G069840	TRITD4Bv1G106490	0.718001	0.72816	-0.0101593	0.0346108	A<B
TRITD2Av1G203120	TRITD2Bv1G166470	0.705934	0.716087	-0.0101527	0.0248367	A<B
TRITD6Av1G175080	TRITD6Bv1G163510	0.712797	0.722943	-0.0101464	0.00345202	A<B
TRITD3Av1G232670	TRITD3Bv1G220660	0.693895	0.704017	-0.010122	0.00412146	A<B
TRITD6Av1G105810	TRITD6Bv1G112180	0.67059	0.680697	-0.0101075	0.0396688	A<B
TRITD3Av1G001690	TRITD0Uv1G023200	0.722508	0.732587	-0.0100794	1.02e-06	A<B
TRITD6Av1G170960	TRITD6Bv1G157900	0.703414	0.713488	-0.0100745	0.0154556	A<B
TRITD1Av1G119670	TRITD1Bv1G117170	0.714617	0.724655	-0.010037	1.92e-08	A<B
TRITD7Av1G178880	TRITD7Bv1G140030	0.715393	0.725415	-0.0100219	0.0336362	A<B
TRITD1Av1G231530	TRITD1Bv1G228950	0.672269	0.682286	-0.0100163	0.00832728	A<B
TRITD5Av1G138870	TRITD5Bv1G118790	0.719004	0.729001	-0.00999716	0.0338808	A<B
TRITD3Av1G214820	TRITD3Bv1G199450	0.672437	0.682431	-0.00999463	0.00250899	A<B
TRITD3Av1G181400	TRITD3Bv1G163580	0.723773	0.73376	-0.00998684	6.99e-07	A<B
TRITD3Av1G119460	TRITD0Uv1G025080	0.729632	0.739616	-0.00998411	0.00949244	A<B
TRITD6Av1G131740	TRITD7Bv1G133650	0.732829	0.742796	-0.00996679	0.034567	A<B
TRITD5Av1G229160	TRITD5Bv1G228620	0.707768	0.717724	-0.00995644	0.00186833	A<B
TRITD1Av1G206000	TRITD1Bv1G200920	0.747623	0.757578	-0.00995472	0.000129261	A<B
TRITD7Av1G038770	TRITD7Bv1G011580	0.702061	0.712014	-0.00995353	5.86e-05	A<B
TRITD6Av1G085570	TRITD6Bv1G089900	0.713367	0.723296	-0.00992871	0.0188299	A<B
TRITD5Av1G239300	TRITD4Bv1G184750	0.709165	0.719067	-0.00990179	0.00321086	A<B
TRITD6Av1G027150	TRITD6Bv1G040540	0.728631	0.738531	-0.00990028	0.00285226	A<B
TRITD6Av1G003920	TRITD6Bv1G005160	0.709338	0.719228	-0.00988979	9.91e-05	A<B
TRITD1Av1G215620	TRITD1Bv1G207260	0.714038	0.723925	-0.00988688	0.00525839	A<B
TRITD2Av1G233580	TRITD2Bv1G195600	0.722965	0.732823	-0.00985716	0.0178926	A<B
TRITD7Av1G252720	TRITD7Bv1G202170	0.700687	0.710532	-0.00984527	0.0205617	A<B
TRITD4Av1G161430	TRITD4Bv1G044820	0.711366	0.721177	-0.00981052	0.00108672	A<B
TRITD1Av1G194490	TRITD1Bv1G185230	0.627054	0.636837	-0.00978353	0.0280768	A<B
TRITD2Av1G034960	TRITD2Bv1G044130	0.762296	0.772071	-0.00977422	0.0226323	A<B
TRITD3Av1G086290	TRITD3Bv1G089120	0.733164	0.742933	-0.00976848	0.00231051	A<B
TRITD2Av1G156340	TRITD2Bv1G132680	0.681894	0.69166	-0.0097669	0.000967043	A<B
TRITD0Uv1G020540	TRITD5Bv1G116790	0.716638	0.726396	-0.00975782	2.89e-05	A<B
TRITD2Av1G100450	TRITD2Bv1G101540	0.713591	0.723313	-0.00972195	0.000779454	A<B
TRITD3Av1G218470	TRITD3Bv1G212460	0.713186	0.722903	-0.00971668	0.0300991	A<B
TRITD7Av1G097970	TRITD7Bv1G071880	0.689229	0.698938	-0.00970949	0.00375799	A<B
TRITD5Av1G043240	TRITD5Bv1G038190	0.726554	0.73625	-0.00969678	0.000159609	A<B
TRITD5Av1G205610	TRITD5Bv1G201700	0.697767	0.707459	-0.00969158	0.00179634	A<B
TRITD6Av1G214780	TRITD6Bv1G213150	0.72363	0.733293	-0.00966225	0.0347362	A<B
TRITD5Av1G130700	TRITD5Bv1G109410	0.701095	0.71072	-0.00962542	0.0324004	A<B
TRITD4Av1G157890	TRITD4Bv1G040940	0.715917	0.725507	-0.00959043	0.0154187	A<B
TRITD6Av1G155330	TRITD6Bv1G141180	0.724202	0.73379	-0.00958735	0.00567683	A<B
TRITD2Av1G246680	TRITD2Bv1G208440	0.711809	0.721377	-0.00956893	5.21e-06	A<B
TRITD3Av1G186240	TRITD3Bv1G168960	0.710947	0.7205	-0.00955335	0.00690425	A<B
TRITD2Av1G217760	TRITD2Bv1G181040	0.722093	0.731636	-0.00954339	0.00133327	A<B
TRITD7Av1G264530	TRITD7Bv1G215570	0.702139	0.711672	-0.00953243	0.0215966	A<B
TRITD1Av1G124120	TRITD1Bv1G116660	0.728227	0.737732	-0.00950502	0.0238364	A<B
TRITD2Av1G190920	TRITD2Bv1G156820	0.723285	0.732753	-0.00946784	4.64e-05	A<B
TRITD1Av1G167630	TRITD1Bv1G153430	0.710925	0.720361	-0.00943559	0.00816433	A<B
TRITD3Av1G215260	TRITD3Bv1G200360	0.718291	0.727721	-0.00942954	0.0482864	A<B
TRITD5Av1G013640	TRITD5Bv1G012310	0.737772	0.747192	-0.00942048	1.27e-05	A<B
TRITD4Av1G054370	TRITD4Bv1G119050	0.728886	0.738266	-0.00938023	0.0371638	A<B
TRITD7Av1G085470	TRITD7Bv1G059730	0.718377	0.727732	-0.00935553	2.04e-08	A<B
TRITD2Av1G218700	TRITD2Bv1G181880	0.720237	0.729578	-0.00934113	0.00379401	A<B
TRITD5Av1G152500	TRITD5Bv1G141520	0.717893	0.727207	-0.00931471	0.00362674	A<B
TRITD4Av1G003880	TRITD4Bv1G170380	0.740599	0.7499	-0.009301	1.98e-05	A<B
TRITD5Av1G049320	TRITD5Bv1G045970	0.720011	0.729301	-0.00929025	0.0403028	A<B
TRITD6Av1G163650	TRITD6Bv1G149220	0.734082	0.743355	-0.00927278	0.00268871	A<B
TRITD2Av1G256550	TRITD2Bv1G219190	0.716603	0.725868	-0.00926542	7.3e-11	A<B
TRITD3Av1G021070	TRITD3Bv1G024780	0.728305	0.737564	-0.00925909	0.038641	A<B
TRITD7Av1G239720	TRITD7Bv1G189200	0.690235	0.699452	-0.00921734	2.51e-05	A<B
TRITD3Av1G087070	TRITD3Bv1G090860	0.694833	0.704029	-0.00919621	0.000367732	A<B
TRITD4Av1G193070	TRITD4Bv1G013220	0.730633	0.739792	-0.00915927	0.00102654	A<B
TRITD3Av1G042300	TRITD3Bv1G050320	0.718323	0.727457	-0.00913339	0.00224221	A<B
TRITD5Av1G126470	TRITD5Bv1G105850	0.721419	0.730532	-0.00911271	3.09e-07	A<B
TRITD2Av1G225710	TRITD2Bv1G188210	0.73971	0.748805	-0.00909432	6.63e-05	A<B
TRITD5Av1G170580	TRITD5Bv1G161640	0.709428	0.718448	-0.00901914	0.023604	A<B
TRITD7Av1G217610	TRITD7Bv1G166760	0.6938	0.702812	-0.00901174	0.0285774	A<B
TRITD5Av1G078780	TRITD5Bv1G068370	0.711181	0.720179	-0.00899751	0.0265581	A<B
TRITD4Av1G061990	TRITD4Bv1G114330	0.704573	0.713557	-0.00898381	0.00624353	A<B
TRITD4Av1G043400	TRITD4Bv1G127640	0.715467	0.724446	-0.00897956	0.0032636	A<B
TRITD3Av1G227420	TRITD3Bv1G214040	0.740043	0.749012	-0.00896902	4.95e-05	A<B
TRITD7Av1G169300	TRITD7Bv1G126300	0.728971	0.737923	-0.00895173	1.74e-11	A<B
TRITD1Av1G192020	TRITD1Bv1G182220	0.721754	0.730698	-0.00894439	9.63e-05	A<B
TRITD1Av1G135190	TRITD1Bv1G129290	0.754972	0.763915	-0.00894252	0.0151303	A<B
TRITD3Av1G174400	TRITD3Bv1G155070	0.717238	0.726155	-0.00891765	0.0203816	A<B
TRITD4Av1G200990	TRITD4Bv1G005180	0.725772	0.734674	-0.00890233	0.00605572	A<B
TRITD6Av1G174560	TRITD6Bv1G162750	0.730962	0.739831	-0.00886923	7.75e-05	A<B
TRITD4Av1G010540	TRITD4Bv1G162960	0.727808	0.736672	-0.00886332	0.000426066	A<B
TRITD5Av1G229250	TRITD5Bv1G228680	0.696621	0.705467	-0.00884546	0.0190851	A<B
TRITD6Av1G020430	TRITD6Bv1G030870	0.722015	0.730852	-0.00883682	0.00221437	A<B
TRITD1Av1G162450	TRITD1Bv1G148540	0.732244	0.741067	-0.0088232	0.00465924	A<B
TRITD7Av1G203300	TRITD7Bv1G156850	0.71957	0.728391	-0.00882104	0.0063612	A<B
TRITD5Av1G068280	TRITD5Bv1G055680	0.728016	0.73682	-0.00880459	0.00594619	A<B
TRITD2Av1G205280	TRITD2Bv1G168560	0.70263	0.711417	-0.0087876	1.08e-05	A<B
TRITD4Av1G054350	TRITD4Bv1G119110	0.736393	0.745173	-0.00877973	1.22e-06	A<B
TRITD3Av1G049340	TRITD3Bv1G058680	0.715507	0.724282	-0.0087752	0.0083561	A<B
TRITD7Av1G097750	TRITD7Bv1G071750	0.725451	0.73422	-0.00876885	0.0102713	A<B
TRITD7Av1G190310	TRITD7Bv1G153940	0.729155	0.737922	-0.00876693	0.0186587	A<B
TRITD2Av1G295770	TRITD2Bv1G265720	0.717983	0.726745	-0.00876128	0.0222501	A<B
TRITD2Av1G189490	TRITD2Bv1G155210	0.70649	0.715243	-0.00875283	0.041549	A<B
TRITD1Av1G033850	TRITD1Bv1G042670	0.701591	0.710303	-0.00871178	0.00965377	A<B
TRITD5Av1G114770	TRITD5Bv1G097670	0.720262	0.728939	-0.00867701	6.17e-16	A<B
TRITD4Av1G003580	TRITD4Bv1G171030	0.724421	0.733053	-0.00863194	0.0290664	A<B
TRITD2Av1G024300	TRITD2Bv1G031580	0.727219	0.735848	-0.00862914	0.0122673	A<B
TRITD5Av1G128770	TRITD5Bv1G108260	0.719395	0.728021	-0.008626	2.89e-05	A<B
TRITD6Av1G203620	TRITD6Bv1G198720	0.72855	0.737154	-0.00860319	0.000165714	A<B
TRITD4Av1G021150	TRITD4Bv1G148950	0.688489	0.697088	-0.00859897	0.0463323	A<B
TRITD2Av1G231120	TRITD2Bv1G193440	0.716728	0.725316	-0.00858806	6.28e-05	A<B
TRITD4Av1G194170	TRITD4Bv1G012220	0.730913	0.7395	-0.00858667	0.039726	A<B
TRITD4Av1G095120	TRITD4Bv1G084680	0.69708	0.705657	-0.00857673	0.035892	A<B
TRITD3Av1G214740	TRITD3Bv1G199380	0.735435	0.744009	-0.00857467	0.0258379	A<B
TRITD5Av1G127580	TRITD5Bv1G107070	0.711938	0.720498	-0.00855993	0.00828954	A<B
TRITD1Av1G168400	TRITD1Bv1G154320	0.69612	0.704679	-0.00855925	0.0222357	A<B
TRITD5Av1G258060	TRITD4Bv1G207370	0.737826	0.746371	-0.00854522	0.00704881	A<B
TRITD7Av1G032830	TRITD7Bv1G003370	0.677579	0.686122	-0.00854336	0.0191878	A<B
TRITD1Av1G020520	TRITD1Bv1G023560	0.681528	0.690068	-0.00854055	0.00185389	A<B
TRITD3Av1G287390	TRITD3Bv1G283280	0.690686	0.699209	-0.00852275	1.53e-05	A<B
TRITD7Av1G102260	TRITD7Bv1G075530	0.73029	0.738804	-0.00851371	0.0312362	A<B
TRITD3Av1G093400	TRITD3Bv1G094260	0.642273	0.650766	-0.00849279	0.0201583	A<B
TRITD6Av1G158120	TRITD6Bv1G144550	0.723977	0.732451	-0.00847433	0.00340701	A<B
TRITD2Av1G188390	TRITD2Bv1G153760	0.696413	0.704857	-0.00844384	0.0362349	A<B
TRITD3Av1G285920	TRITD3Bv1G281040	0.729973	0.73841	-0.00843674	0.0136547	A<B
TRITD5Av1G185790	TRITD5Bv1G175430	0.698199	0.706625	-0.00842571	0.00190077	A<B
TRITD6Av1G202080	TRITD6Bv1G197040	0.702172	0.710582	-0.00841014	0.0199457	A<B
TRITD3Av1G149200	TRITD3Bv1G132580	0.704206	0.712583	-0.00837687	0.0078911	A<B
TRITD4Av1G179060	TRITD4Bv1G025150	0.721065	0.729406	-0.00834179	4.67e-05	A<B
TRITD5Av1G137060	TRITD5Bv1G115360	0.713484	0.721814	-0.00832994	2.45e-05	A<B
TRITD1Av1G092520	TRITD1Bv1G097330	0.704034	0.712348	-0.00831444	0.00116003	A<B
TRITD2Av1G166870	TRITD2Bv1G139100	0.727342	0.73563	-0.00828784	0.0276268	A<B
TRITD3Av1G092680	TRITD3Bv1G093700	0.715902	0.724186	-0.00828355	0.038921	A<B
TRITD5Av1G090600	TRITD5Bv1G074810	0.71533	0.72359	-0.00826008	0.0282741	A<B
TRITD4Av1G024740	TRITD4Bv1G145440	0.721139	0.729393	-0.0082535	0.0449818	A<B
TRITD2Av1G282200	TRITD2Bv1G248840	0.720246	0.728492	-0.00824557	0.00354538	A<B
TRITD7Av1G172560	TRITD7Bv1G129820	0.720541	0.728769	-0.00822864	0.000654391	A<B
TRITD7Av1G204210	TRITD7Bv1G157800	0.718711	0.726914	-0.00820294	0.000163523	A<B
TRITD7Av1G249880	TRITD7Bv1G198410	0.72875	0.736947	-0.00819719	0.00790031	A<B
TRITD7Av1G165740	TRITD7Bv1G123650	0.704887	0.713074	-0.00818756	0.0378859	A<B
TRITD1Av1G198510	TRITD1Bv1G188110	0.730098	0.738273	-0.00817506	0.000518786	A<B
TRITD1Av1G035880	TRITD1Bv1G048000	0.707096	0.715265	-0.00816943	0.00277065	A<B
TRITD1Av1G014080	TRITD1Bv1G018190	0.652578	0.660745	-0.00816702	0.0476251	A<B
TRITD0Uv1G009810	TRITD3Bv1G154530	0.71603	0.724164	-0.00813332	0.00708944	A<B
TRITD2Av1G291560	TRITD2Bv1G261340	0.734831	0.742949	-0.00811814	0.00110179	A<B
TRITD3Av1G089410	TRITD3Bv1G092160	0.729411	0.737526	-0.00811476	0.0125901	A<B
TRITD2Av1G178200	TRITD2Bv1G146400	0.704799	0.712905	-0.00810613	0.00699854	A<B
TRITD1Av1G149230	TRITD1Bv1G141150	0.748642	0.756736	-0.00809357	0.0258285	A<B
TRITD3Av1G251400	TRITD3Bv1G243930	0.71637	0.724452	-0.00808133	0.0391923	A<B
TRITD2Av1G129060	TRITD2Bv1G113950	0.733514	0.741592	-0.00807787	0.00791174	A<B
TRITD5Av1G014280	TRITD5Bv1G013380	0.683194	0.691258	-0.00806338	0.0139772	A<B
TRITD2Av1G198660	TRITD2Bv1G162100	0.700352	0.708405	-0.00805272	0.00391996	A<B
TRITD7Av1G249480	TRITD7Bv1G198170	0.723069	0.731118	-0.00804837	4.82e-05	A<B
TRITD5Av1G044070	TRITD5Bv1G041310	0.72426	0.732296	-0.00803583	0.0438202	A<B
TRITD3Av1G246020	TRITD3Bv1G238010	0.709819	0.71785	-0.00803088	0.00273262	A<B
TRITD3Av1G127660	TRITD3Bv1G116770	0.732713	0.740729	-0.00801557	0.0293427	A<B
TRITD3Av1G223170	TRITD3Bv1G206770	0.729342	0.737355	-0.00801288	0.0334911	A<B
TRITD4Av1G144010	TRITD4Bv1G059160	0.709943	0.717942	-0.00799928	3.25e-07	A<B
TRITD2Av1G183820	TRITD2Bv1G150900	0.72501	0.733004	-0.00799374	0.00642385	A<B
TRITD3Av1G040260	TRITD3Bv1G048950	0.714503	0.722496	-0.00799282	0.0289987	A<B
TRITD2Av1G275010	TRITD2Bv1G239070	0.717783	0.72577	-0.0079867	0.00337856	A<B
TRITD2Av1G026270	TRITD2Bv1G034210	0.742494	0.75047	-0.00797624	0.000345952	A<B
TRITD6Av1G189300	TRITD6Bv1G179630	0.728579	0.736536	-0.00795709	0.0112071	A<B
TRITD3Av1G241410	TRITD3Bv1G233230	0.729898	0.737844	-0.00794626	6.52e-07	A<B
TRITD3Av1G217630	TRITD3Bv1G213220	0.707346	0.715281	-0.00793535	0.0498234	A<B
TRITD3Av1G182540	TRITD3Bv1G161400	0.714646	0.722582	-0.00793534	0.00131365	A<B
TRITD6Av1G044680	TRITD6Bv1G057380	0.741914	0.749838	-0.00792397	0.000147704	A<B
TRITD2Av1G038050	TRITD2Bv1G051390	0.723254	0.731164	-0.00791022	0.00721659	A<B
TRITD3Av1G166770	TRITD3Bv1G145060	0.715982	0.723889	-0.00790708	0.000506756	A<B
TRITD6Av1G029380	TRITD6Bv1G042060	0.703548	0.71145	-0.00790229	0.0215898	A<B
TRITD5Av1G203890	TRITD5Bv1G199800	0.686352	0.694248	-0.0078958	0.0465327	A<B
TRITD7Av1G094340	TRITD7Bv1G066340	0.7404	0.748258	-0.00785789	0.00660178	A<B
TRITD1Av1G166500	TRITD1Bv1G152310	0.676927	0.684759	-0.00783205	0.00080341	A<B
TRITD3Av1G053320	TRITD3Bv1G062650	0.722873	0.730692	-0.00781883	0.0235006	A<B
TRITD7Av1G086390	TRITD7Bv1G060890	0.698789	0.706561	-0.00777245	0.00579771	A<B
TRITD6Av1G207690	TRITD6Bv1G204670	0.72135	0.729117	-0.00776686	0.0251759	A<B
TRITD3Av1G239290	TRITD3Bv1G231760	0.735748	0.743508	-0.0077594	0.00282054	A<B
TRITD2Av1G145400	TRITD2Bv1G130510	0.719019	0.726745	-0.00772594	0.0131878	A<B
TRITD4Av1G228030	TRITD4Bv1G178360	0.735653	0.743357	-0.00770411	6.66e-07	A<B
TRITD4Av1G194750	TRITD4Bv1G011340	0.716048	0.723725	-0.00767683	0.0271645	A<B
TRITD5Av1G002070	TRITD5Bv1G017370	0.726577	0.734248	-0.00767074	0.0245901	A<B
TRITD5Av1G016860	TRITD5Bv1G016090	0.72584	0.7335	-0.00766058	2.56e-05	A<B
TRITD6Av1G052050	TRITD6Bv1G064190	0.72768	0.735326	-0.00764636	0.0131594	A<B
TRITD7Av1G184670	TRITD7Bv1G136240	0.718811	0.726442	-0.00763098	0.0082675	A<B
TRITD3Av1G274930	TRITD3Bv1G269990	0.697992	0.705616	-0.00762397	0.0311091	A<B
TRITD7Av1G050690	TRITD7Bv1G024970	0.723704	0.731285	-0.00758165	0.00160851	A<B
TRITD2Av1G037820	TRITD2Bv1G051020	0.717239	0.724799	-0.00755918	3.46e-07	A<B
TRITD5Av1G093080	TRITD5Bv1G076310	0.724167	0.731714	-0.00754731	0.0153473	A<B
TRITD1Av1G081430	TRITD1Bv1G082040	0.732996	0.740532	-0.00753517	0.00578175	A<B
TRITD6Av1G179250	TRITD6Bv1G168090	0.702735	0.710258	-0.0075223	0.0255261	A<B
TRITD3Av1G085890	TRITD3Bv1G087170	0.700396	0.707912	-0.00751568	0.00646546	A<B
TRITD7Av1G050070	TRITD7Bv1G023950	0.715139	0.722651	-0.00751261	0.0212639	A<B
TRITD7Av1G051570	TRITD7Bv1G026140	0.719287	0.7268	-0.00751252	0.0255799	A<B
TRITD2Av1G288960	TRITD2Bv1G257920	0.719738	0.727249	-0.0075107	0.0157685	A<B
TRITD5Av1G216850	TRITD5Bv1G213800	0.719044	0.72655	-0.00750572	0.0133071	A<B
TRITD2Av1G222950	TRITD2Bv1G185110	0.742307	0.749799	-0.00749229	0.048303	A<B
TRITD5Av1G024620	TRITD5Bv1G025760	0.686141	0.693608	-0.00746716	2.41e-05	A<B
TRITD5Av1G222130	TRITD5Bv1G219730	0.718267	0.725717	-0.0074505	0.0330801	A<B
TRITD1Av1G188200	TRITD1Bv1G177060	0.697296	0.70473	-0.00743405	0.0131303	A<B
TRITD7Av1G268100	TRITD7Bv1G220180	0.735393	0.742802	-0.0074086	0.0311388	A<B
TRITD7Av1G163420	TRITD7Bv1G120760	0.701104	0.708507	-0.00740376	0.0101744	A<B
TRITD5Av1G006400	TRITD5Bv1G005300	0.737585	0.744977	-0.00739123	0.00964851	A<B
TRITD2Av1G131520	TRITD2Bv1G118190	0.728219	0.735608	-0.00738889	0.00101534	A<B
TRITD7Av1G049070	TRITD7Bv1G022720	0.729844	0.737213	-0.00736873	0.0360888	A<B
TRITD1Av1G144180	TRITD1Bv1G136250	0.711799	0.719151	-0.00735193	9.86e-08	A<B
TRITD5Av1G010760	TRITD5Bv1G008590	0.749822	0.757149	-0.00732683	0.00454874	A<B
TRITD5Av1G209780	TRITD5Bv1G206340	0.719529	0.726841	-0.0073124	1.32e-06	A<B
TRITD4Av1G168580	TRITD4Bv1G030770	0.708398	0.715707	-0.00730918	0.0477226	A<B
TRITD5Av1G127720	TRITD5Bv1G107300	0.717704	0.724977	-0.00727297	0.0172333	A<B
TRITD6Av1G053100	TRITD6Bv1G065160	0.706989	0.714259	-0.00727047	0.0246194	A<B
TRITD3Av1G067470	TRITD3Bv1G076670	0.703028	0.710287	-0.00725908	5.74e-05	A<B
TRITD4Av1G041890	TRITD4Bv1G129310	0.696894	0.704118	-0.00722451	0.00799689	A<B
TRITD6Av1G008580	TRITD6Bv1G014130	0.724652	0.731852	-0.00719938	0.000268257	A<B
TRITD1Av1G038700	TRITD1Bv1G051340	0.697062	0.704221	-0.00715869	0.0134072	A<B
TRITD5Av1G167420	TRITD5Bv1G159140	0.728763	0.735921	-0.00715822	0.00162469	A<B
TRITD3Av1G279500	TRITD3Bv1G275470	0.70593	0.713077	-0.00714778	0.00111496	A<B
TRITD3Av1G168590	TRITD3Bv1G146720	0.712691	0.719838	-0.00714705	0.0122882	A<B
TRITD6Av1G132600	TRITD6Bv1G125790	0.735963	0.743082	-0.00711846	0.00124196	A<B
TRITD3Av1G204990	TRITD3Bv1G185630	0.725988	0.733068	-0.00708002	0.000162574	A<B
TRITD4Av1G158310	TRITD4Bv1G041410	0.708588	0.715652	-0.00706408	0.00829563	A<B
TRITD6Av1G215350	TRITD6Bv1G213900	0.728997	0.73604	-0.00704265	0.0133979	A<B
TRITD5Av1G219550	TRITD5Bv1G217260	0.70748	0.714503	-0.0070227	0.0031153	A<B
TRITD4Av1G186730	TRITD4Bv1G019930	0.717783	0.724802	-0.00701927	0.00498755	A<B
TRITD7Av1G160830	TRITD7Bv1G119040	0.692209	0.699223	-0.00701319	0.0379953	A<B
TRITD3Av1G256040	TRITD3Bv1G249180	0.711819	0.718827	-0.00700758	5.94e-06	A<B
TRITD6Av1G126220	TRITD6Bv1G111540	0.715913	0.722918	-0.00700556	0.0408944	A<B
TRITD5Av1G215750	TRITD5Bv1G212160	0.733064	0.74005	-0.00698583	0.00385055	A<B
TRITD7Av1G200760	TRITD7Bv1G145580	0.719779	0.726732	-0.00695367	0.0348451	A<B
TRITD3Av1G247490	TRITD3Bv1G239650	0.739902	0.746843	-0.00694133	0.00775944	A<B
TRITD3Av1G199290	TRITD3Bv1G180450	0.733096	0.740035	-0.00693872	0.0413808	A<B
TRITD4Av1G195800	TRITD4Bv1G009970	0.730207	0.737134	-0.0069272	0.000602594	A<B
TRITD4Av1G141690	TRITD4Bv1G060010	0.677299	0.684184	-0.00688521	0.04187	A<B
TRITD6Av1G156850	TRITD6Bv1G143460	0.715217	0.722102	-0.00688488	0.0369972	A<B
TRITD4Av1G021580	TRITD4Bv1G148380	0.715474	0.722357	-0.00688315	0.0114152	A<B
TRITD2Av1G232110	TRITD2Bv1G194020	0.734696	0.741548	-0.0068524	0.0476424	A<B
TRITD2Av1G046140	TRITD2Bv1G059780	0.72106	0.727906	-0.00684621	0.0226407	A<B
TRITD1Av1G204760	TRITD1Bv1G196050	0.68939	0.696218	-0.00682779	0.028547	A<B
TRITD1Av1G162880	TRITD1Bv1G148860	0.707858	0.714682	-0.00682395	0.0271322	A<B
TRITD5Av1G045580	TRITD5Bv1G042990	0.746913	0.753735	-0.00682181	0.0468871	A<B
TRITD4Av1G003010	TRITD4Bv1G171580	0.728918	0.735736	-0.00681724	0.0421178	A<B
TRITD6Av1G193430	TRITD6Bv1G185190	0.769054	0.775837	-0.00678266	0.0043869	A<B
TRITD7Av1G039680	TRITD7Bv1G013540	0.742437	0.749205	-0.00676729	0.00166006	A<B
TRITD5Av1G055010	TRITD5Bv1G049670	0.715665	0.722431	-0.00676625	3.16e-07	A<B
TRITD1Av1G191580	TRITD1Bv1G181060	0.688603	0.69535	-0.00674709	0.0351631	A<B
TRITD6Av1G193490	TRITD6Bv1G185260	0.728064	0.734809	-0.00674503	7.33e-07	A<B
TRITD2Av1G008860	TRITD2Bv1G012100	0.70552	0.712251	-0.00673068	0.000148958	A<B
TRITD7Av1G070410	TRITD7Bv1G046320	0.698876	0.705599	-0.00672314	0.0453667	A<B
TRITD1Av1G077980	TRITD1Bv1G085520	0.731814	0.738534	-0.00671987	0.0166165	A<B
TRITD1Av1G017850	TRITD1Bv1G021670	0.691866	0.698586	-0.00671983	0.0274648	A<B
TRITD1Av1G208860	TRITD1Bv1G215920	0.73975	0.746464	-0.00671388	0.00127081	A<B
TRITD2Av1G033580	TRITD2Bv1G042400	0.692956	0.699667	-0.00671018	0.00744445	A<B
TRITD1Av1G035440	TRITD1Bv1G047460	0.721202	0.727904	-0.00670244	0.0119578	A<B
TRITD7Av1G062980	TRITD7Bv1G039730	0.72763	0.73433	-0.00670002	0.000513757	A<B
TRITD4Av1G024110	TRITD4Bv1G146360	0.715643	0.7223	-0.00665776	0.0300562	A<B
TRITD5Av1G209460	TRITD5Bv1G206120	0.712496	0.719142	-0.00664668	0.00553378	A<B
TRITD3Av1G162030	TRITD3Bv1G140410	0.696715	0.703342	-0.00662701	0.000536216	A<B
TRITD5Av1G209560	TRITD5Bv1G206010	0.724127	0.730718	-0.00659097	8.21e-05	A<B
TRITD6Av1G192020	TRITD6Bv1G182940	0.71966	0.72625	-0.00658997	0.0298113	A<B
TRITD6Av1G207030	TRITD6Bv1G203660	0.734984	0.741562	-0.00657798	0.000375976	A<B
TRITD1Av1G203800	TRITD1Bv1G199150	0.726238	0.732805	-0.00656754	0.019275	A<B
TRITD5Av1G016350	TRITD5Bv1G015680	0.686981	0.693539	-0.00655776	0.0019081	A<B
TRITD3Av1G274870	TRITD3Bv1G270040	0.705358	0.711886	-0.00652844	0.0124066	A<B
TRITD6Av1G192040	TRITD6Bv1G183020	0.730389	0.736906	-0.00651722	7e-07	A<B
TRITD6Av1G209200	TRITD6Bv1G205450	0.703881	0.710391	-0.00650992	0.0348537	A<B
TRITD1Av1G222340	TRITD1Bv1G219800	0.686529	0.693032	-0.0065025	0.00250445	A<B
TRITD7Av1G074260	TRITD7Bv1G049800	0.668041	0.674534	-0.00649328	0.0400494	A<B
TRITD5Av1G038370	TRITD5Bv1G035610	0.725345	0.731833	-0.00648792	0.0265817	A<B
TRITD7Av1G137480	TRITD7Bv1G110610	0.725074	0.731535	-0.00646139	5.82e-06	A<B
TRITD5Av1G217720	TRITD5Bv1G215090	0.708988	0.715446	-0.00645846	3.82e-05	A<B
TRITD4Av1G182200	TRITD4Bv1G023310	0.715198	0.721643	-0.00644525	0.00468645	A<B
TRITD1Av1G224920	TRITD1Bv1G222670	0.734782	0.741204	-0.00642242	0.047033	A<B
TRITD2Av1G236680	TRITD2Bv1G198710	0.72827	0.734674	-0.00640385	0.000249526	A<B
TRITD2Av1G245470	TRITD2Bv1G207000	0.723769	0.730161	-0.00639225	0.0302095	A<B
TRITD5Av1G197630	TRITD5Bv1G190960	0.721098	0.727483	-0.00638452	0.00933622	A<B
TRITD7Av1G047200	TRITD7Bv1G021190	0.734713	0.741096	-0.00638337	0.0101352	A<B
TRITD5Av1G098700	TRITD5Bv1G079690	0.723735	0.730118	-0.0063826	0.0219845	A<B
TRITD1Av1G029450	TRITD1Bv1G038560	0.721124	0.727495	-0.0063717	0.0010732	A<B
TRITD5Av1G246700	TRITD4Bv1G196060	0.72714	0.733509	-0.00636896	0.00206199	A<B
TRITD6Av1G215810	TRITD6Bv1G214000	0.718001	0.724342	-0.00634136	0.0316449	A<B
TRITD6Av1G151090	TRITD6Bv1G137460	0.723524	0.729823	-0.00629868	0.00317674	A<B
TRITD4Av1G043840	TRITD4Bv1G127290	0.708493	0.714784	-0.00629181	0.00455136	A<B
TRITD0Uv1G089130	TRITD5Bv1G000010	0.686824	0.693084	-0.00625989	0.0208549	A<B
TRITD4Av1G182390	TRITD4Bv1G022940	0.687337	0.693596	-0.00625873	0.0194672	A<B
TRITD5Av1G050670	TRITD5Bv1G046610	0.735425	0.741667	-0.00624193	0.00199517	A<B
TRITD2Av1G268660	TRITD2Bv1G232280	0.717422	0.723662	-0.00624056	6.75e-06	A<B
TRITD3Av1G132070	TRITD3Bv1G121350	0.703522	0.709759	-0.00623691	4.04e-05	A<B
TRITD7Av1G230400	TRITD7Bv1G179950	0.685207	0.691428	-0.00622043	0.00703486	A<B
TRITD2Av1G163520	TRITD2Bv1G137350	0.677837	0.684054	-0.00621698	0.024233	A<B
TRITD5Av1G258050	TRITD4Bv1G207360	0.706468	0.712667	-0.00619932	0.0251345	A<B
TRITD2Av1G237850	TRITD2Bv1G199530	0.724523	0.730713	-0.00618942	1.26e-06	A<B
TRITD4Av1G001210	TRITD4Bv1G175170	0.677552	0.683736	-0.00618333	0.0158619	A<B
TRITD5Av1G207350	TRITD5Bv1G203420	0.725875	0.732051	-0.00617607	7.13e-06	A<B
TRITD4Av1G013180	TRITD4Bv1G159220	0.703947	0.710083	-0.00613642	0.0408511	A<B
TRITD5Av1G081670	TRITD5Bv1G067830	0.715207	0.721334	-0.00612752	0.00260212	A<B
TRITD6Av1G112920	TRITD6Bv1G092190	0.733872	0.74	-0.00612749	0.0176639	A<B
TRITD4Av1G036330	TRITD4Bv1G133940	0.721938	0.728058	-0.00611975	0.00321986	A<B
TRITD1Av1G129090	TRITD1Bv1G124530	0.695116	0.70123	-0.00611418	0.00150251	A<B
TRITD2Av1G019180	TRITD2Bv1G025350	0.721203	0.727301	-0.00609863	0.0323324	A<B
TRITD4Av1G026820	TRITD4Bv1G142950	0.741402	0.74749	-0.00608722	0.00225025	A<B
TRITD0Uv1G029730	TRITD5Bv1G056020	0.734173	0.740256	-0.00608299	0.00304142	A<B
TRITD3Av1G186550	TRITD3Bv1G169170	0.72461	0.730689	-0.00607897	0.0268776	A<B
TRITD3Av1G128810	TRITD3Bv1G118560	0.740185	0.746254	-0.00606875	0.0397675	A<B
TRITD5Av1G215910	TRITD5Bv1G212720	0.722279	0.728297	-0.00601728	0.00200516	A<B
TRITD4Av1G164710	TRITD4Bv1G035920	0.719457	0.725471	-0.00601472	0.00225475	A<B
TRITD3Av1G030150	TRITD3Bv1G035380	0.720364	0.726376	-0.00601192	0.0100252	A<B
TRITD2Av1G198020	TRITD2Bv1G161780	0.733428	0.739426	-0.00599773	0.000769692	A<B
TRITD5Av1G146240	TRITD5Bv1G136140	0.735404	0.741401	-0.00599698	0.00590704	A<B
TRITD6Av1G134030	TRITD6Bv1G127620	0.721314	0.727309	-0.00599474	0.00104444	A<B
TRITD7Av1G099800	TRITD7Bv1G073200	0.694995	0.700953	-0.00595766	0.0158002	A<B
TRITD2Av1G230070	TRITD2Bv1G191810	0.713105	0.719057	-0.00595254	0.0012788	A<B
TRITD2Av1G051860	TRITD2Bv1G063650	0.725341	0.731262	-0.00592024	0.0123899	A<B
TRITD2Av1G062950	TRITD2Bv1G073930	0.722755	0.728669	-0.00591419	2.94e-05	A<B
TRITD2Av1G270440	TRITD2Bv1G233570	0.723404	0.729318	-0.00591405	0.000641285	A<B
TRITD3Av1G055320	TRITD3Bv1G060990	0.731927	0.737838	-0.00591097	0.00123767	A<B
TRITD2Av1G002290	TRITD2Bv1G002870	0.758729	0.764628	-0.00589811	0.000330024	A<B
TRITD2Av1G200340	TRITD2Bv1G163730	0.732723	0.738612	-0.00588902	0.0355547	A<B
TRITD7Av1G086970	TRITD7Bv1G061360	0.729375	0.73526	-0.00588538	0.0067293	A<B
TRITD7Av1G237570	TRITD7Bv1G186210	0.766092	0.771976	-0.0058837	0.0177571	A<B
TRITD3Av1G118770	TRITD3Bv1G116350	0.724559	0.730427	-0.00586896	2.6e-10	A<B
TRITD4Av1G193240	TRITD4Bv1G013060	0.670568	0.676435	-0.00586685	0.00947044	A<B
TRITD3Av1G142750	TRITD3Bv1G128450	0.728862	0.734716	-0.00585334	0.0192408	A<B
TRITD4Av1G075630	TRITD4Bv1G099410	0.72467	0.730517	-0.00584682	0.00186004	A<B
TRITD3Av1G280010	TRITD3Bv1G275580	0.705009	0.710838	-0.00582865	0.0155004	A<B
TRITD6Av1G084940	TRITD6Bv1G087250	0.689233	0.695051	-0.00581785	0.0179099	A<B
TRITD2Av1G186780	TRITD2Bv1G152640	0.696856	0.702671	-0.00581489	0.0354185	A<B
TRITD2Av1G171220	TRITD2Bv1G141840	0.725467	0.73128	-0.00581238	0.0489245	A<B
TRITD4Av1G060470	TRITD4Bv1G113840	0.724626	0.730437	-0.00581118	0.035498	A<B
TRITD2Av1G189800	TRITD2Bv1G155660	0.714897	0.720707	-0.00580958	0.000150892	A<B
TRITD6Av1G209280	TRITD6Bv1G205750	0.694176	0.699985	-0.0058092	0.0117592	A<B
TRITD3Av1G272740	TRITD3Bv1G267560	0.708144	0.713943	-0.0057987	0.0308032	A<B
TRITD5Av1G230810	TRITD5Bv1G230020	0.703143	0.708921	-0.00577824	0.0250397	A<B
TRITD1Av1G104420	TRITD1Bv1G105100	0.712952	0.718679	-0.00572688	0.0418489	A<B
TRITD1Av1G204190	TRITD1Bv1G197380	0.716404	0.722118	-0.005714	0.0104948	A<B
TRITD2Av1G014640	TRITD2Bv1G019440	0.715344	0.721054	-0.00571029	0.0322454	A<B
TRITD2Av1G183370	TRITD2Bv1G150550	0.733107	0.738776	-0.00566903	0.0114285	A<B
TRITD7Av1G093150	TRITD7Bv1G067520	0.727105	0.732771	-0.0056657	0.000853862	A<B
TRITD7Av1G163110	TRITD7Bv1G120510	0.705977	0.711638	-0.00566062	0.000756865	A<B
TRITD2Av1G227700	TRITD2Bv1G189350	0.705709	0.711366	-0.00565673	0.0128001	A<B
TRITD3Av1G179470	TRITD3Bv1G160410	0.677273	0.682926	-0.00565319	0.0322225	A<B
TRITD5Av1G223690	TRITD5Bv1G223090	0.72806	0.733693	-0.00563307	1.08e-08	A<B
TRITD6Av1G037420	TRITD6Bv1G050550	0.698948	0.704574	-0.00562648	0.00101697	A<B
TRITD7Av1G245930	TRITD7Bv1G194180	0.715462	0.72107	-0.00560775	4.87e-05	A<B
TRITD1Av1G033050	TRITD2Bv1G265660	0.710773	0.716373	-0.00560053	0.00408939	A<B
TRITD2Av1G018800	TRITD2Bv1G024890	0.72194	0.727517	-0.00557765	0.00447902	A<B
TRITD7Av1G185590	TRITD7Bv1G135930	0.737805	0.743381	-0.00557619	9.39e-05	A<B
TRITD7Av1G037100	TRITD7Bv1G009340	0.726443	0.732019	-0.00557566	0.00207592	A<B
TRITD2Av1G292200	TRITD2Bv1G261900	0.726257	0.73182	-0.00556265	0.0437671	A<B
TRITD1Av1G068120	TRITD1Bv1G075960	0.743086	0.748642	-0.00555658	0.00971417	A<B
TRITD2Av1G083180	TRITD2Bv1G088490	0.715591	0.72114	-0.00554823	0.00759635	A<B
TRITD6Av1G156510	TRITD6Bv1G142920	0.704982	0.710527	-0.00554536	0.0280657	A<B
TRITD5Av1G168570	TRITD5Bv1G160740	0.724395	0.729921	-0.00552539	0.00711798	A<B
TRITD1Av1G187810	TRITD1Bv1G176690	0.671992	0.677513	-0.00552081	3.16e-05	A<B
TRITD6Av1G071330	TRITD6Bv1G075960	0.718821	0.724341	-0.0055198	0.0332037	A<B
TRITD2Av1G090870	TRITD2Bv1G094120	0.710915	0.71639	-0.0054755	0.000312615	A<B
TRITD4Av1G190940	TRITD4Bv1G015310	0.732534	0.738008	-0.00547422	0.0184744	A<B
TRITD5Av1G003530	TRITD5Bv1G011980	0.696456	0.701919	-0.00546319	0.019181	A<B
TRITD4Av1G176440	TRITD4Bv1G026910	0.718956	0.72441	-0.00545432	3.61e-05	A<B
TRITD2Av1G207100	TRITD2Bv1G170690	0.732273	0.737721	-0.00544807	2.73e-07	A<B
TRITD7Av1G084480	TRITD7Bv1G059010	0.713766	0.719205	-0.00543963	0.000197267	A<B
TRITD5Av1G182790	TRITD0Uv1G100990	0.734274	0.739683	-0.00540888	0.0140781	A<B
TRITD5Av1G138360	TRITD5Bv1G118270	0.703791	0.709189	-0.00539777	0.00143427	A<B
TRITD2Av1G081780	TRITD2Bv1G087530	0.710284	0.715664	-0.00537951	0.0159855	A<B
TRITD4Av1G200200	TRITD4Bv1G006510	0.718418	0.723791	-0.00537336	0.000423727	A<B
TRITD0Uv1G000880	TRITD1Bv1G005290	0.698366	0.703728	-0.00536186	0.000200706	A<B
TRITD1Av1G203950	TRITD1Bv1G198390	0.699156	0.704514	-0.00535757	0.000213379	A<B
TRITD5Av1G220110	TRITD5Bv1G217890	0.71332	0.718672	-0.00535232	0.0111204	A<B
TRITD7Av1G079240	TRITD7Bv1G054040	0.726814	0.732161	-0.0053474	0.0118772	A<B
TRITD1Av1G224090	TRITD1Bv1G221900	0.745977	0.751323	-0.00534602	0.0069353	A<B
TRITD7Av1G253670	TRITD7Bv1G202750	0.740018	0.745359	-0.00534138	0.0343475	A<B
TRITD3Av1G082200	TRITD3Bv1G086840	0.701467	0.706757	-0.0052898	0.0413919	A<B
TRITD5Av1G223410	TRITD5Bv1G222950	0.714532	0.719819	-0.00528763	0.0400428	A<B
TRITD3Av1G105790	TRITD3Bv1G109530	0.730866	0.736151	-0.00528576	4.43e-08	A<B
TRITD1Av1G138810	TRITD1Bv1G132660	0.70965	0.714919	-0.00526878	0.00461015	A<B
TRITD6Av1G204190	TRITD6Bv1G199460	0.725669	0.730905	-0.00523572	0.0237074	A<B
TRITD5Av1G256170	TRITD4Bv1G205050	0.700393	0.705604	-0.00521133	0.0006913	A<B
TRITD4Av1G041100	TRITD4Bv1G129880	0.722217	0.727423	-0.00520612	0.00338378	A<B
TRITD5Av1G051120	TRITD5Bv1G046960	0.674864	0.680066	-0.00520163	0.0193094	A<B
TRITD6Av1G211990	TRITD6Bv1G207930	0.725295	0.730497	-0.00520115	0.0360891	A<B
TRITD1Av1G127020	TRITD1Bv1G122660	0.71182	0.716997	-0.00517666	8.1e-12	A<B
TRITD4Av1G005490	TRITD4Bv1G168350	0.695208	0.700382	-0.00517397	0.0403825	A<B
TRITD5Av1G126050	TRITD5Bv1G104180	0.724769	0.729938	-0.00516948	0.0057945	A<B
TRITD3Av1G169960	TRITD3Bv1G148710	0.734585	0.739669	-0.00508427	2.9e-05	A<B
TRITD7Av1G221050	TRITD7Bv1G170070	0.712472	0.717552	-0.00508003	0.00838341	A<B
TRITD5Av1G112920	TRITD5Bv1G093610	0.729356	0.734416	-0.00505995	8.47e-05	A<B
TRITD5Av1G096530	TRITD5Bv1G078440	0.67858	0.68358	-0.00499949	0.0378355	A<B
TRITD4Av1G074820	TRITD6Bv1G014880	0.731695	0.736679	-0.00498393	0.0282561	A<B
TRITD6Av1G020990	TRITD6Bv1G033830	0.726451	0.73143	-0.00497913	0.00108112	A<B
TRITD2Av1G220940	TRITD2Bv1G183300	0.699573	0.704542	-0.00496916	0.0220055	A<B
TRITD2Av1G221770	TRITD2Bv1G039630	0.72714	0.732093	-0.00495318	0.00370872	A<B
TRITD7Av1G054810	TRITD7Bv1G030640	0.742593	0.747529	-0.00493589	0.00168993	A<B
TRITD2Av1G234520	TRITD2Bv1G196770	0.682006	0.686941	-0.00493576	0.0365975	A<B
TRITD3Av1G209230	TRITD3Bv1G193810	0.720026	0.724953	-0.00492603	0.00115562	A<B
TRITD2Av1G113810	TRITD2Bv1G112190	0.677754	0.682674	-0.00492017	0.0498856	A<B
TRITD2Av1G083950	TRITD2Bv1G089710	0.672427	0.677345	-0.00491834	0.000165927	A<B
TRITD2Av1G215460	TRITD2Bv1G179640	0.737294	0.742202	-0.00490806	0.0066594	A<B
TRITD1Av1G156960	TRITD1Bv1G143600	0.746216	0.75112	-0.00490337	0.000867739	A<B
TRITD7Av1G061140	TRITD7Bv1G038540	0.712696	0.717592	-0.00489622	0.0273381	A<B
TRITD6Av1G005510	TRITD6Bv1G007790	0.664515	0.669397	-0.0048819	0.0151232	A<B
TRITD5Av1G047310	TRITD5Bv1G044170	0.657058	0.661923	-0.00486583	0.0356925	A<B
TRITD7Av1G266360	TRITD7Bv1G218730	0.738538	0.743399	-0.00486154	3.55e-05	A<B
TRITD5Av1G077950	TRITD5Bv1G054750	0.711003	0.715862	-0.0048591	0.00316272	A<B
TRITD3Av1G241540	TRITD3Bv1G233310	0.702791	0.707615	-0.00482452	0.0173125	A<B
TRITD3Av1G133700	TRITD3Bv1G122250	0.702959	0.707783	-0.00482404	0.00563925	A<B
TRITD5Av1G147230	TRITD5Bv1G136790	0.714305	0.719114	-0.00480856	0.0163531	A<B
TRITD4Av1G081160	TRITD4Bv1G085760	0.723053	0.727858	-0.00480481	0.048955	A<B
TRITD4Av1G030770	TRITD4Bv1G139020	0.713695	0.718472	-0.00477739	0.0179	A<B
TRITD6Av1G009970	TRITD6Bv1G014710	0.733069	0.737806	-0.00473661	0.0261385	A<B
TRITD1Av1G147600	TRITD1Bv1G137950	0.727146	0.731878	-0.00473277	0.0266927	A<B
TRITD3Av1G002220	TRITD3Bv1G003080	0.717657	0.722389	-0.00473193	0.0290064	A<B
TRITD7Av1G190530	TRITD7Bv1G153610	0.692504	0.697231	-0.00472728	0.0390547	A<B
TRITD2Av1G123720	TRITD2Bv1G109760	0.749218	0.753941	-0.00472349	0.00815852	A<B
TRITD6Av1G051950	TRITD6Bv1G064120	0.721556	0.726274	-0.004718	0.0291461	A<B
TRITD6Av1G203610	TRITD6Bv1G198710	0.718206	0.722924	-0.00471785	0.0109673	A<B
TRITD1Av1G186710	TRITD1Bv1G175080	0.70463	0.709328	-0.00469796	0.0221287	A<B
TRITD3Av1G157710	TRITD3Bv1G138200	0.722868	0.727563	-0.0046949	0.0263065	A<B
TRITD5Av1G128690	TRITD5Bv1G107370	0.738727	0.743411	-0.00468404	0.0338079	A<B
TRITD3Av1G025700	TRITD3Bv1G029660	0.702466	0.707144	-0.00467862	0.0388288	A<B
TRITD4Av1G033660	TRITD4Bv1G136500	0.73087	0.735542	-0.00467203	9.65e-16	A<B
TRITD3Av1G281780	TRITD3Bv1G277210	0.70199	0.706659	-0.0046685	0.00256415	A<B
TRITD1Av1G181740	TRITD1Bv1G168480	0.717812	0.722478	-0.00466555	0.003136	A<B
TRITD3Av1G264370	TRITD3Bv1G259130	0.730004	0.734667	-0.00466327	0.00631008	A<B
TRITD6Av1G182670	TRITD6Bv1G172170	0.733252	0.7379	-0.00464826	0.00085614	A<B
TRITD4Av1G052980	TRITD4Bv1G120170	0.725589	0.730236	-0.00464706	0.0067906	A<B
TRITD2Av1G005640	TRITD2Bv1G006520	0.695224	0.699847	-0.00462297	0.0314012	A<B
TRITD3Av1G050970	TRITD3Bv1G057480	0.717015	0.721603	-0.00458869	0.00517817	A<B
TRITD6Av1G193530	TRITD6Bv1G185560	0.725832	0.730407	-0.00457508	0.00617151	A<B
TRITD0Uv1G030500	TRITD5Bv1G068740	0.730946	0.735501	-0.00455494	0.0380145	A<B
TRITD6Av1G126630	TRITD6Bv1G111170	0.727192	0.731737	-0.00454541	0.0113335	A<B
TRITD2Av1G034600	TRITD2Bv1G043680	0.685505	0.690031	-0.00452567	0.0470476	A<B
TRITD3Av1G214690	TRITD3Bv1G199150	0.733782	0.738285	-0.00450317	0.0152052	A<B
TRITD3Av1G001240	TRITD3Bv1G005920	0.715236	0.719734	-0.00449753	0.0203583	A<B
TRITD3Av1G192540	TRITD3Bv1G174960	0.70881	0.713302	-0.0044924	0.000230922	A<B
TRITD4Av1G027220	TRITD4Bv1G142410	0.70176	0.706241	-0.00448101	0.0136951	A<B
TRITD1Av1G054690	TRITD1Bv1G062760	0.688382	0.692861	-0.00447895	0.00748691	A<B
TRITD3Av1G261620	TRITD3Bv1G256280	0.714785	0.719262	-0.00447644	0.0159263	A<B
TRITD7Av1G251230	TRITD7Bv1G199230	0.692698	0.697168	-0.00446977	0.00860636	A<B
TRITD5Av1G035290	TRITD5Bv1G032980	0.724792	0.72926	-0.00446866	0.00634924	A<B
TRITD5Av1G185200	TRITD5Bv1G174810	0.712011	0.716451	-0.0044404	5.21e-06	A<B
TRITD3Av1G010640	TRITD3Bv1G010160	0.710443	0.714883	-0.00443982	0.000363102	A<B
TRITD6Av1G168180	TRITD6Bv1G153990	0.727192	0.731617	-0.00442515	0.0286246	A<B
TRITD6Av1G135500	TRITD6Bv1G128700	0.709624	0.714038	-0.00441444	0.00757499	A<B
TRITD6Av1G132690	TRITD6Bv1G125850	0.708608	0.713022	-0.00441438	6.28e-06	A<B
TRITD3Av1G202540	TRITD3Bv1G229680	0.734293	0.738707	-0.0044143	0.00971064	A<B
TRITD2Av1G070190	TRITD2Bv1G079790	0.716724	0.721115	-0.00439076	0.0170279	A<B
TRITD2Av1G250500	TRITD2Bv1G212550	0.732572	0.736949	-0.0043775	0.0280573	A<B
TRITD6Av1G186120	TRITD6Bv1G175190	0.705516	0.709893	-0.00437645	0.0357861	A<B
TRITD3Av1G138340	TRITD3Bv1G125090	0.703291	0.707642	-0.00435148	0.000143155	A<B
TRITD4Av1G160510	TRITD4Bv1G043590	0.742757	0.747102	-0.00434518	0.0104571	A<B
TRITD4Av1G147830	TRITD4Bv1G045780	0.724329	0.728653	-0.00432399	9.18e-05	A<B
TRITD1Av1G079790	TRITD1Bv1G085950	0.703916	0.708223	-0.00430678	0.00031146	A<B
TRITD1Av1G163010	TRITD1Bv1G148990	0.721105	0.72541	-0.00430511	0.0341807	A<B
TRITD2Av1G236500	TRITD2Bv1G198560	0.731044	0.735338	-0.00429387	0.0109947	A<B
TRITD4Av1G224720	TRITD5Bv1G236710	0.722215	0.726504	-0.00428934	0.00183843	A<B
TRITD1Av1G178390	TRITD1Bv1G164360	0.738275	0.742553	-0.00427795	0.000667505	A<B
TRITD5Av1G182200	TRITD5Bv1G171580	0.715818	0.720091	-0.00427348	0.0102161	A<B
TRITD1Av1G004600	TRITD1Bv1G004530	0.728329	0.732596	-0.00426669	0.0206696	A<B
TRITD5Av1G043640	TRITD5Bv1G040710	0.736442	0.740697	-0.00425538	0.000169488	A<B
TRITD2Av1G137880	TRITD2Bv1G121990	0.732581	0.73683	-0.00424908	0.0196135	A<B
TRITD7Av1G214540	TRITD7Bv1G164420	0.737973	0.742221	-0.00424799	0.000722661	A<B
TRITD5Av1G039440	TRITD5Bv1G036770	0.694953	0.699196	-0.00424283	0.0293176	A<B
TRITD2Av1G086520	TRITD2Bv1G091670	0.720853	0.725078	-0.00422567	0.0186304	A<B
TRITD1Av1G214080	TRITD1Bv1G208060	0.707099	0.711315	-0.00421644	0.0454456	A<B
TRITD4Av1G006860	TRITD4Bv1G167250	0.718962	0.723163	-0.00420141	1.21e-07	A<B
TRITD4Av1G195350	TRITD0Uv1G074820	0.698792	0.70298	-0.00418836	0.0271546	A<B
TRITD7Av1G269460	TRITD7Bv1G221860	0.699705	0.703889	-0.00418404	0.00729198	A<B
TRITD6Av1G096660	TRITD6Bv1G092480	0.737252	0.74143	-0.00417867	0.0105235	A<B
TRITD5Av1G163700	TRITD5Bv1G155170	0.699746	0.703915	-0.00416922	0.0279485	A<B
TRITD5Av1G072160	TRITD5Bv1G057410	0.702563	0.706721	-0.00415865	9.24e-08	A<B
TRITD2Av1G060090	TRITD2Bv1G070760	0.726471	0.730622	-0.00415136	0.0233974	A<B
TRITD2Av1G028200	TRITD2Bv1G036520	0.720899	0.72503	-0.00413157	0.0158876	A<B
TRITD5Av1G154340	TRITD5Bv1G142860	0.717539	0.721663	-0.00412425	0.000437471	A<B
TRITD2Av1G045900	TRITD2Bv1G059580	0.698694	0.702802	-0.00410805	0.026571	A<B
TRITD6Av1G006330	TRITD6Bv1G008960	0.700305	0.704386	-0.00408129	9.17e-05	A<B
TRITD2Av1G007470	TRITD2Bv1G010030	0.720326	0.724381	-0.00405448	0.00144551	A<B
TRITD5Av1G092070	TRITD5Bv1G075670	0.725587	0.729634	-0.00404753	0.0397577	A<B
TRITD1Av1G035670	TRITD1Bv1G047780	0.720242	0.72428	-0.00403793	0.0224688	A<B
TRITD7Av1G151220	TRITD7Bv1G113290	0.667084	0.671112	-0.00402832	0.00978122	A<B
TRITD4Av1G170700	TRITD4Bv1G033830	0.736417	0.740439	-0.0040219	3.76e-07	A<B
TRITD2Av1G288690	TRITD2Bv1G257450	0.728048	0.732064	-0.00401567	2.96e-10	A<B
TRITD7Av1G113890	TRITD7Bv1G084800	0.71376	0.717767	-0.00400694	0.0327341	A<B
TRITD3Av1G029880	TRITD3Bv1G034480	0.708991	0.712995	-0.00400472	0.01394	A<B
TRITD1Av1G171400	TRITD1Bv1G156930	0.710856	0.714853	-0.00399669	0.00105645	A<B
TRITD5Av1G209240	TRITD5Bv1G205720	0.73403	0.738017	-0.00398642	0.0139565	A<B
TRITD2Av1G268610	TRITD2Bv1G232230	0.685887	0.689873	-0.00398565	0.0136456	A<B
TRITD5Av1G157520	TRITD5Bv1G146180	0.722992	0.726974	-0.00398155	0.000616175	A<B
TRITD3Av1G259790	TRITD3Bv1G253170	0.694543	0.698524	-0.00398085	0.004114	A<B
TRITD2Av1G292210	TRITD2Bv1G261910	0.71178	0.715758	-0.00397774	0.0291129	A<B
TRITD0Uv1G035810	TRITD5Bv1G126430	0.729733	0.733697	-0.00396387	0.0319358	A<B
TRITD2Av1G204630	TRITD2Bv1G167570	0.735866	0.739821	-0.00395509	0.000680923	A<B
TRITD7Av1G070520	TRITD7Bv1G046650	0.7348	0.738743	-0.00394312	2.11e-06	A<B
TRITD5Av1G125110	TRITD5Bv1G103450	0.716883	0.720825	-0.00394223	1.62e-06	A<B
TRITD1Av1G123620	TRITD1Bv1G116340	0.742987	0.746886	-0.00389822	0.0182144	A<B
TRITD1Av1G137220	TRITD1Bv1G131340	0.708508	0.712405	-0.00389794	0.0132277	A<B
TRITD2Av1G045300	TRITD2Bv1G058630	0.740757	0.744652	-0.00389554	0.0137666	A<B
TRITD5Av1G208270	TRITD5Bv1G204540	0.720361	0.724254	-0.00389284	0.0335114	A<B
TRITD6Av1G149900	TRITD6Bv1G130370	0.735371	0.739256	-0.00388426	0.00432533	A<B
TRITD2Av1G189640	TRITD2Bv1G155360	0.732914	0.736797	-0.00388333	0.00144594	A<B
TRITD7Av1G110760	TRITD7Bv1G082490	0.715465	0.719343	-0.00387838	0.0187273	A<B
TRITD1Av1G158910	TRITD1Bv1G144440	0.700701	0.704561	-0.00386055	0.0294411	A<B
TRITD5Av1G006610	TRITD5Bv1G005350	0.705507	0.709357	-0.00385025	0.0475925	A<B
TRITD4Av1G160640	TRITD4Bv1G043770	0.702848	0.706695	-0.00384713	0.0321988	A<B
TRITD6Av1G020020	TRITD6Bv1G029880	0.727638	0.731485	-0.00384693	0.0107415	A<B
TRITD7Av1G095200	TRITD7Bv1G065040	0.725774	0.729608	-0.00383408	0.0140315	A<B
TRITD4Av1G200470	TRITD4Bv1G006080	0.722729	0.726558	-0.00382916	0.000491308	A<B
TRITD3Av1G206950	TRITD3Bv1G187420	0.708815	0.712641	-0.00382553	0.0444144	A<B
TRITD1Av1G157020	TRITD1Bv1G143670	0.725967	0.72979	-0.00382338	0.0178582	A<B
TRITD2Av1G110460	TRITD2Bv1G113350	0.722278	0.726098	-0.00382042	2.38e-05	A<B
TRITD1Av1G161630	TRITD1Bv1G147950	0.73401	0.737827	-0.00381682	0.0497892	A<B
TRITD7Av1G032380	TRITD7Bv1G002980	0.767138	0.770948	-0.00380919	0.0240606	A<B
TRITD1Av1G161780	TRITD1Bv1G147710	0.715755	0.719544	-0.00378902	0.00520234	A<B
TRITD2Av1G210410	TRITD2Bv1G174660	0.747321	0.751103	-0.00378175	0.00647722	A<B
TRITD1Av1G008070	TRITD1Bv1G010430	0.713531	0.717308	-0.00377687	0.0393681	A<B
TRITD3Av1G132560	TRITD3Bv1G121790	0.72429	0.728062	-0.00377231	0.0120906	A<B
TRITD4Av1G039010	TRITD4Bv1G131620	0.717799	0.721564	-0.00376552	0.00320852	A<B
TRITD0Uv1G003310	TRITD1Bv1G225940	0.738466	0.742231	-0.00376511	5.29e-05	A<B
TRITD7Av1G087910	TRITD7Bv1G061940	0.740324	0.744079	-0.00375431	1.53e-05	A<B
TRITD4Av1G081970	TRITD4Bv1G080890	0.726315	0.730063	-0.00374796	0.00224963	A<B
TRITD4Av1G187460	TRITD4Bv1G019060	0.669113	0.672828	-0.00371567	0.0386668	A<B
TRITD2Av1G133290	TRITD2Bv1G125080	0.699372	0.703073	-0.00370139	0.000255105	A<B
TRITD3Av1G147380	TRITD3Bv1G131290	0.715499	0.719196	-0.00369705	0.0315938	A<B
TRITD3Av1G136760	TRITD1Bv1G174500	0.709054	0.712737	-0.0036833	0.00387197	A<B
TRITD6Av1G192960	TRITD6Bv1G184960	0.742909	0.746592	-0.00368261	0.0262237	A<B
TRITD3Av1G198170	TRITD3Bv1G181650	0.697974	0.701653	-0.00367849	0.0151825	A<B
TRITD6Av1G213790	TRITD6Bv1G212030	0.723273	0.726942	-0.00366965	0.000617814	A<B
TRITD2Av1G237510	TRITD2Bv1G199340	0.731583	0.735251	-0.00366868	0.0127325	A<B
TRITD2Av1G032240	TRITD2Bv1G041500	0.731136	0.734799	-0.00366315	0.01873	A<B
TRITD0Uv1G087860	TRITD4Bv1G205660	0.702605	0.706267	-0.00366135	0.000880891	A<B
TRITD7Av1G124910	TRITD7Bv1G088570	0.722244	0.725899	-0.00365546	0.000658297	A<B
TRITD1Av1G124860	TRITD1Bv1G121240	0.702444	0.706095	-0.00365149	8.15e-06	A<B
TRITD2Av1G080680	TRITD2Bv1G087160	0.727928	0.73157	-0.00364179	0.012307	A<B
TRITD3Av1G044240	TRITD3Bv1G052810	0.680936	0.684564	-0.00362827	0.000668655	A<B
TRITD5Av1G127730	TRITD5Bv1G107320	0.68055	0.684172	-0.00362122	0.0153175	A<B
TRITD7Av1G141300	TRITD7Bv1G091520	0.732777	0.736378	-0.00360095	0.0179054	A<B
TRITD3Av1G050240	TRITD3Bv1G057910	0.692671	0.696262	-0.00359035	0.047705	A<B
TRITD1Av1G155180	TRITD1Bv1G142030	0.73914	0.742723	-0.0035832	0.00160973	A<B
TRITD1Av1G177750	TRITD1Bv1G163710	0.721364	0.724943	-0.00357922	0.0171417	A<B
TRITD3Av1G244830	TRITD3Bv1G236290	0.696314	0.699854	-0.00353999	0.0387807	A<B
TRITD7Av1G244590	TRITD7Bv1G192650	0.721388	0.724895	-0.00350671	0.032541	A<B
TRITD3Av1G254470	TRITD3Bv1G247660	0.697423	0.700926	-0.00350311	0.0320937	A<B
TRITD1Av1G180260	TRITD1Bv1G167110	0.726558	0.730042	-0.00348347	0.0163608	A<B
TRITD6Av1G032090	TRITD6Bv1G045160	0.710663	0.714137	-0.00347402	0.0321787	A<B
TRITD6Av1G104600	TRITD6Bv1G106730	0.709007	0.712469	-0.0034628	0.00310249	A<B
TRITD2Av1G105900	TRITD2Bv1G100600	0.693444	0.696903	-0.00345904	0.0140359	A<B
TRITD1Av1G207800	TRITD1Bv1G215350	0.694401	0.697847	-0.00344672	0.029	A<B
TRITD4Av1G029970	TRITD4Bv1G139640	0.700872	0.704318	-0.00344558	0.00174589	A<B
TRITD5Av1G144290	TRITD5Bv1G134220	0.705929	0.709373	-0.00344392	0.00708368	A<B
TRITD7Av1G180190	TRITD7Bv1G141370	0.687305	0.690745	-0.00344028	0.0430413	A<B
TRITD4Av1G194970	TRITD4Bv1G011070	0.712034	0.715463	-0.00342941	0.0239588	A<B
TRITD3Av1G225470	TRITD3Bv1G204840	0.715206	0.718626	-0.00341983	0.0435088	A<B
TRITD3Av1G232860	TRITD3Bv1G221030	0.71782	0.72124	-0.00341967	0.000913591	A<B
TRITD2Av1G279100	TRITD2Bv1G243980	0.69362	0.697038	-0.00341775	0.00442199	A<B
TRITD7Av1G053480	TRITD7Bv1G028550	0.7178	0.7212	-0.00340015	0.000884989	A<B
TRITD7Av1G145350	TRITD7Bv1G095840	0.702405	0.705805	-0.0034	0.000161321	A<B
TRITD5Av1G125490	TRITD5Bv1G103750	0.702176	0.705565	-0.00338913	0.0192127	A<B
TRITD0Uv1G053730	TRITD6Bv1G201380	0.745001	0.748377	-0.00337608	0.0147157	A<B
TRITD5Av1G126070	TRITD5Bv1G104160	0.720347	0.723716	-0.0033693	0.00763004	A<B
TRITD3Av1G193460	TRITD3Bv1G175700	0.715234	0.718601	-0.00336679	0.0014043	A<B
TRITD6Av1G069490	TRITD6Bv1G074910	0.71836	0.72172	-0.00335999	0.0232101	A<B
TRITD0Uv1G046180	TRITD5Bv1G125500	0.707898	0.711247	-0.00334849	2.21e-06	A<B
TRITD3Av1G186140	TRITD3Bv1G168930	0.716243	0.719587	-0.00334465	2.3e-05	A<B
TRITD4Av1G110580	TRITD4Bv1G079940	0.735258	0.738585	-0.00332664	0.00025173	A<B
TRITD4Av1G051160	TRITD4Bv1G125790	0.726413	0.729732	-0.00331952	0.0241788	A<B
TRITD4Av1G162460	TRITD4Bv1G038770	0.702447	0.705758	-0.0033102	0.00795149	A<B
TRITD4Av1G105070	TRITD4Bv1G084630	0.699418	0.702708	-0.00329024	0.000527933	A<B
TRITD1Av1G183400	TRITD1Bv1G171150	0.736519	0.739788	-0.00326908	7.89e-05	A<B
TRITD2Av1G225000	TRITD2Bv1G187480	0.746246	0.749512	-0.00326549	0.0177494	A<B
TRITD2Av1G014310	TRITD2Bv1G018790	0.748948	0.75219	-0.003243	0.037442	A<B
TRITD6Av1G223080	TRITD6Bv1G223370	0.73387	0.737109	-0.0032396	0.00862162	A<B
TRITD4Av1G186230	TRITD4Bv1G020240	0.740405	0.743643	-0.00323764	0.000183979	A<B
TRITD7Av1G048000	TRITD7Bv1G021690	0.731365	0.734555	-0.0031906	6.04e-06	A<B
TRITD7Av1G081300	TRITD7Bv1G057270	0.718864	0.722047	-0.00318353	0.0279306	A<B
TRITD2Av1G112380	TRITD2Bv1G102700	0.756181	0.759358	-0.0031766	0.000755957	A<B
TRITD4Av1G215900	TRITD5Bv1G244480	0.725095	0.728268	-0.0031729	0.0128234	A<B
TRITD6Av1G033790	TRITD6Bv1G046580	0.726773	0.729941	-0.00316831	0.000816818	A<B
TRITD6Av1G073600	TRITD6Bv1G077980	0.727841	0.730987	-0.00314585	1.46e-05	A<B
TRITD7Av1G179670	TRITD7Bv1G140430	0.722299	0.725441	-0.00314255	0.0218087	A<B
TRITD7Av1G128520	TRITD7Bv1G097050	0.735497	0.738631	-0.00313381	0.0174848	A<B
TRITD3Av1G266130	TRITD3Bv1G260270	0.703246	0.706377	-0.00313118	0.0160422	A<B
TRITD6Av1G114300	TRITD6Bv1G110950	0.71385	0.71698	-0.00313021	0.0107687	A<B
TRITD3Av1G018970	TRITD3Bv1G023070	0.677939	0.681041	-0.00310238	0.0426023	A<B
TRITD2Av1G188270	TRITD2Bv1G153620	0.719555	0.722654	-0.00309903	0.0132176	A<B
TRITD7Av1G038560	TRITD7Bv1G011050	0.723431	0.726506	-0.00307427	0.000874069	A<B
TRITD2Av1G198230	TRITD2Bv1G161910	0.711875	0.714939	-0.00306454	0.0340701	A<B
TRITD3Av1G223570	TRITD3Bv1G205910	0.734151	0.737206	-0.00305523	0.00218094	A<B
TRITD6Av1G214080	TRITD6Bv1G212510	0.684163	0.687215	-0.00305154	0.00314548	A<B
TRITD7Av1G040150	TRITD7Bv1G013660	0.718768	0.721814	-0.00304598	0.0264339	A<B
TRITD2Av1G131720	TRITD2Bv1G118340	0.709945	0.712988	-0.00304289	0.00122216	A<B
TRITD3Av1G088770	TRITD3Bv1G091630	0.717843	0.72088	-0.00303712	0.0472807	A<B
TRITD3Av1G052010	TRITD3Bv1G056300	0.715397	0.718433	-0.00303602	0.00278108	A<B
TRITD1Av1G083160	TRITD1Bv1G080430	0.694904	0.697937	-0.00303284	9.82e-05	A<B
TRITD2Av1G275840	TRITD2Bv1G239650	0.723395	0.726426	-0.00303152	0.0014648	A<B
TRITD2Av1G234710	TRITD2Bv1G196890	0.703235	0.706253	-0.00301879	0.00514866	A<B
TRITD5Av1G194400	TRITD5Bv1G187270	0.720963	0.723976	-0.00301277	0.0369866	A<B
TRITD6Av1G044170	TRITD6Bv1G056680	0.672409	0.675419	-0.00300998	0.00181484	A<B
TRITD1Av1G128630	TRITD1Bv1G123860	0.724862	0.727866	-0.00300383	0.000116321	A<B
TRITD6Av1G219130	TRITD6Bv1G219010	0.730986	0.733985	-0.00299899	0.0431393	A<B
TRITD6Av1G218180	TRITD6Bv1G216980	0.692871	0.695869	-0.00299808	0.00625816	A<B
TRITD6Av1G095290	TRITD6Bv1G098290	0.718731	0.721717	-0.00298549	0.000118844	A<B
TRITD1Av1G195030	TRITD1Bv1G185650	0.748201	0.751151	-0.0029503	0.000550801	A<B
TRITD6Av1G117290	TRITD6Bv1G116910	0.721907	0.724851	-0.00294428	0.0132979	A<B
TRITD3Av1G128880	TRITD3Bv1G118360	0.725066	0.727981	-0.00291558	0.0412335	A<B
TRITD4Av1G217280	TRITD0Uv1G051600	0.724198	0.727084	-0.00288556	0.0255843	A<B
TRITD7Av1G247000	TRITD7Bv1G195020	0.723591	0.726476	-0.00288522	0.00156857	A<B
TRITD5Av1G182790	TRITD0Uv1G049960	0.734274	0.737153	-0.0028792	0.00977049	A<B
TRITD3Av1G252560	TRITD3Bv1G244910	0.705993	0.708857	-0.0028646	0.000494643	A<B
TRITD5Av1G122690	TRITD5Bv1G100790	0.724333	0.727191	-0.00285855	0.00283216	A<B
TRITD2Av1G030520	TRITD2Bv1G039670	0.705424	0.708272	-0.00284845	0.0267921	A<B
TRITD7Av1G107190	TRITD7Bv1G080040	0.718392	0.72124	-0.00284795	0.000202001	A<B
TRITD3Av1G027230	TRITD3Bv1G031160	0.732676	0.735517	-0.00284093	1.03e-05	A<B
TRITD5Av1G192450	TRITD5Bv1G184780	0.69822	0.701057	-0.00283671	7.21e-05	A<B
TRITD5Av1G231140	TRITD5Bv1G230480	0.71061	0.713435	-0.00282568	0.00425443	A<B
TRITD5Av1G042900	TRITD5Bv1G038320	0.688227	0.691042	-0.00281525	0.0271907	A<B
TRITD4Av1G069600	TRITD4Bv1G106740	0.706181	0.708995	-0.00281437	0.00113206	A<B
TRITD6Av1G097060	TRITD6Bv1G108640	0.705397	0.708206	-0.00280857	0.0401348	A<B
TRITD2Av1G037240	TRITD2Bv1G048190	0.705649	0.708456	-0.00280627	0.00517475	A<B
TRITD7Av1G053970	TRITD7Bv1G029000	0.712404	0.71521	-0.00280573	0.0178797	A<B
TRITD6Av1G226190	TRITD6Bv1G226010	0.689096	0.69189	-0.00279456	0.0232357	A<B
TRITD4Av1G046790	TRITD4Bv1G122120	0.723763	0.72654	-0.00277767	5.88e-08	A<B
TRITD1Av1G228250	TRITD1Bv1G226210	0.652997	0.655765	-0.00276764	0.00927599	A<B
TRITD4Av1G225610	TRITD5Bv1G235870	0.730029	0.732793	-0.00276432	0.000534071	A<B
TRITD4Av1G025590	TRITD4Bv1G144230	0.728046	0.730792	-0.00274542	1.65e-05	A<B
TRITD2Av1G275700	TRITD2Bv1G239860	0.691031	0.693775	-0.00274467	0.0218789	A<B
TRITD4Av1G190750	TRITD4Bv1G015900	0.717898	0.720641	-0.00274349	0.00367596	A<B
TRITD3Av1G034180	TRITD3Bv1G043270	0.745793	0.748534	-0.00274082	9.14e-08	A<B
TRITD2Av1G290980	TRITD2Bv1G260410	0.721713	0.724448	-0.00273508	0.0196739	A<B
TRITD5Av1G013090	TRITD5Bv1G010700	0.737484	0.740199	-0.00271556	0.000160048	A<B
TRITD7Av1G053310	TRITD7Bv1G028270	0.679515	0.682227	-0.00271225	0.00301813	A<B
TRITD4Av1G061930	TRITD4Bv1G114350	0.725655	0.728349	-0.00269367	0.00581395	A<B
TRITD5Av1G094100	TRITD5Bv1G076800	0.729683	0.73237	-0.00268652	5.27e-06	A<B
TRITD5Av1G080100	TRITD0Uv1G005310	0.72049	0.723172	-0.00268218	0.00988726	A<B
TRITD3Av1G168770	TRITD3Bv1G146810	0.717966	0.720644	-0.00267824	0.00382964	A<B
TRITD3Av1G112860	TRITD3Bv1G115940	0.734344	0.737019	-0.00267455	0.0481461	A<B
TRITD1Av1G116630	TRITD1Bv1G118900	0.738341	0.74101	-0.00266882	0.0424976	A<B
TRITD4Av1G020910	TRITD4Bv1G149340	0.702156	0.704822	-0.00266637	0.0493704	A<B
TRITD6Av1G003270	TRITD6Bv1G004600	0.718187	0.720852	-0.00266453	0.00224829	A<B
TRITD5Av1G171880	TRITD5Bv1G162930	0.724788	0.727449	-0.00266113	0.0161103	A<B
TRITD3Av1G032110	TRITD3Bv1G039080	0.713662	0.716319	-0.00265712	0.00107675	A<B
TRITD7Av1G037330	TRITD7Bv1G009060	0.712444	0.715101	-0.00265672	0.0422999	A<B
TRITD2Av1G295660	TRITD2Bv1G265780	0.720772	0.723423	-0.00265018	0.00938404	A<B
TRITD6Av1G185090	TRITD6Bv1G174350	0.716618	0.719264	-0.0026461	0.0329669	A<B
TRITD4Av1G035360	TRITD4Bv1G134900	0.728005	0.730645	-0.00263981	0.0192749	A<B
TRITD5Av1G135920	TRITD5Bv1G114650	0.737883	0.740515	-0.00263219	0.00264333	A<B
TRITD2Av1G253200	TRITD2Bv1G045030	0.739888	0.742517	-0.00262854	0.0366723	A<B
TRITD3Av1G279990	TRITD3Bv1G275600	0.725568	0.728196	-0.00262748	0.0319787	A<B
TRITD7Av1G066450	TRITD1Bv1G025200	0.71376	0.71638	-0.00262063	0.000204653	A<B
TRITD5Av1G203590	TRITD5Bv1G199310	0.71437	0.716989	-0.00261864	0.0140045	A<B
TRITD5Av1G134920	TRITD5Bv1G114020	0.742367	0.744982	-0.00261531	2e-05	A<B
TRITD1Av1G003480	TRITD1Bv1G003160	0.730797	0.73341	-0.00261348	0.011823	A<B
TRITD5Av1G236500	TRITD4Bv1G207650	0.707919	0.710519	-0.00259978	0.0220483	A<B
TRITD6Av1G001100	TRITD6Bv1G001890	0.703457	0.706051	-0.00259454	0.00130522	A<B
TRITD1Av1G126850	TRITD1Bv1G122360	0.731145	0.733722	-0.0025766	0.00807815	A<B
TRITD5Av1G007150	TRITD5Bv1G006160	0.70533	0.707902	-0.00257193	0.00737642	A<B
TRITD4Av1G169310	TRITD4Bv1G037770	0.734001	0.736566	-0.0025649	0.000654621	A<B
TRITD3Av1G089820	TRITD3Bv1G092300	0.716679	0.719233	-0.00255432	0.00670378	A<B
TRITD7Av1G139210	TRITD7Bv1G102480	0.745092	0.747639	-0.00254723	0.0208816	A<B
TRITD4Av1G159660	TRITD4Bv1G042820	0.718574	0.721106	-0.00253233	0.0199511	A<B
TRITD1Av1G172050	TRITD1Bv1G157410	0.720742	0.723263	-0.00252079	0.00647353	A<B
TRITD5Av1G124340	TRITD5Bv1G102600	0.711362	0.713882	-0.00252048	0.0215901	A<B
TRITD1Av1G037740	TRITD1Bv1G050350	0.712865	0.71538	-0.00251445	0.0348999	A<B
TRITD5Av1G244640	TRITD4Bv1G193220	0.739021	0.741532	-0.00251061	0.000263735	A<B
TRITD6Av1G181290	TRITD6Bv1G170020	0.719186	0.721692	-0.00250545	0.00335984	A<B
TRITD3Av1G174220	TRITD3Bv1G154870	0.718013	0.720501	-0.00248848	3.6e-05	A<B
TRITD5Av1G243810	TRITD4Bv1G192340	0.709616	0.712097	-0.00248055	0.00110694	A<B
TRITD1Av1G110770	TRITD1Bv1G107980	0.699744	0.702224	-0.00248046	0.00676674	A<B
TRITD1Av1G152820	TRITD1Bv1G140160	0.698326	0.700801	-0.00247501	0.044181	A<B
TRITD7Av1G165940	TRITD0Uv1G063470	0.728586	0.731047	-0.00246145	0.00683372	A<B
TRITD1Av1G031150	TRITD1Bv1G040070	0.717133	0.719592	-0.00245922	0.0015878	A<B
TRITD5Av1G186940	TRITD4Bv1G158380	0.711208	0.713663	-0.00245543	0.0338815	A<B
TRITD2Av1G198470	TRITD2Bv1G161980	0.742619	0.745071	-0.00245133	0.0262173	A<B
TRITD4Av1G023750	TRITD4Bv1G146830	0.724537	0.726986	-0.00244812	0.0142944	A<B
TRITD0Uv1G091320	TRITD2Bv1G018640	0.687506	0.68992	-0.00241403	0.0298704	A<B
TRITD2Av1G153500	TRITD2Bv1G125890	0.734345	0.736757	-0.00241241	0.0111078	A<B
TRITD0Uv1G064420	TRITD7Bv1G196480	0.721305	0.7237	-0.00239502	4.01e-05	A<B
TRITD3Av1G226790	TRITD3Bv1G213520	0.725911	0.728279	-0.00236896	0.0207043	A<B
TRITD4Av1G000480	TRITD4Bv1G174000	0.717921	0.720289	-0.00236826	0.0243546	A<B
TRITD0Uv1G019590	TRITD3Bv1G066800	0.736978	0.739305	-0.00232723	0.00110986	A<B
TRITD3Av1G071860	TRITD3Bv1G079450	0.729423	0.731746	-0.00232244	0.00140813	A<B
TRITD3Av1G021340	TRITD0Uv1G024270	0.722939	0.725257	-0.00231835	0.00613198	A<B
TRITD1Av1G102490	TRITD1Bv1G103920	0.724786	0.727093	-0.00230753	0.0369993	A<B
TRITD5Av1G226530	TRITD5Bv1G225410	0.732606	0.734904	-0.00229799	0.000749895	A<B
TRITD7Av1G251930	TRITD7Bv1G201000	0.725196	0.727473	-0.00227716	1.42e-05	A<B
TRITD1Av1G214470	TRITD1Bv1G209270	0.740646	0.742911	-0.00226492	0.00271477	A<B
TRITD4Av1G000460	TRITD4Bv1G173970	0.713909	0.716161	-0.00225267	0.00604772	A<B
TRITD2Av1G027650	TRITD2Bv1G036060	0.739037	0.741267	-0.00222968	0.0237466	A<B
TRITD4Av1G217620	TRITD5Bv1G193630	0.709382	0.711603	-0.00222101	0.00141202	A<B
TRITD2Av1G090880	TRITD2Bv1G094130	0.657914	0.660118	-0.00220418	0.0114138	A<B
TRITD7Av1G246970	TRITD7Bv1G194910	0.723114	0.725279	-0.00216512	0.00280356	A<B
TRITD7Av1G277270	TRITD0Uv1G066850	0.733526	0.735682	-0.00215561	0.0103795	A<B
TRITD1Av1G211240	TRITD1Bv1G213140	0.763172	0.765306	-0.00213353	0.00632557	A<B
TRITD2Av1G172840	TRITD2Bv1G143010	0.738011	0.740125	-0.00211364	0.000602124	A<B
TRITD7Av1G053920	TRITD7Bv1G028940	0.701385	0.703493	-0.00210794	0.0444303	A<B
TRITD7Av1G154880	TRITD7Bv1G114500	0.709837	0.711927	-0.00209007	0.00532892	A<B
TRITD3Av1G226980	TRITD3Bv1G214290	0.731594	0.733662	-0.00206742	0.0154597	A<B
TRITD6Av1G157050	TRITD6Bv1G143700	0.750648	0.752709	-0.00206039	0.00267986	A<B
TRITD7Av1G132310	TRITD7Bv1G103260	0.710383	0.712438	-0.0020555	0.00036866	A<B
TRITD6Av1G005430	TRITD6Bv1G007740	0.713878	0.715932	-0.0020543	0.00212185	A<B
TRITD4Av1G106420	TRITD4Bv1G102740	0.713119	0.715172	-0.00205327	0.0362669	A<B
TRITD7Av1G275430	TRITD7Bv1G229250	0.726886	0.728938	-0.00205268	0.0179641	A<B
TRITD4Av1G068380	TRITD4Bv1G107480	0.683307	0.685356	-0.00204966	0.00512018	A<B
TRITD1Av1G054830	TRITD1Bv1G063310	0.712754	0.714799	-0.00204501	0.0278778	A<B
TRITD1Av1G152040	TRITD1Bv1G140700	0.724022	0.726045	-0.00202327	7.11e-05	A<B
TRITD5Av1G049890	TRITD5Bv1G046150	0.733729	0.735741	-0.00201254	1.74e-05	A<B
TRITD5Av1G052480	TRITD5Bv1G048250	0.734384	0.736375	-0.00199138	0.000101574	A<B
TRITD4Av1G092910	TRITD4Bv1G074190	0.745887	0.747862	-0.00197517	0.000213926	A<B
TRITD1Av1G107030	TRITD1Bv1G107050	0.696241	0.698215	-0.00197366	0.0105382	A<B
TRITD1Av1G160980	TRITD1Bv1G146740	0.728758	0.730711	-0.00195299	1.42e-06	A<B
TRITD4Av1G024010	TRITD4Bv1G146480	0.704323	0.706265	-0.0019411	0.0299838	A<B
TRITD4Av1G201710	TRITD4Bv1G004220	0.701978	0.703913	-0.00193553	0.0047323	A<B
TRITD1Av1G065420	TRITD1Bv1G086310	0.722576	0.724498	-0.00192191	2.1e-08	A<B
TRITD1Av1G207030	TRITD1Bv1G216750	0.71046	0.712377	-0.00191799	0.00194277	A<B
TRITD7Av1G185980	TRITD7Bv1G134750	0.739071	0.740988	-0.00191787	3.17e-05	A<B
TRITD7Av1G272590	TRITD0Uv1G066240	0.727903	0.72982	-0.00191682	0.0136323	A<B
TRITD7Av1G041450	TRITD7Bv1G015110	0.730176	0.73208	-0.00190416	0.0125111	A<B
TRITD4Av1G097730	TRITD4Bv1G085350	0.730968	0.73287	-0.0019019	0.000246026	A<B
TRITD5Av1G109070	TRITD5Bv1G090970	0.724849	0.72675	-0.0019015	0.0454016	A<B
TRITD5Av1G128580	TRITD5Bv1G107470	0.738401	0.740299	-0.00189762	0.0387786	A<B
TRITD1Av1G043470	TRITD1Bv1G056570	0.735858	0.737752	-0.00189362	2.03e-06	A<B
TRITD6Av1G089200	TRITD6Bv1G096040	0.673276	0.675167	-0.00189128	0.0130852	A<B
TRITD1Av1G181490	TRITD1Bv1G168410	0.726456	0.728338	-0.00188173	7.8e-05	A<B
TRITD2Av1G284370	TRITD2Bv1G252080	0.745651	0.747511	-0.00186023	0.0214599	A<B
TRITD1Av1G138660	TRITD1Bv1G132380	0.740064	0.741922	-0.00185754	4.36e-10	A<B
TRITD3Av1G154520	TRITD3Bv1G136270	0.727864	0.729714	-0.00185035	0.00966615	A<B
TRITD7Av1G144170	TRITD7Bv1G096560	0.730394	0.732227	-0.00183351	0.0182003	A<B
TRITD4Av1G042200	TRITD4Bv1G129020	0.718168	0.719979	-0.00181035	0.0107144	A<B
TRITD5Av1G024770	TRITD5Bv1G025620	0.702602	0.704401	-0.00179992	0.0385443	A<B
TRITD4Av1G195310	TRITD4Bv1G010620	0.717995	0.719794	-0.00179957	0.0188557	A<B
TRITD2Av1G013670	TRITD2Bv1G018500	0.715008	0.716786	-0.00177805	0.0026765	A<B
TRITD6Av1G224570	TRITD6Bv1G229050	0.70369	0.705467	-0.00177703	0.00541646	A<B
TRITD6Av1G137030	TRITD6Bv1G129200	0.691578	0.693346	-0.00176783	0.00111687	A<B
TRITD5Av1G224190	TRITD5Bv1G223550	0.732351	0.734108	-0.00175702	0.0010409	A<B
TRITD3Av1G236010	TRITD3Bv1G225350	0.723145	0.724887	-0.00174127	0.0011224	A<B
TRITD4Av1G182340	TRITD4Bv1G023170	0.733504	0.735246	-0.00174119	0.0371228	A<B
TRITD4Av1G173060	TRITD4Bv1G036650	0.736898	0.738631	-0.00173324	1.24e-07	A<B
TRITD4Av1G059400	TRITD4Bv1G113110	0.715125	0.716854	-0.0017291	0.0235053	A<B
TRITD6Av1G029260	TRITD6Bv1G041970	0.733558	0.735281	-0.00172358	0.00059215	A<B
TRITD5Av1G016910	TRITD5Bv1G016130	0.711966	0.713671	-0.00170535	0.000619653	A<B
TRITD5Av1G210050	TRITD5Bv1G206700	0.720588	0.722286	-0.00169817	0.00340817	A<B
TRITD3Av1G001470	TRITD3Bv1G005560	0.729217	0.730907	-0.00168942	8.26e-05	A<B
TRITD6Av1G008370	TRITD6Bv1G012810	0.734002	0.735687	-0.0016844	0.000186196	A<B
TRITD1Av1G147980	TRITD1Bv1G137850	0.709255	0.710932	-0.00167694	0.00393079	A<B
TRITD3Av1G165400	TRITD3Bv1G142200	0.725728	0.727401	-0.00167267	0.000106359	A<B
TRITD1Av1G179250	TRITD1Bv1G165660	0.730288	0.731956	-0.00166755	0.0474763	A<B
TRITD6Av1G201690	TRITD6Bv1G196760	0.725398	0.727061	-0.00166374	0.00586542	A<B
TRITD1Av1G083920	TRITD1Bv1G080020	0.721587	0.723244	-0.00165703	0.000100857	A<B
TRITD2Av1G146870	TRITD2Bv1G129320	0.72605	0.727707	-0.00165702	8.35e-07	A<B
TRITD6Av1G173260	TRITD6Bv1G160800	0.749223	0.750858	-0.00163448	0.00597426	A<B
TRITD4Av1G088580	TRITD4Bv1G088420	0.710151	0.71178	-0.00162894	0.0128145	A<B
TRITD7Av1G145520	TRITD7Bv1G092420	0.73399	0.735609	-0.00161843	0.00105343	A<B
TRITD4Av1G030270	TRITD4Bv1G139380	0.712135	0.713736	-0.00160114	0.0472529	A<B
TRITD1Av1G183030	TRITD1Bv1G170760	0.718958	0.720556	-0.00159738	0.0440577	A<B
TRITD3Av1G230670	TRITD3Bv1G217030	0.700334	0.701926	-0.00159239	0.00624329	A<B
TRITD7Av1G065450	TRITD7Bv1G041890	0.720173	0.721763	-0.00158994	0.0242009	A<B
TRITD4Av1G019010	TRITD4Bv1G151570	0.708527	0.710115	-0.00158811	0.0184196	A<B
TRITD4Av1G151080	TRITD4Bv1G047860	0.706484	0.708063	-0.00157937	0.0179832	A<B
TRITD1Av1G129980	TRITD1Bv1G125280	0.708331	0.70991	-0.00157851	0.00352569	A<B
TRITD7Av1G252340	TRITD7Bv1G201890	0.736297	0.737866	-0.0015682	1.98e-06	A<B
TRITD7Av1G084380	TRITD7Bv1G058810	0.726282	0.72783	-0.0015482	0.000697464	A<B
TRITD6Av1G199330	TRITD5Bv1G236380	0.739725	0.741267	-0.00154184	4.97e-06	A<B
TRITD7Av1G100560	TRITD7Bv1G073360	0.690919	0.692461	-0.00154141	0.0356897	A<B
TRITD4Av1G045800	TRITD4Bv1G121180	0.718593	0.720135	-0.00154135	0.000313068	A<B
TRITD2Av1G036800	TRITD2Bv1G046930	0.718659	0.7202	-0.00154108	0.025027	A<B
TRITD4Av1G033010	TRITD4Bv1G136980	0.716896	0.718436	-0.00154087	0.00981945	A<B
TRITD2Av1G238080	TRITD2Bv1G199880	0.722961	0.724479	-0.00151857	0.00368799	A<B
TRITD5Av1G208180	TRITD5Bv1G204520	0.734724	0.736237	-0.00151319	0.000213105	A<B
TRITD3Av1G182280	TRITD3Bv1G161750	0.726623	0.728131	-0.00150766	0.00437226	A<B
TRITD5Av1G205750	TRITD5Bv1G201800	0.697381	0.698885	-0.0015038	0.0309349	A<B
TRITD1Av1G207260	TRITD1Bv1G216840	0.721799	0.723286	-0.00148765	0.00669006	A<B
TRITD0Uv1G089120	TRITD5Bv1G000020	0.71972	0.721199	-0.00147973	0.00172306	A<B
TRITD2Av1G270510	TRITD2Bv1G233690	0.720071	0.721541	-0.00146942	0.00244013	A<B
TRITD4Av1G035500	TRITD4Bv1G134830	0.733023	0.734478	-0.00145482	0.0255644	A<B
TRITD3Av1G056600	TRITD3Bv1G060310	0.706151	0.707599	-0.00144756	0.0129759	A<B
TRITD1Av1G039990	TRITD1Bv1G052710	0.711304	0.712749	-0.0014454	0.0358997	A<B
TRITD1Av1G121570	TRITD1Bv1G113890	0.729606	0.731048	-0.00144254	0.0179559	A<B
TRITD1Av1G170180	TRITD1Bv1G156280	0.709193	0.710632	-0.00143967	0.0023125	A<B
TRITD3Av1G073190	TRITD3Bv1G085120	0.712998	0.714437	-0.00143892	0.00185116	A<B
TRITD1Av1G115590	TRITD1Bv1G119280	0.727631	0.729063	-0.00143202	0.0116451	A<B
TRITD6Av1G155930	TRITD6Bv1G142140	0.721792	0.723224	-0.00143189	0.0116475	A<B
TRITD1Av1G181870	TRITD1Bv1G168720	0.691871	0.693302	-0.00143092	0.000162077	A<B
TRITD2Av1G116270	TRITD2Bv1G104600	0.746418	0.747836	-0.00141787	0.00360279	A<B
TRITD5Av1G231090	TRITD5Bv1G230380	0.731473	0.732882	-0.00140886	0.00146058	A<B
TRITD2Av1G278680	TRITD2Bv1G243450	0.744346	0.745754	-0.00140826	0.00990599	A<B
TRITD2Av1G036680	TRITD2Bv1G046880	0.711025	0.712429	-0.00140413	0.023192	A<B
TRITD4Av1G036350	TRITD4Bv1G133900	0.677713	0.679107	-0.00139399	0.00467005	A<B
TRITD7Av1G204200	TRITD7Bv1G157790	0.714625	0.716018	-0.00139287	0.042934	A<B
TRITD2Av1G075170	TRITD2Bv1G084130	0.708726	0.710111	-0.00138506	0.00179267	A<B
TRITD4Av1G028480	TRITD4Bv1G141230	0.703347	0.704721	-0.00137363	0.0355886	A<B
TRITD5Av1G208110	TRITD5Bv1G204430	0.71535	0.716719	-0.00136831	0.00662118	A<B
TRITD6Av1G059170	TRITD6Bv1G067950	0.731211	0.73257	-0.00135866	0.0272728	A<B
TRITD5Av1G249120	TRITD4Bv1G198660	0.718794	0.720147	-0.00135244	0.0346262	A<B
TRITD4Av1G070450	TRITD4Bv1G106260	0.732633	0.73398	-0.00134664	3.94e-08	A<B
TRITD3Av1G102330	TRITD3Bv1G098220	0.727113	0.728459	-0.00134601	2.3e-07	A<B
TRITD3Av1G256930	TRITD3Bv1G249610	0.725088	0.726421	-0.00133252	3.9e-05	A<B
TRITD4Av1G175630	TRITD4Bv1G028010	0.731707	0.733031	-0.00132433	0.00591337	A<B
TRITD4Av1G228620	TRITD4Bv1G177370	0.70942	0.710739	-0.00131876	0.0432522	A<B
TRITD4Av1G182950	TRITD4Bv1G022710	0.729473	0.73078	-0.00130671	0.00240357	A<B
TRITD2Av1G035740	TRITD2Bv1G045640	0.705241	0.706543	-0.0013019	2.26e-05	A<B
TRITD3Av1G172350	TRITD3Bv1G152280	0.733033	0.734332	-0.00129926	0.0291163	A<B
TRITD2Av1G237910	TRITD2Bv1G199670	0.723911	0.725191	-0.00127954	0.0462767	A<B
TRITD6Av1G039490	TRITD6Bv1G052140	0.746866	0.748141	-0.00127459	0.001791	A<B
TRITD4Av1G200170	TRITD4Bv1G006530	0.711476	0.712747	-0.001271	0.00658102	A<B
TRITD3Av1G134160	TRITD3Bv1G122850	0.736763	0.73802	-0.00125691	0.0207287	A<B
TRITD3Av1G183590	TRITD3Bv1G164920	0.70699	0.708242	-0.00125234	0.032724	A<B
TRITD3Av1G193640	TRITD3Bv1G176140	0.735223	0.736472	-0.00124903	0.0171216	A<B
TRITD5Av1G130110	TRITD5Bv1G108990	0.733671	0.734911	-0.00123984	0.00655319	A<B
TRITD3Av1G246420	TRITD3Bv1G238940	0.713039	0.714268	-0.00122916	0.000810593	A<B
TRITD2Av1G260730	TRITD2Bv1G223170	0.736699	0.737905	-0.00120611	0.00457722	A<B
TRITD5Av1G020360	TRITD5Bv1G021170	0.735743	0.736946	-0.00120319	0.000226632	A<B
TRITD1Av1G134920	TRITD1Bv1G129010	0.728879	0.730073	-0.00119429	0.000853116	A<B
TRITD1Av1G166420	TRITD1Bv1G152160	0.692083	0.693274	-0.00119126	0.0204188	A<B
TRITD2Av1G214360	TRITD2Bv1G176680	0.702601	0.703785	-0.00118461	0.00959257	A<B
TRITD6Av1G102590	TRITD6Bv1G106320	0.71394	0.715119	-0.00117991	6.98e-06	A<B
TRITD7Av1G095170	TRITD7Bv1G065070	0.729211	0.730368	-0.00115611	0.0385441	A<B
TRITD1Av1G217430	TRITD1Bv1G204020	0.715727	0.716882	-0.00115454	0.00144127	A<B
TRITD5Av1G022810	TRITD5Bv1G023800	0.706444	0.707597	-0.00115313	0.029799	A<B
TRITD5Av1G202210	TRITD5Bv1G197320	0.735465	0.736609	-0.00114339	0.0196386	A<B
TRITD5Av1G246890	TRITD4Bv1G196390	0.709439	0.710583	-0.00114335	0.0254753	A<B
TRITD4Av1G246670	TRITD7Bv1G051870	0.71851	0.719643	-0.00113276	0.00250736	A<B
TRITD2Av1G258200	TRITD2Bv1G220600	0.738674	0.739801	-0.00112683	3.83e-05	A<B
TRITD6Av1G183200	TRITD6Bv1G172710	0.705855	0.706969	-0.00111408	0.0243166	A<B
TRITD3Av1G022300	TRITD3Bv1G025880	0.708083	0.709196	-0.00111327	0.00428386	A<B
TRITD7Av1G106200	TRITD7Bv1G079490	0.714133	0.715233	-0.00110041	0.000631286	A<B
TRITD6Av1G190990	TRITD6Bv1G181820	0.613388	0.614472	-0.0010839	0.0261864	A<B
TRITD1Av1G228990	TRITD5Bv1G101160	0.702866	0.703916	-0.00104999	0.00302476	A<B
TRITD5Av1G116730	TRITD5Bv1G096220	0.711839	0.71288	-0.00104034	1.74e-07	A<B
TRITD5Av1G208850	TRITD5Bv1G205160	0.728059	0.729086	-0.00102694	0.00668342	A<B
TRITD4Av1G220180	TRITD5Bv1G240110	0.727959	0.728985	-0.00102606	0.00289867	A<B
TRITD7Av1G270370	TRITD0Uv1G065770	0.690725	0.691735	-0.00101033	0.0488894	A<B
TRITD5Av1G253490	TRITD4Bv1G202220	0.729179	0.73019	-0.00101009	0.000854434	A<B
TRITD1Av1G197620	TRITD1Bv1G187070	0.718302	0.719303	-0.001001	0.0042787	A<B
TRITD5Av1G192180	TRITD5Bv1G184230	0.719474	0.720455	-0.000980684	0.00777504	A<B
TRITD3Av1G221390	TRITD3Bv1G208560	0.724078	0.725056	-0.000978656	0.00592783	A<B
TRITD3Av1G122400	TRITD3Bv1G104460	0.734446	0.735417	-0.000971283	0.0215123	A<B
TRITD2Av1G286330	TRITD2Bv1G254760	0.741092	0.742057	-0.000965188	6.33e-16	A<B
TRITD1Av1G093680	TRITD1Bv1G098410	0.730184	0.731139	-0.000955312	0.00063238	A<B
TRITD1Av1G122760	TRITD1Bv1G115310	0.699674	0.700624	-0.00094989	0.00203835	A<B
TRITD1Av1G118910	TRITD1Bv1G117690	0.707761	0.708703	-0.000941475	0.0277195	A<B
TRITD5Av1G156340	TRITD5Bv1G145270	0.719775	0.720712	-0.000937572	1.41e-05	A<B
TRITD6Av1G144640	TRITD6Bv1G133990	0.74027	0.741207	-0.000937002	0.00533348	A<B
TRITD7Av1G158320	TRITD7Bv1G116800	0.727847	0.728781	-0.000933641	0.00809054	A<B
TRITD2Av1G009050	TRITD2Bv1G012250	0.732568	0.733502	-0.000933593	0.0238999	A<B
TRITD1Av1G138730	TRITD1Bv1G132490	0.747686	0.748613	-0.000927139	0.0436711	A<B
TRITD7Av1G173250	TRITD7Bv1G130280	0.724277	0.7252	-0.000922791	0.000543543	A<B
TRITD2Av1G006960	TRITD2Bv1G008830	0.738628	0.739548	-0.000920669	0.00123116	A<B
TRITD2Av1G040060	TRITD2Bv1G054020	0.728753	0.729651	-0.000898723	0.00190944	A<B
TRITD4Av1G140120	TRITD4Bv1G060250	0.725117	0.725988	-0.000871551	0.0103151	A<B
TRITD3Av1G228630	TRITD3Bv1G214750	0.696429	0.697292	-0.000862485	0.010437	A<B
TRITD2Av1G017050	TRITD2Bv1G022280	0.732808	0.73367	-0.000861556	0.0033816	A<B
TRITD4Av1G071530	TRITD4Bv1G105740	0.730206	0.731067	-0.000861337	0.0106093	A<B
TRITD2Av1G213130	TRITD2Bv1G178680	0.735328	0.736187	-0.000858848	0.00114992	A<B
TRITD2Av1G036310	TRITD2Bv1G046650	0.720528	0.721379	-0.000850828	0.0437303	A<B
TRITD3Av1G034600	TRITD3Bv1G043460	0.716736	0.717579	-0.000842992	0.000450754	A<B
TRITD3Av1G229290	TRITD3Bv1G215340	0.741623	0.742447	-0.000824788	0.000326639	A<B
TRITD7Av1G266480	TRITD7Bv1G218790	0.754176	0.754998	-0.000821353	0.0125055	A<B
TRITD4Av1G189970	TRITD4Bv1G016390	0.710213	0.711029	-0.000815471	0.0358033	A<B
TRITD1Av1G194510	TRITD1Bv1G185270	0.752884	0.75369	-0.000806548	0.00104071	A<B
TRITD5Av1G179470	TRITD5Bv1G168480	0.756049	0.756854	-0.000805667	0.00315036	A<B
TRITD3Av1G248320	TRITD3Bv1G239880	0.709936	0.710736	-0.000800161	0.0217212	A<B
TRITD6Av1G144700	TRITD6Bv1G133980	0.705518	0.706316	-0.000798579	0.00977607	A<B
TRITD3Av1G100080	TRITD3Bv1G099260	0.737315	0.738112	-0.00079653	0.000807669	A<B
TRITD0Uv1G073160	TRITD2Bv1G257450	0.731191	0.731985	-0.000794459	0.000344941	A<B
TRITD1Av1G145560	TRITD1Bv1G137350	0.744646	0.745432	-0.000786512	2.76e-06	A<B
TRITD1Av1G172970	TRITD1Bv1G158060	0.704211	0.704991	-0.000780594	0.00709263	A<B
TRITD1Av1G161800	TRITD1Bv1G147620	0.689509	0.690288	-0.000779189	0.0111697	A<B
TRITD6Av1G198550	TRITD6Bv1G193010	0.719164	0.719941	-0.000776568	0.000546359	A<B
TRITD5Av1G207210	TRITD5Bv1G203270	0.741609	0.74238	-0.000771438	3.18e-06	A<B
TRITD4Av1G197040	TRITD4Bv1G009270	0.715456	0.716214	-0.000757844	0.00292218	A<B
TRITD2Av1G295870	TRITD0Uv1G009810	0.713886	0.714635	-0.000749199	0.0368466	A<B
TRITD1Av1G057330	TRITD1Bv1G065180	0.722972	0.723718	-0.000746213	0.0476686	A<B
TRITD4Av1G050060	TRITD4Bv1G125030	0.722316	0.723059	-0.000743631	0.00834498	A<B
TRITD5Av1G215620	TRITD5Bv1G212010	0.705535	0.706266	-0.000731924	0.002777	A<B
TRITD0Uv1G016680	TRITD2Bv1G266220	0.710378	0.711091	-0.000713002	0.0206292	A<B
TRITD7Av1G074370	TRITD7Bv1G049840	0.701589	0.702298	-0.000708856	0.0339625	A<B
TRITD1Av1G080190	TRITD1Bv1G086030	0.725171	0.725866	-0.000694892	1.66e-05	A<B
TRITD0Uv1G099290	TRITD7Bv1G123940	0.731912	0.732592	-0.000679288	0.000351244	A<B
TRITD5Av1G024690	TRITD5Bv1G025700	0.718974	0.719647	-0.000673303	0.00492053	A<B
TRITD3Av1G146850	TRITD3Bv1G130530	0.739435	0.740105	-0.000670459	0.0056651	A<B
TRITD7Av1G196310	TRITD7Bv1G149320	0.712758	0.713401	-0.000643677	0.0165482	A<B
TRITD3Av1G211770	TRITD3Bv1G191330	0.704029	0.70467	-0.000641278	0.0107075	A<B
TRITD3Av1G011620	TRITD3Bv1G008590	0.73066	0.731288	-0.000627811	0.00699694	A<B
TRITD1Av1G177450	TRITD1Bv1G163500	0.724168	0.724778	-0.000610834	0.00109722	A<B
TRITD2Av1G160570	TRITD2Bv1G135960	0.728145	0.728755	-0.000610182	2.95e-06	A<B
TRITD1Av1G187530	TRITD1Bv1G176370	0.702189	0.702799	-0.000609476	0.00372679	A<B
TRITD3Av1G208450	TRITD3Bv1G188720	0.710121	0.710724	-0.0006027	1.71e-05	A<B
TRITD1Av1G129990	TRITD1Bv1G125300	0.73514	0.735724	-0.000584117	0.0359327	A<B
TRITD2Av1G068750	TRITD2Bv1G074950	0.717207	0.717779	-0.000571481	0.00137208	A<B
TRITD1Av1G156160	TRITD0Uv1G093680	0.701836	0.702405	-0.000569224	0.00333897	A<B
TRITD6Av1G173990	TRITD6Bv1G161750	0.74331	0.743874	-0.00056391	9.98e-07	A<B
TRITD1Av1G106550	TRITD1Bv1G106740	0.732697	0.733259	-0.000562408	0.000749327	A<B
TRITD5Av1G069300	TRITD5Bv1G059310	0.733847	0.734401	-0.000554151	0.0194558	A<B
TRITD2Av1G048150	TRITD2Bv1G061150	0.742945	0.743493	-0.000548523	0.0291496	A<B
TRITD1Av1G171220	TRITD1Bv1G156750	0.725212	0.725749	-0.000537447	0.00603234	A<B
TRITD6Av1G170670	TRITD6Bv1G156950	0.691057	0.691591	-0.000533588	0.0200428	A<B
TRITD1Av1G224910	TRITD1Bv1G222660	0.697875	0.698397	-0.000521686	0.0279599	A<B
TRITD7Av1G170500	TRITD7Bv1G128080	0.718762	0.719276	-0.000513671	0.000183598	A<B
TRITD2Av1G248220	TRITD2Bv1G210410	0.692554	0.693064	-0.000509669	0.0299106	A<B
TRITD1Av1G143790	TRITD1Bv1G136060	0.714196	0.714689	-0.000492736	0.0239299	A<B
TRITD4Av1G228900	TRITD4Bv1G176740	0.722668	0.723155	-0.000487194	0.000536128	A<B
TRITD2Av1G249020	TRITD2Bv1G211240	0.722504	0.722976	-0.000472024	0.0166628	A<B
TRITD2Av1G222690	TRITD2Bv1G184850	0.728668	0.729123	-0.000454546	0.0301651	A<B
TRITD4Av1G040340	TRITD4Bv1G130670	0.711896	0.712346	-0.000449959	0.000194092	A<B
TRITD7Av1G244950	TRITD7Bv1G193280	0.693041	0.693484	-0.000443023	0.00249104	A<B
TRITD6Av1G199390	TRITD6Bv1G194220	0.707029	0.707468	-0.000439299	0.00800077	A<B
TRITD7Av1G071950	TRITD7Bv1G048230	0.729539	0.72997	-0.000431702	0.00392477	A<B
TRITD5Av1G202160	TRITD5Bv1G197250	0.713491	0.71392	-0.000429159	0.0112224	A<B
TRITD7Av1G247240	TRITD7Bv1G195130	0.725149	0.725575	-0.000426898	0.00039262	A<B
TRITD3Av1G040790	TRITD3Bv1G049220	0.716172	0.716599	-0.000426235	0.024574	A<B
TRITD7Av1G195620	TRITD7Bv1G150240	0.727101	0.727519	-0.000417829	2.63e-07	A<B
TRITD1Av1G103350	TRITD1Bv1G104320	0.727497	0.727905	-0.000407861	0.00338915	A<B
TRITD1Av1G132620	TRITD1Bv1G127150	0.705704	0.706109	-0.00040485	0.00657958	A<B
TRITD4Av1G136980	TRITD4Bv1G063210	0.70394	0.704287	-0.000346956	0.0307958	A<B
TRITD3Av1G014700	TRITD3Bv1G018260	0.723589	0.723926	-0.00033693	0.0338948	A<B
TRITD6Av1G131740	TRITD6Bv1G126670	0.732829	0.733164	-0.000334831	0.0305209	A<B
TRITD2Av1G037000	TRITD2Bv1G047370	0.722547	0.722879	-0.000331816	0.019948	A<B
TRITD5Av1G154430	TRITD5Bv1G143000	0.721102	0.721421	-0.000319348	0.036228	A<B
TRITD5Av1G030590	TRITD5Bv1G029880	0.726294	0.7266	-0.000306073	0.000266273	A<B
TRITD3Av1G045660	TRITD3Bv1G053690	0.732195	0.732493	-0.00029771	5.02e-07	A<B
TRITD5Av1G224600	TRITD5Bv1G223910	0.741656	0.74195	-0.000294165	0.00212334	A<B
TRITD4Av1G227130	TRITD4Bv1G179100	0.737117	0.737403	-0.000286381	0.0333589	A<B
TRITD2Av1G188080	TRITD2Bv1G153490	0.727249	0.72751	-0.000260705	0.0147079	A<B
TRITD5Av1G118710	TRITD5Bv1G098410	0.698998	0.69924	-0.00024194	0.0449599	A<B
TRITD5Av1G080350	TRITD5Bv1G067440	0.725372	0.725614	-0.000241538	0.0382807	A<B
TRITD4Av1G199940	TRITD4Bv1G007040	0.732335	0.732576	-0.000240587	2.77e-10	A<B
TRITD1Av1G222010	TRITD1Bv1G219460	0.658122	0.658353	-0.000231385	0.0345303	A<B
TRITD2Av1G065370	TRITD2Bv1G077720	0.722255	0.722479	-0.000223935	0.0396119	A<B
TRITD5Av1G215420	TRITD5Bv1G211890	0.726021	0.726245	-0.000223575	7.5e-07	A<B
TRITD7Av1G261390	TRITD7Bv1G211580	0.737638	0.737858	-0.000220237	0.000211315	A<B
TRITD0Uv1G040850	TRITD5Bv1G122670	0.714813	0.715029	-0.000216076	0.00382751	A<B
TRITD6Av1G168170	TRITD6Bv1G153980	0.724494	0.724707	-0.000213124	0.0140101	A<B
TRITD3Av1G214970	TRITD3Bv1G199730	0.717603	0.717814	-0.000210686	0.0194241	A<B
TRITD5Av1G221110	TRITD5Bv1G218800	0.714089	0.71429	-0.000200698	0.026212	A<B
TRITD4Av1G169730	TRITD4Bv1G037280	0.729389	0.729584	-0.00019542	0.00228097	A<B
TRITD5Av1G099990	TRITD5Bv1G082010	0.738381	0.738573	-0.000192332	0.00156774	A<B
TRITD6Av1G108390	TRITD6Bv1G103310	0.738862	0.739052	-0.000189642	2.05e-06	A<B
TRITD7Av1G262490	TRITD7Bv1G212540	0.712887	0.713065	-0.000178609	0.0425353	A<B
TRITD5Av1G221580	TRITD5Bv1G219150	0.672231	0.672404	-0.000172832	0.0369186	A<B
TRITD4Av1G106280	TRITD4Bv1G102040	0.719572	0.719742	-0.000169887	0.0170143	A<B
TRITD3Av1G225800	TRITD3Bv1G204960	0.684598	0.684768	-0.00016913	0.0374526	A<B
TRITD6Av1G072780	TRITD6Bv1G077260	0.700281	0.700447	-0.000165547	0.0311696	A<B
TRITD7Av1G099310	TRITD7Bv1G072670	0.731301	0.731462	-0.000160995	0.00329042	A<B
TRITD7Av1G096470	TRITD7Bv1G064330	0.708236	0.708368	-0.000132135	0.0123217	A<B
TRITD6Av1G140220	TRITD6Bv1G136190	0.71441	0.714513	-0.000102229	0.00681757	A<B
TRITD3Av1G183020	TRITD3Bv1G164340	0.726046	0.72614	-9.42e-05	0.0212657	A<B
TRITD5Av1G124450	TRITD5Bv1G102950	0.740733	0.740817	-8.34e-05	0.0107194	A<B
TRITD6Av1G068300	TRITD6Bv1G074100	0.726806	0.726886	-8.06e-05	0.0190145	A<B
TRITD7Av1G196300	TRITD7Bv1G149310	0.724601	0.724674	-7.33e-05	0.0121225	A<B
TRITD6Av1G169920	TRITD6Bv1G156130	0.696411	0.696459	-4.76e-05	0.0015489	A<B
TRITD7Av1G051530	TRITD7Bv1G025920	0.70812	0.708166	-4.52e-05	0.000315562	A<B
TRITD1Av1G109450	TRITD1Bv1G108960	0.720837	0.720855	-1.86e-05	0.0304821	A<B
TRITD5Av1G027360	TRITD5Bv1G024050	0.709615	0.709632	-1.65e-05	0.00209213	A<B
TRITD6Av1G027190	TRITD6Bv1G040820	0.731447	0.595286	0.136161	5.9e-53	A>B
TRITD2Av1G126510	TRITD2Bv1G099920	0.73885	0.61068	0.12817	1.88e-17	A>B
TRITD3Av1G152570	TRITD3Bv1G135020	0.704003	0.579455	0.124547	5.45e-26	A>B
TRITD3Av1G147630	TRITD3Bv1G131110	0.671476	0.548715	0.122761	2.41e-56	A>B
TRITD2Av1G282840	TRITD2Bv1G249730	0.738011	0.619474	0.118536	2.74e-17	A>B
TRITD4Av1G104110	TRITD4Bv1G068900	0.722201	0.605762	0.116439	1.73e-26	A>B
TRITD5Av1G047320	TRITD5Bv1G044180	0.750479	0.635652	0.114827	0.0219094	A>B
TRITD5Av1G248750	TRITD4Bv1G198070	0.679682	0.565061	0.114621	6.21e-27	A>B
TRITD5Av1G126190	TRITD5Bv1G104630	0.697032	0.586137	0.110895	2.7e-52	A>B
TRITD7Av1G189480	TRITD7Bv1G155020	0.733631	0.625405	0.108227	1.4e-19	A>B
TRITD2Av1G053020	TRITD2Bv1G064690	0.689458	0.581543	0.107916	4.42e-15	A>B
TRITD5Av1G201800	TRITD5Bv1G196890	0.717483	0.610831	0.106651	2.9e-29	A>B
TRITD3Av1G081820	TRITD3Bv1G086670	0.657704	0.551279	0.106425	4.21e-36	A>B
TRITD3Av1G233880	TRITD3Bv1G222710	0.706993	0.601513	0.105479	8.01e-29	A>B
TRITD7Av1G051890	TRITD7Bv1G026240	0.734594	0.629883	0.104712	2.1e-97	A>B
TRITD6Av1G144830	TRITD6Bv1G133870	0.719163	0.616649	0.102514	4.69e-32	A>B
TRITD1Av1G184750	TRITD1Bv1G173170	0.665104	0.563554	0.10155	0.000564565	A>B
TRITD4Av1G076780	TRITD4Bv1G103790	0.716128	0.615021	0.101106	1.33e-63	A>B
TRITD2Av1G284510	TRITD2Bv1G252420	0.721724	0.621359	0.100365	1.55e-21	A>B
TRITD4Av1G120180	TRITD4Bv1G076550	0.669056	0.56897	0.100086	9.83e-23	A>B
TRITD2Av1G177630	TRITD2Bv1G145950	0.744453	0.645624	0.0988292	6.93e-44	A>B
TRITD2Av1G089580	TRITD2Bv1G093710	0.695628	0.597876	0.0977517	1.08e-60	A>B
TRITD6Av1G176150	TRITD6Bv1G164740	0.642719	0.546665	0.0960537	0.00192352	A>B
TRITD7Av1G040510	TRITD7Bv1G014050	0.699497	0.603509	0.0959885	1.65e-08	A>B
TRITD3Av1G013650	TRITD3Bv1G016510	0.743576	0.649147	0.0944289	1.3e-06	A>B
TRITD7Av1G205220	TRITD7Bv1G159310	0.698345	0.611237	0.0871082	6.95e-42	A>B
TRITD5Av1G000450	TRITD5Bv1G000410	0.721851	0.634892	0.0869593	3.71e-20	A>B
TRITD3Av1G233890	TRITD3Bv1G222710	0.701669	0.61516	0.0865093	4.47e-21	A>B
TRITD1Av1G222100	TRITD0Uv1G073730	0.725567	0.640817	0.0847493	0.00057778	A>B
TRITD7Av1G065710	TRITD7Bv1G041960	0.692506	0.607793	0.0847124	2.52e-38	A>B
TRITD3Av1G013650	TRITD3Bv1G016660	0.743576	0.660628	0.0829477	4.55e-05	A>B
TRITD3Av1G013650	TRITD3Bv1G016680	0.743576	0.66083	0.082746	5.29e-06	A>B
TRITD2Av1G256320	TRITD2Bv1G218940	0.702731	0.620714	0.0820171	0.014598	A>B
TRITD4Av1G224990	TRITD5Bv1G236400	0.714825	0.63548	0.0793456	4.47e-19	A>B
TRITD3Av1G013650	TRITD3Bv1G016470	0.743576	0.667193	0.0763826	0.000940092	A>B
TRITD5Av1G155360	TRITD5Bv1G144170	0.759525	0.684243	0.0752814	0.0328592	A>B
TRITD6Av1G014200	TRITD7Bv1G005530	0.724806	0.657858	0.0669472	0.0131761	A>B
TRITD6Av1G014200	TRITD0Uv1G115620	0.724806	0.658082	0.0667232	0.0143623	A>B
TRITD5Av1G257370	TRITD0Uv1G036860	0.692918	0.626409	0.0665088	0.0409356	A>B
TRITD2Av1G164780	TRITD2Bv1G137850	0.665021	0.59913	0.0658908	0.000195821	A>B
TRITD1Av1G217910	TRITD1Bv1G203450	0.778534	0.713209	0.0653246	2.07e-05	A>B
TRITD3Av1G013650	TRITD0Uv1G112900	0.743576	0.679334	0.0642419	9.86e-05	A>B
TRITD7Av1G185030	TRITD7Bv1G135520	0.732264	0.67396	0.0583035	0.000164525	A>B
TRITD6Av1G014200	TRITD3Bv1G063350	0.722136	0.665147	0.0569882	0.00399614	A>B
TRITD7Av1G202230	TRITD7Bv1G142950	0.699143	0.642566	0.0565775	0.00774587	A>B
TRITD5Av1G214960	TRITD5Bv1G211470	0.71003	0.653834	0.0561954	8.99e-05	A>B
TRITD1Av1G217910	TRITD1Bv1G203380	0.799466	0.743624	0.0558423	0.000111327	A>B
TRITD7Av1G016370	TRITD0Uv1G031470	0.675286	0.619522	0.055764	0.0147458	A>B
TRITD7Av1G190490	TRITD7Bv1G153770	0.690024	0.63488	0.0551437	0.0037346	A>B
TRITD2Av1G263760	TRITD2Bv1G226450	0.781644	0.726946	0.0546982	0.00285785	A>B
TRITD7Av1G003300	TRITD0Uv1G054630	0.681443	0.627179	0.0542639	0.0019038	A>B
TRITD7Av1G102630	TRITD7Bv1G076090	0.67873	0.624829	0.0539003	0.0133166	A>B
TRITD4Av1G208440	TRITD0Uv1G051970	0.728159	0.674531	0.0536281	1.28e-05	A>B
TRITD5Av1G186770	TRITD5Bv1G176340	0.727401	0.674727	0.0526739	1.22e-06	A>B
TRITD6Av1G044040	TRITD6Bv1G056490	0.717544	0.665785	0.0517588	0.000238149	A>B
TRITD6Av1G011360	TRITD1Bv1G165330	0.701328	0.649996	0.0513323	0.00737832	A>B
TRITD3Av1G070690	TRITD3Bv1G073610	0.76295	0.711827	0.0511231	6.97e-06	A>B
TRITD5Av1G208030	TRITD5Bv1G204300	0.712257	0.661823	0.0504347	0.000234177	A>B
TRITD3Av1G070430	TRITD3Bv1G074040	0.67552	0.625324	0.0501967	0.00126285	A>B
TRITD7Av1G038250	TRITD7Bv1G010450	0.723087	0.673977	0.0491095	8.9e-07	A>B
TRITD3Av1G013650	TRITD3Bv1G016410	0.743576	0.695031	0.0485446	0.000434172	A>B
TRITD6Av1G040580	TRITD6Bv1G052840	0.700188	0.651815	0.0483728	7.01e-05	A>B
TRITD6Av1G009240	TRITD6Bv1G014580	0.739978	0.691701	0.0482766	0.000107249	A>B
TRITD6Av1G014200	TRITD7Bv1G005430	0.724806	0.678058	0.046748	0.00661741	A>B
TRITD1Av1G205200	TRITD1Bv1G195130	0.717383	0.670652	0.0467317	0.00151733	A>B
TRITD3Av1G209040	TRITD3Bv1G194050	0.705378	0.659125	0.0462534	7.23e-05	A>B
TRITD7Av1G030060	TRITD7Bv1G005580	0.711573	0.665511	0.0460622	0.00340186	A>B
TRITD5Av1G220010	TRITD5Bv1G217650	0.685494	0.640324	0.04517	0.049627	A>B
TRITD2Av1G259660	TRITD2Bv1G222350	0.713113	0.66802	0.0450925	0.0468936	A>B
TRITD3Av1G277450	TRITD3Bv1G273580	0.676275	0.631907	0.0443684	0.00214599	A>B
TRITD7Av1G138010	TRITD7Bv1G110910	0.725952	0.681697	0.0442548	0.00670609	A>B
TRITD5Av1G014200	TRITD5Bv1G013130	0.71913	0.675333	0.0437972	0.000258942	A>B
TRITD6Av1G218540	TRITD6Bv1G217340	0.732012	0.68906	0.0429513	0.000731396	A>B
TRITD3Av1G283360	TRITD3Bv1G279390	0.733898	0.691757	0.0421417	0.0100695	A>B
TRITD7Av1G030200	TRITD5Bv1G115170	0.735305	0.693216	0.0420896	0.0104389	A>B
TRITD4Av1G199150	TRITD4Bv1G008080	0.729142	0.687871	0.0412711	0.00446988	A>B
TRITD4Av1G138700	TRITD4Bv1G062090	0.766173	0.72504	0.0411324	2.94e-06	A>B
TRITD6Av1G200000	TRITD6Bv1G195200	0.698128	0.657736	0.0403919	0.0488104	A>B
TRITD6Av1G210690	TRITD6Bv1G207070	0.708191	0.668031	0.0401598	0.00130786	A>B
TRITD5Av1G159420	TRITD5Bv1G150830	0.766072	0.726483	0.0395887	0.00361006	A>B
TRITD5Av1G220220	TRITD5Bv1G217740	0.665396	0.627306	0.0380896	2.36e-05	A>B
TRITD3Av1G013650	TRITD3Bv1G016440	0.743576	0.706388	0.0371878	0.000464243	A>B
TRITD3Av1G031550	TRITD3Bv1G037950	0.74161	0.704577	0.0370331	8.73e-06	A>B
TRITD1Av1G204440	TRITD1Bv1G196970	0.68009	0.643261	0.0368291	0.00172573	A>B
TRITD2Av1G289230	TRITD2Bv1G258550	0.69201	0.655489	0.0365206	0.0019147	A>B
TRITD7Av1G230230	TRITD7Bv1G179700	0.754854	0.718375	0.0364792	3.07e-05	A>B
TRITD5Av1G064270	TRITD5Bv1G053350	0.749482	0.713523	0.0359587	0.0175067	A>B
TRITD2Av1G256450	TRITD2Bv1G219050	0.731387	0.695468	0.035919	0.00892713	A>B
TRITD6Av1G188940	TRITD6Bv1G179100	0.715393	0.679846	0.0355466	8.75e-06	A>B
TRITD6Av1G030130	TRITD6Bv1G043520	0.748646	0.71374	0.034906	1.19e-05	A>B
TRITD2Av1G288330	TRITD2Bv1G257160	0.735129	0.700492	0.0346373	0.000128865	A>B
TRITD0Uv1G062310	TRITD1Bv1G086060	0.712804	0.67836	0.0344432	0.00380272	A>B
TRITD3Av1G245050	TRITD3Bv1G236670	0.766236	0.73231	0.0339255	0.00157238	A>B
TRITD2Av1G214160	TRITD2Bv1G176870	0.755784	0.721986	0.0337988	0.0224505	A>B
TRITD5Av1G127840	TRITD5Bv1G108440	0.642219	0.608471	0.0337477	0.0377777	A>B
TRITD2Av1G061370	TRITD2Bv1G072190	0.697475	0.663828	0.033647	0.0412628	A>B
TRITD2Av1G047460	TRITD2Bv1G060810	0.730222	0.696651	0.0335704	0.000291943	A>B
TRITD3Av1G047670	TRITD3Bv1G054820	0.701711	0.668175	0.0335354	0.0316254	A>B
TRITD4Av1G056000	TRITD4Bv1G118060	0.703049	0.669878	0.033171	0.000960224	A>B
TRITD5Av1G046380	TRITD5Bv1G043450	0.647952	0.615081	0.0328714	0.0207809	A>B
TRITD4Av1G171210	TRITD4Bv1G034640	0.736121	0.703612	0.0325093	0.00122739	A>B
TRITD5Av1G031300	TRITD5Bv1G030180	0.719754	0.687389	0.0323641	0.00159318	A>B
TRITD2Av1G267820	TRITD2Bv1G231520	0.737806	0.70549	0.0323161	0.000165319	A>B
TRITD3Av1G016580	TRITD3Bv1G019700	0.699821	0.667715	0.0321054	0.00273589	A>B
TRITD5Av1G257670	TRITD4Bv1G207390	0.696295	0.664431	0.0318636	4.91e-05	A>B
TRITD7Av1G062920	TRITD7Bv1G039660	0.736203	0.704405	0.0317975	0.000610451	A>B
TRITD5Av1G125340	TRITD5Bv1G103650	0.74539	0.713652	0.0317381	4.33e-05	A>B
TRITD2Av1G124690	TRITD2Bv1G104510	0.691429	0.659891	0.0315379	0.0223031	A>B
TRITD7Av1G181390	TRITD7Bv1G142180	0.719716	0.688269	0.0314463	0.0259358	A>B
TRITD1Av1G191340	TRITD1Bv1G180620	0.680617	0.649288	0.0313285	0.00734694	A>B
TRITD6Av1G161180	TRITD6Bv1G146530	0.649844	0.618827	0.0310166	0.0180495	A>B
TRITD5Av1G229040	TRITD5Bv1G228460	0.684458	0.653531	0.0309275	0.033683	A>B
TRITD7Av1G176440	TRITD7Bv1G138270	0.689906	0.659204	0.0307015	0.0261101	A>B
TRITD4Av1G244660	TRITD0Uv1G059420	0.714012	0.683474	0.0305376	0.0294047	A>B
TRITD1Av1G107750	TRITD1Bv1G107490	0.761444	0.731097	0.0303477	0.00814081	A>B
TRITD3Av1G193490	TRITD3Bv1G175760	0.74659	0.716533	0.030057	3.47e-06	A>B
TRITD5Av1G023170	TRITD5Bv1G027100	0.752673	0.722738	0.0299352	0.00224506	A>B
TRITD6Av1G061980	TRITD6Bv1G073800	0.672796	0.64287	0.0299258	0.00113579	A>B
TRITD3Av1G208170	TRITD3Bv1G188220	0.717572	0.687677	0.0298949	0.00778933	A>B
TRITD0Uv1G056050	TRITD1Bv1G128650	0.729829	0.699965	0.0298642	0.0260181	A>B
TRITD5Av1G113540	TRITD5Bv1G094160	0.646118	0.616397	0.0297207	0.0329313	A>B
TRITD1Av1G003720	TRITD1Bv1G003430	0.70827	0.678561	0.029709	0.00581559	A>B
TRITD6Av1G218630	TRITD6Bv1G217430	0.739763	0.710095	0.0296676	0.00154063	A>B
TRITD3Av1G201940	TRITD3Bv1G178380	0.719082	0.689773	0.0293099	0.0322004	A>B
TRITD6Av1G011360	TRITD6Bv1G211850	0.708171	0.678915	0.0292554	0.0101258	A>B
TRITD5Av1G064180	TRITD5Bv1G053410	0.722423	0.693349	0.0290734	0.0110905	A>B
TRITD2Av1G238700	TRITD2Bv1G200300	0.744659	0.715599	0.0290599	1.04e-06	A>B
TRITD2Av1G034290	TRITD2Bv1G043230	0.718671	0.689736	0.0289349	0.012825	A>B
TRITD3Av1G047590	TRITD3Bv1G054980	0.729501	0.70067	0.0288308	5.15e-09	A>B
TRITD4Av1G174620	TRITD4Bv1G028970	0.690057	0.661239	0.0288178	0.0495319	A>B
TRITD1Av1G000900	TRITD0Uv1G006650	0.689313	0.660514	0.0287994	0.0122405	A>B
TRITD3Av1G151800	TRITD3Bv1G134330	0.724771	0.696053	0.0287188	0.00524688	A>B
TRITD6Av1G182720	TRITD6Bv1G172190	0.727375	0.698789	0.0285855	0.00740186	A>B
TRITD1Av1G142470	TRITD1Bv1G135150	0.714198	0.685683	0.0285149	0.0036258	A>B
TRITD4Av1G230480	TRITD7Bv1G023370	0.715092	0.686615	0.0284764	0.0183137	A>B
TRITD1Av1G222100	TRITD0Uv1G069680	0.725567	0.697385	0.0281817	0.0227968	A>B
TRITD2Av1G277950	TRITD2Bv1G242110	0.757958	0.730068	0.0278897	1.69e-08	A>B
TRITD1Av1G118520	TRITD1Bv1G117800	0.702733	0.675056	0.0276767	0.000293807	A>B
TRITD6Av1G024930	TRITD6Bv1G038200	0.681852	0.654188	0.0276639	0.0104925	A>B
TRITD1Av1G211270	TRITD1Bv1G213030	0.680917	0.653462	0.0274556	0.0230538	A>B
TRITD4Av1G003410	TRITD4Bv1G171220	0.713392	0.685938	0.0274538	1.85e-08	A>B
TRITD5Av1G126090	TRITD5Bv1G104150	0.713652	0.686204	0.0274481	0.000507403	A>B
TRITD2Av1G049820	TRITD2Bv1G061860	0.707754	0.680362	0.0273918	0.0150644	A>B
TRITD1Av1G216680	TRITD1Bv1G205580	0.730526	0.703344	0.0271818	0.0027217	A>B
TRITD6Av1G008080	TRITD6Bv1G013160	0.712734	0.685721	0.0270131	0.00177214	A>B
TRITD7Av1G279880	TRITD2Bv1G242410	0.751055	0.724181	0.0268737	0.00612273	A>B
TRITD1Av1G000850	TRITD0Uv1G006670	0.737552	0.710707	0.0268456	0.0447512	A>B
TRITD2Av1G234970	TRITD2Bv1G196960	0.701696	0.6749	0.0267958	0.0254461	A>B
TRITD1Av1G168160	TRITD1Bv1G154150	0.757689	0.730942	0.0267472	0.049113	A>B
TRITD3Av1G081910	TRITD3Bv1G086740	0.722376	0.695686	0.0266904	0.00404008	A>B
TRITD7Av1G219540	TRITD7Bv1G168810	0.672813	0.646271	0.0265422	0.0321288	A>B
TRITD7Av1G207880	TRITD7Bv1G161680	0.722458	0.696102	0.0263555	0.00436627	A>B
TRITD1Av1G161260	TRITD1Bv1G148050	0.724517	0.698239	0.0262777	0.00068014	A>B
TRITD5Av1G155450	TRITD5Bv1G144190	0.729292	0.703348	0.0259434	2.2e-05	A>B
TRITD2Av1G052690	TRITD2Bv1G064250	0.740731	0.715097	0.0256345	0.0194916	A>B
TRITD5Av1G150280	TRITD5Bv1G139630	0.744574	0.718956	0.0256186	0.0464047	A>B
TRITD7Av1G162880	TRITD7Bv1G120420	0.674191	0.648597	0.0255947	0.01188	A>B
TRITD4Av1G194620	TRITD4Bv1G011560	0.66704	0.641761	0.0252792	0.0255539	A>B
TRITD2Av1G060390	TRITD2Bv1G070960	0.712314	0.687066	0.025248	0.0289175	A>B
TRITD4Av1G226100	TRITD5Bv1G235380	0.721119	0.695985	0.0251345	0.00197869	A>B
TRITD6Av1G074150	TRITD6Bv1G078190	0.651866	0.627016	0.0248502	0.0222371	A>B
TRITD7Av1G086560	TRITD7Bv1G060980	0.748434	0.723768	0.0246654	0.0257863	A>B
TRITD7Av1G030060	TRITD7Bv1G005500	0.711573	0.687201	0.0243722	0.0484035	A>B
TRITD5Av1G252510	TRITD4Bv1G202590	0.751199	0.726827	0.0243721	0.0472308	A>B
TRITD5Av1G235180	TRITD5Bv1G234410	0.72819	0.704027	0.0241636	9.12e-05	A>B
TRITD5Av1G184340	TRITD5Bv1G173790	0.748563	0.724434	0.0241295	0.00449215	A>B
TRITD1Av1G145250	TRITD1Bv1G137110	0.758115	0.734063	0.0240517	2.2e-05	A>B
TRITD5Av1G149830	TRITD5Bv1G146740	0.696664	0.672633	0.0240309	0.0419021	A>B
TRITD6Av1G165230	TRITD6Bv1G150590	0.736264	0.712272	0.0239923	0.00858905	A>B
TRITD3Av1G086690	TRITD3Bv1G089510	0.698127	0.674136	0.023991	0.0286635	A>B
TRITD2Av1G263590	TRITD2Bv1G226260	0.712529	0.688569	0.0239609	0.000395409	A>B
TRITD4Av1G130470	TRITD7Bv1G173220	0.718892	0.694974	0.0239183	0.0409552	A>B
TRITD3Av1G009890	TRITD3Bv1G010700	0.779869	0.755952	0.0239169	0.0110066	A>B
TRITD4Av1G036330	TRITD0Uv1G065970	0.73188	0.707966	0.0239135	0.000240061	A>B
TRITD2Av1G282960	TRITD0Uv1G038260	0.697045	0.673168	0.0238777	0.000705749	A>B
TRITD2Av1G006650	TRITD2Bv1G008710	0.726973	0.703103	0.0238694	0.0468101	A>B
TRITD7Av1G147270	TRITD7Bv1G106320	0.693583	0.669772	0.0238109	0.0402132	A>B
TRITD1Av1G085120	TRITD1Bv1G086680	0.627648	0.603847	0.0238008	0.0113118	A>B
TRITD6Av1G192580	TRITD6Bv1G183750	0.743823	0.720049	0.0237741	0.0266315	A>B
TRITD0Uv1G131150	TRITD3Bv1G245380	0.663106	0.63939	0.0237155	0.0326975	A>B
TRITD2Av1G187240	TRITD2Bv1G152970	0.748572	0.724886	0.0236858	0.000385113	A>B
TRITD1Av1G214460	TRITD1Bv1G209280	0.716434	0.692768	0.0236659	0.0336358	A>B
TRITD2Av1G260150	TRITD2Bv1G222800	0.753605	0.730127	0.0234781	1.32e-07	A>B
TRITD5Av1G224850	TRITD5Bv1G224250	0.753628	0.730164	0.0234637	0.000547178	A>B
TRITD3Av1G264250	TRITD3Bv1G258800	0.698716	0.675318	0.0233983	0.0379242	A>B
TRITD1Av1G160460	TRITD0Uv1G009810	0.741689	0.718333	0.0233563	0.0150041	A>B
TRITD6Av1G108670	TRITD6Bv1G093390	0.726873	0.703606	0.0232675	0.00600118	A>B
TRITD1Av1G018720	TRITD1Bv1G022350	0.686717	0.663857	0.0228596	3.58e-05	A>B
TRITD4Av1G215970	TRITD5Bv1G244380	0.708982	0.686161	0.0228207	2.15e-05	A>B
TRITD3Av1G048900	TRITD3Bv1G099440	0.741176	0.718425	0.0227513	0.0121712	A>B
TRITD4Av1G183960	TRITD4Bv1G021990	0.7414	0.718725	0.0226753	0.0109477	A>B
TRITD5Av1G166990	TRITD5Bv1G158630	0.717791	0.695154	0.0226365	0.0254084	A>B
TRITD2Av1G247440	TRITD2Bv1G209140	0.744114	0.721478	0.0226354	0.0155359	A>B
TRITD5Av1G158770	TRITD5Bv1G147150	0.677037	0.654451	0.0225866	0.00212257	A>B
TRITD3Av1G262290	TRITD3Bv1G256780	0.684736	0.662166	0.0225701	0.00302317	A>B
TRITD1Av1G094190	TRITD1Bv1G098900	0.705348	0.682949	0.022399	0.039589	A>B
TRITD7Av1G055680	TRITD7Bv1G031970	0.725569	0.703197	0.0223725	0.000461229	A>B
TRITD5Av1G012810	TRITD5Bv1G010540	0.725861	0.703534	0.0223263	0.0325386	A>B
TRITD5Av1G214770	TRITD5Bv1G211130	0.72346	0.701144	0.0223166	0.0448509	A>B
TRITD5Av1G179090	TRITD5Bv1G168010	0.718674	0.696363	0.0223117	0.0299173	A>B
TRITD1Av1G207960	TRITD1Bv1G215270	0.736904	0.714596	0.0223076	0.0315276	A>B
TRITD5Av1G184050	TRITD5Bv1G173430	0.733006	0.710827	0.0221789	5.21e-06	A>B
TRITD2Av1G235080	TRITD2Bv1G197090	0.741421	0.719246	0.0221759	0.017728	A>B
TRITD2Av1G073890	TRITD2Bv1G083330	0.721504	0.699386	0.0221181	0.00550214	A>B
TRITD2Av1G015960	TRITD2Bv1G021700	0.72335	0.701255	0.0220947	0.000671871	A>B
TRITD7Av1G224310	TRITD7Bv1G174100	0.740171	0.718115	0.0220557	0.00122352	A>B
TRITD4Av1G220280	TRITD5Bv1G239830	0.711491	0.68946	0.0220314	0.000177708	A>B
TRITD0Uv1G019500	TRITD3Bv1G130790	0.728644	0.706738	0.021906	5e-05	A>B
TRITD3Av1G096840	TRITD3Bv1G096860	0.72311	0.701218	0.0218921	0.000304379	A>B
TRITD1Av1G128790	TRITD1Bv1G124290	0.723918	0.702225	0.0216936	0.00284884	A>B
TRITD2Av1G239990	TRITD2Bv1G201720	0.743351	0.721681	0.0216702	0.0352744	A>B
TRITD6Av1G227130	TRITD6Bv1G227210	0.731403	0.709811	0.0215916	0.0373897	A>B
TRITD2Av1G187360	TRITD2Bv1G153060	0.73817	0.716755	0.0214149	0.00162562	A>B
TRITD2Av1G000100	TRITD2Bv1G000810	0.712693	0.691318	0.0213742	0.0156299	A>B
TRITD7Av1G063180	TRITD7Bv1G039810	0.694369	0.673008	0.0213615	0.00781615	A>B
TRITD1Av1G059480	TRITD1Bv1G065680	0.734354	0.713129	0.0212254	0.000171451	A>B
TRITD6Av1G023640	TRITD6Bv1G032590	0.721447	0.700274	0.0211732	0.00428923	A>B
TRITD2Av1G018900	TRITD2Bv1G025030	0.751196	0.730125	0.0210711	0.0499199	A>B
TRITD1Av1G219770	TRITD1Bv1G217540	0.698807	0.677931	0.0208756	0.0250653	A>B
TRITD3Av1G279150	TRITD3Bv1G275040	0.735846	0.715005	0.0208411	0.0215673	A>B
TRITD4Av1G142980	TRITD4Bv1G009340	0.709229	0.688455	0.0207736	0.0131905	A>B
TRITD4Av1G138530	TRITD4Bv1G062200	0.719096	0.698372	0.0207248	0.000564861	A>B
TRITD5Av1G193860	TRITD5Bv1G186770	0.730887	0.710206	0.0206807	0.0411217	A>B
TRITD7Av1G065260	TRITD7Bv1G041670	0.707675	0.68704	0.0206353	0.00591739	A>B
TRITD2Av1G277320	TRITD2Bv1G241290	0.723535	0.702929	0.0206063	0.000369306	A>B
TRITD2Av1G100980	TRITD2Bv1G116910	0.745003	0.724492	0.020511	0.000251054	A>B
TRITD1Av1G006800	TRITD1Bv1G009160	0.73196	0.711622	0.0203384	0.0467144	A>B
TRITD6Av1G160470	TRITD6Bv1G146450	0.743208	0.722976	0.0202323	0.00466789	A>B
TRITD2Av1G158870	TRITD2Bv1G134030	0.723178	0.703022	0.0201553	0.00486	A>B
TRITD4Av1G044550	TRITD4Bv1G126750	0.726034	0.705879	0.0201553	0.00066678	A>B
TRITD0Uv1G018360	TRITD3Bv1G000220	0.705293	0.685167	0.020126	0.000278763	A>B
TRITD1Av1G146400	TRITD1Bv1G138560	0.652503	0.632414	0.0200895	0.0298804	A>B
TRITD1Av1G225320	TRITD1Bv1G223090	0.728083	0.708009	0.020074	0.00241814	A>B
TRITD3Av1G025330	TRITD3Bv1G029060	0.71691	0.696887	0.0200226	0.00343379	A>B
TRITD1Av1G043710	TRITD1Bv1G054600	0.71644	0.696559	0.0198805	0.0158631	A>B
TRITD2Av1G031500	TRITD2Bv1G040670	0.682273	0.662412	0.0198612	0.000714487	A>B
TRITD5Av1G202050	TRITD5Bv1G197100	0.715066	0.695319	0.0197464	0.00146444	A>B
TRITD2Av1G050870	TRITD2Bv1G062570	0.690377	0.670677	0.0197001	0.0264973	A>B
TRITD7Av1G050770	TRITD7Bv1G025220	0.741625	0.721933	0.0196921	0.028638	A>B
TRITD4Av1G191760	TRITD4Bv1G014660	0.742044	0.72236	0.0196839	0.00476063	A>B
TRITD3Av1G203320	TRITD3Bv1G183310	0.735236	0.715636	0.0196006	0.00888982	A>B
TRITD3Av1G134560	TRITD3Bv1G123070	0.708655	0.689066	0.0195894	5.15e-05	A>B
TRITD3Av1G018340	TRITD3Bv1G022000	0.736208	0.71671	0.0194984	0.0295457	A>B
TRITD1Av1G207570	TRITD1Bv1G215590	0.732372	0.712962	0.0194096	0.0140653	A>B
TRITD2Av1G285870	TRITD2Bv1G253740	0.731753	0.712397	0.019356	1.29e-07	A>B
TRITD1Av1G222100	TRITD0Uv1G073690	0.725567	0.706216	0.0193504	0.00396303	A>B
TRITD3Av1G234400	TRITD3Bv1G223620	0.732343	0.713052	0.0192913	0.0219632	A>B
TRITD1Av1G171230	TRITD1Bv1G156760	0.73299	0.713796	0.0191932	0.0465574	A>B
TRITD1Av1G201930	TRITD1Bv1G199770	0.759872	0.740805	0.0190668	0.0202781	A>B
TRITD7Av1G266770	TRITD7Bv1G219110	0.734443	0.71542	0.019023	0.00682395	A>B
TRITD1Av1G163370	TRITD1Bv1G149320	0.718132	0.69923	0.0189017	9.42e-05	A>B
TRITD7Av1G242500	TRITD7Bv1G191350	0.740683	0.721868	0.0188141	0.0110671	A>B
TRITD4Av1G152180	TRITD4Bv1G048630	0.723887	0.705083	0.0188046	0.000132986	A>B
TRITD3Av1G003130	TRITD3Bv1G001850	0.726627	0.707924	0.0187029	0.000523227	A>B
TRITD6Av1G162960	TRITD6Bv1G148670	0.718423	0.699743	0.0186801	0.0276392	A>B
TRITD3Av1G187970	TRITD3Bv1G171230	0.72249	0.70386	0.0186298	0.000107273	A>B
TRITD7Av1G196510	TRITD7Bv1G149560	0.74574	0.727161	0.0185791	0.00171217	A>B
TRITD0Uv1G053030	TRITD6Bv1G020090	0.739986	0.721416	0.0185706	0.0165331	A>B
TRITD3Av1G215170	TRITD3Bv1G200080	0.713628	0.69507	0.0185578	0.00218854	A>B
TRITD6Av1G071960	TRITD6Bv1G076700	0.724416	0.705918	0.0184982	0.000610402	A>B
TRITD5Av1G130180	TRITD5Bv1G109040	0.720158	0.701773	0.0183849	0.0125723	A>B
TRITD3Av1G214640	TRITD3Bv1G199090	0.742634	0.724296	0.0183381	0.0441766	A>B
TRITD5Av1G243000	TRITD4Bv1G191090	0.707744	0.689408	0.0183361	0.000244425	A>B
TRITD5Av1G145040	TRITD5Bv1G135190	0.725311	0.707204	0.0181071	9.63e-05	A>B
TRITD2Av1G058160	TRITD2Bv1G068640	0.710898	0.692848	0.0180504	0.0473408	A>B
TRITD5Av1G201930	TRITD5Bv1G197020	0.704812	0.686827	0.0179857	5.11e-05	A>B
TRITD4Av1G043380	TRITD4Bv1G127680	0.717194	0.699448	0.0177461	0.0278973	A>B
TRITD4Av1G173200	TRITD4Bv1G030490	0.789199	0.771486	0.0177128	0.0103244	A>B
TRITD1Av1G155190	TRITD1Bv1G142040	0.735651	0.717969	0.0176816	0.0135894	A>B
TRITD1Av1G001740	TRITD1Bv1G001640	0.684884	0.667245	0.0176389	0.0163332	A>B
TRITD2Av1G212700	TRITD2Bv1G176260	0.676346	0.658716	0.0176307	0.00399813	A>B
TRITD6Av1G179440	TRITD6Bv1G168290	0.715213	0.697584	0.0176292	0.00082262	A>B
TRITD6Av1G154110	TRITD6Bv1G140250	0.705481	0.687865	0.0176161	0.0477823	A>B
TRITD5Av1G197510	TRITD5Bv1G190680	0.713168	0.695658	0.0175099	0.0309486	A>B
TRITD7Av1G131680	TRITD7Bv1G104720	0.734625	0.71714	0.0174852	0.00916051	A>B
TRITD4Av1G251280	TRITD2Bv1G003200	0.736365	0.718923	0.0174419	0.0101863	A>B
TRITD1Av1G010530	TRITD1Bv1G014160	0.734748	0.717425	0.0173231	0.0139943	A>B
TRITD3Av1G193390	TRITD3Bv1G175640	0.74555	0.728283	0.0172675	9.54e-05	A>B
TRITD5Av1G139940	TRITD5Bv1G120200	0.746681	0.72943	0.0172507	4.18e-07	A>B
TRITD4Av1G176130	TRITD4Bv1G027530	0.739054	0.721865	0.017189	0.000122209	A>B
TRITD2Av1G031740	TRITD2Bv1G041070	0.684909	0.667748	0.0171613	0.025931	A>B
TRITD5Av1G121210	TRITD5Bv1G099860	0.727776	0.710659	0.0171167	0.0247164	A>B
TRITD7Av1G259170	TRITD7Bv1G209490	0.711182	0.694111	0.0170716	0.0297781	A>B
TRITD1Av1G086480	TRITD1Bv1G088440	0.729876	0.712804	0.0170715	0.00834736	A>B
TRITD3Av1G246220	TRITD3Bv1G238520	0.721349	0.704356	0.0169923	4.15e-06	A>B
TRITD7Av1G190350	TRITD7Bv1G153840	0.69282	0.675874	0.0169455	0.0321025	A>B
TRITD3Av1G165780	TRITD3Bv1G141970	0.730577	0.713632	0.0169449	0.0177634	A>B
TRITD4Av1G176080	TRITD4Bv1G027600	0.732052	0.715149	0.0169027	0.00866714	A>B
TRITD2Av1G028680	TRITD2Bv1G037750	0.700221	0.683377	0.0168437	7.82e-06	A>B
TRITD0Uv1G038800	TRITD5Bv1G124070	0.748514	0.731752	0.0167625	0.01638	A>B
TRITD5Av1G203460	TRITD5Bv1G199110	0.723972	0.707369	0.0166038	0.0143216	A>B
TRITD1Av1G125190	TRITD1Bv1G121410	0.680696	0.664127	0.016569	0.0186776	A>B
TRITD1Av1G184510	TRITD1Bv1G172810	0.731296	0.71475	0.0165461	0.046201	A>B
TRITD5Av1G161940	TRITD5Bv1G153580	0.720764	0.704281	0.0164831	0.0247649	A>B
TRITD2Av1G257920	TRITD2Bv1G220370	0.737532	0.721114	0.0164185	0.0255481	A>B
TRITD3Av1G181640	TRITD3Bv1G163280	0.752055	0.735655	0.0163999	0.0127429	A>B
TRITD6Av1G017210	TRITD6Bv1G024550	0.703812	0.687422	0.0163897	0.000731426	A>B
TRITD4Av1G171380	TRITD4Bv1G034940	0.696841	0.680456	0.0163847	0.0196407	A>B
TRITD4Av1G158130	TRITD4Bv1G041190	0.738141	0.721809	0.0163317	0.0135363	A>B
TRITD5Av1G161020	TRITD5Bv1G152910	0.744811	0.728595	0.0162162	1.41e-07	A>B
TRITD2Av1G029570	TRITD2Bv1G039270	0.758982	0.742781	0.0162006	0.0129754	A>B
TRITD1Av1G193340	TRITD1Bv1G183540	0.744735	0.728596	0.0161388	0.0111516	A>B
TRITD7Av1G086760	TRITD7Bv1G061120	0.72066	0.704648	0.0160124	0.00035632	A>B
TRITD5Av1G003530	TRITD5Bv1G003030	0.686845	0.670836	0.0160092	0.000256013	A>B
TRITD1Av1G137260	TRITD1Bv1G131410	0.7218	0.705793	0.0160075	0.0191545	A>B
TRITD5Av1G156410	TRITD5Bv1G145450	0.679663	0.663697	0.0159658	0.0158123	A>B
TRITD5Av1G029510	TRITD5Bv1G028890	0.69755	0.681604	0.0159459	0.00094978	A>B
TRITD4Av1G002490	TRITD4Bv1G172290	0.757694	0.741752	0.0159423	0.037457	A>B
TRITD7Av1G091550	TRITD7Bv1G068520	0.708478	0.692537	0.0159405	0.0457651	A>B
TRITD3Av1G114370	TRITD3Bv1G112470	0.750851	0.735061	0.0157905	1.18e-05	A>B
TRITD4Av1G229330	TRITD4Bv1G176220	0.657012	0.641222	0.0157895	0.013545	A>B
TRITD3Av1G178810	TRITD3Bv1G160110	0.688704	0.673009	0.0156949	0.0414717	A>B
TRITD2Av1G103950	TRITD2Bv1G104050	0.707381	0.691693	0.0156884	0.000188644	A>B
TRITD2Av1G213240	TRITD2Bv1G177980	0.718549	0.702912	0.0156367	0.000348205	A>B
TRITD1Av1G213680	TRITD7Bv1G154830	0.737585	0.721967	0.0156181	0.0133703	A>B
TRITD1Av1G161100	TRITD1Bv1G147100	0.753194	0.737598	0.015596	2.8e-05	A>B
TRITD2Av1G272880	TRITD2Bv1G235960	0.714524	0.699064	0.0154598	0.0224386	A>B
TRITD6Av1G186130	TRITD6Bv1G175200	0.729763	0.714311	0.0154513	0.0195774	A>B
TRITD1Av1G031490	TRITD1Bv1G040160	0.714822	0.69938	0.0154423	0.0184234	A>B
TRITD2Av1G005660	TRITD2Bv1G006510	0.729325	0.713885	0.0154394	0.0174543	A>B
TRITD6Av1G196040	TRITD6Bv1G189400	0.743403	0.727994	0.0154088	0.00106642	A>B
TRITD6Av1G194530	TRITD6Bv1G187200	0.745603	0.730234	0.0153685	0.00011689	A>B
TRITD2Av1G285480	TRITD2Bv1G252980	0.73578	0.720456	0.0153243	0.000489307	A>B
TRITD5Av1G199550	TRITD5Bv1G194440	0.744233	0.728936	0.0152976	0.00465597	A>B
TRITD3Av1G194410	TRITD3Bv1G176870	0.739142	0.723857	0.0152845	0.0153014	A>B
TRITD2Av1G177910	TRITD2Bv1G146080	0.74652	0.731362	0.0151581	3.84e-07	A>B
TRITD1Av1G182360	TRITD1Bv1G169680	0.774888	0.759732	0.0151563	0.0148836	A>B
TRITD3Av1G089050	TRITD3Bv1G091870	0.7269	0.711752	0.0151485	0.00138499	A>B
TRITD0Uv1G112680	TRITD7Bv1G005530	0.65013	0.634982	0.015148	0.00454336	A>B
TRITD2Av1G063960	TRITD2Bv1G078790	0.732449	0.717352	0.0150968	0.00444088	A>B
TRITD3Av1G039130	TRITD3Bv1G048150	0.708465	0.693371	0.0150939	0.00174044	A>B
TRITD3Av1G017000	TRITD3Bv1G019960	0.736365	0.721295	0.0150704	0.0481779	A>B
TRITD1Av1G059260	TRITD1Bv1G065990	0.703534	0.688537	0.0149966	0.00704571	A>B
TRITD2Av1G247550	TRITD2Bv1G209000	0.74419	0.729256	0.0149334	0.000425911	A>B
TRITD7Av1G159040	TRITD7Bv1G117840	0.736093	0.721168	0.0149251	0.0230031	A>B
TRITD4Av1G030550	TRITD4Bv1G139220	0.737473	0.722551	0.0149217	0.0197919	A>B
TRITD5Av1G004810	TRITD5Bv1G003930	0.733934	0.719045	0.0148896	0.011321	A>B
TRITD6Av1G173050	TRITD6Bv1G160710	0.730764	0.715892	0.014872	0.00247264	A>B
TRITD3Av1G210470	TRITD3Bv1G192210	0.73378	0.719026	0.0147538	0.0181427	A>B
TRITD3Av1G034860	TRITD3Bv1G044050	0.752101	0.737389	0.0147123	0.0043627	A>B
TRITD4Av1G130470	TRITD7Bv1G173260	0.71765	0.702943	0.0147068	0.0202127	A>B
TRITD1Av1G097410	TRITD1Bv1G100840	0.717272	0.702577	0.0146944	0.0495429	A>B
TRITD3Av1G232690	TRITD3Bv1G220670	0.707636	0.692944	0.0146922	0.0161902	A>B
TRITD0Uv1G018380	TRITD3Bv1G000190	0.658888	0.644204	0.0146842	0.0090102	A>B
TRITD7Av1G065060	TRITD7Bv1G041460	0.735204	0.720521	0.014683	0.000167835	A>B
TRITD4Av1G196010	TRITD4Bv1G009690	0.70836	0.693702	0.0146582	0.0350401	A>B
TRITD6Av1G141600	TRITD6Bv1G135340	0.723189	0.708542	0.0146467	2.43e-05	A>B
TRITD1Av1G030060	TRITD1Bv1G039360	0.718734	0.704095	0.0146394	0.0153192	A>B
TRITD3Av1G124780	TRITD3Bv1G106900	0.734736	0.720135	0.0146006	4.14e-08	A>B
TRITD4Av1G058950	TRITD4Bv1G112970	0.729104	0.714511	0.0145932	0.0436698	A>B
TRITD3Av1G112870	TRITD3Bv1G110380	0.737817	0.723271	0.0145467	0.0452525	A>B
TRITD7Av1G213140	TRITD7Bv1G164060	0.734925	0.720378	0.0145466	0.0272977	A>B
TRITD6Av1G037770	TRITD6Bv1G050740	0.730561	0.716016	0.0145459	0.0477672	A>B
TRITD2Av1G255430	TRITD2Bv1G217820	0.657236	0.642692	0.0145433	0.00837131	A>B
TRITD1Av1G230050	TRITD0Uv1G009190	0.723369	0.70883	0.0145394	0.00252688	A>B
TRITD1Av1G205340	TRITD1Bv1G195020	0.689473	0.674941	0.0145314	0.033732	A>B
TRITD1Av1G181400	TRITD1Bv1G168290	0.745674	0.731145	0.0145289	0.000324019	A>B
TRITD7Av1G183520	TRITD7Bv1G137030	0.666147	0.651644	0.0145023	0.0150747	A>B
TRITD2Av1G082440	TRITD2Bv1G088030	0.716235	0.701747	0.014488	0.00571258	A>B
TRITD1Av1G193510	TRITD1Bv1G183620	0.729194	0.714797	0.0143968	0.0048402	A>B
TRITD6Av1G005320	TRITD6Bv1G007390	0.756837	0.742497	0.0143403	0.000872697	A>B
TRITD1Av1G176040	TRITD1Bv1G162100	0.69898	0.684673	0.0143067	0.0212292	A>B
TRITD4Av1G027240	TRITD4Bv1G142390	0.739745	0.725484	0.0142602	0.0184474	A>B
TRITD1Av1G216400	TRITD1Bv1G206000	0.743228	0.728993	0.0142349	0.0224146	A>B
TRITD1Av1G114700	TRITD1Bv1G119760	0.712018	0.697793	0.0142254	0.0337627	A>B
TRITD5Av1G228660	TRITD5Bv1G227610	0.691768	0.677546	0.0142215	0.000753034	A>B
TRITD5Av1G232100	TRITD5Bv1G231340	0.7208	0.706607	0.0141928	3.5e-05	A>B
TRITD7Av1G039470	TRITD7Bv1G012870	0.706498	0.69234	0.0141588	0.00256921	A>B
TRITD6Av1G053080	TRITD6Bv1G065140	0.722363	0.708212	0.0141515	0.0149436	A>B
TRITD7Av1G167410	TRITD7Bv1G124500	0.730386	0.716235	0.0141509	3.59e-05	A>B
TRITD2Av1G258750	TRITD2Bv1G221300	0.691557	0.677433	0.0141245	0.0451819	A>B
TRITD6Av1G181430	TRITD6Bv1G170910	0.614867	0.600824	0.014043	0.0199599	A>B
TRITD4Av1G031940	TRITD4Bv1G137880	0.749844	0.735813	0.0140314	7.16e-09	A>B
TRITD4Av1G195610	TRITD4Bv1G010220	0.710312	0.696306	0.0140066	0.0248294	A>B
TRITD5Av1G137650	TRITD5Bv1G115590	0.727056	0.713058	0.0139979	0.0025526	A>B
TRITD4Av1G193450	TRITD4Bv1G012960	0.726013	0.712021	0.0139918	0.0206372	A>B
TRITD3Av1G182700	TRITD3Bv1G161300	0.743924	0.729945	0.0139793	1.37e-05	A>B
TRITD1Av1G172980	TRITD1Bv1G158070	0.737385	0.723446	0.0139393	0.003697	A>B
TRITD4Av1G146420	TRITD4Bv1G057450	0.726233	0.712307	0.0139261	9.03e-07	A>B
TRITD7Av1G239430	TRITD7Bv1G188790	0.681027	0.667141	0.0138857	0.000347913	A>B
TRITD1Av1G039750	TRITD1Bv1G052450	0.73459	0.720732	0.0138586	0.00739375	A>B
TRITD1Av1G200750	TRITD1Bv1G191880	0.739154	0.725315	0.0138385	0.000424752	A>B
TRITD2Av1G039980	TRITD2Bv1G053890	0.74753	0.733709	0.0138208	1.81e-07	A>B
TRITD2Av1G077180	TRITD2Bv1G085710	0.677177	0.663364	0.0138127	0.0464871	A>B
TRITD7Av1G089020	TRITD7Bv1G063080	0.726293	0.712486	0.013807	0.048994	A>B
TRITD4Av1G144470	TRITD4Bv1G058960	0.694428	0.680657	0.0137713	0.0145876	A>B
TRITD6Av1G159900	TRITD6Bv1G145940	0.658967	0.645206	0.0137614	0.00335188	A>B
TRITD2Av1G250930	TRITD2Bv1G212840	0.691955	0.678243	0.0137121	0.0349709	A>B
TRITD2Av1G040890	TRITD2Bv1G055110	0.717996	0.704299	0.0136968	0.000967461	A>B
TRITD6Av1G220600	TRITD6Bv1G221230	0.724514	0.71083	0.0136843	0.0221077	A>B
TRITD4Av1G025180	TRITD4Bv1G145000	0.727944	0.714274	0.0136703	0.00375019	A>B
TRITD2Av1G289890	TRITD2Bv1G259320	0.687537	0.673884	0.0136525	0.0421549	A>B
TRITD5Av1G116720	TRITD5Bv1G096230	0.729689	0.716118	0.0135712	0.00561834	A>B
TRITD2Av1G206930	TRITD2Bv1G170510	0.749841	0.736324	0.0135172	8.44e-06	A>B
TRITD6Av1G187370	TRITD6Bv1G176260	0.750391	0.736902	0.0134885	0.00215213	A>B
TRITD5Av1G209270	TRITD5Bv1G205760	0.710415	0.69693	0.0134846	0.0452067	A>B
TRITD4Av1G000240	TRITD4Bv1G173540	0.716219	0.702742	0.0134779	0.00969536	A>B
TRITD4Av1G198530	TRITD4Bv1G008660	0.726534	0.713062	0.0134713	2.88e-07	A>B
TRITD7Av1G084520	TRITD7Bv1G059120	0.720499	0.707141	0.0133571	0.0376532	A>B
TRITD4Av1G042900	TRITD4Bv1G128240	0.690006	0.676716	0.0132905	0.0203978	A>B
TRITD3Av1G173960	TRITD3Bv1G154670	0.765296	0.752011	0.0132851	0.00135408	A>B
TRITD3Av1G243490	TRITD3Bv1G234850	0.701239	0.68806	0.013179	0.00043764	A>B
TRITD5Av1G252070	TRITD4Bv1G203160	0.713288	0.700121	0.0131677	0.041547	A>B
TRITD5Av1G127570	TRITD5Bv1G107040	0.706936	0.69379	0.0131454	0.0365873	A>B
TRITD4Av1G010530	TRITD4Bv1G163000	0.700285	0.687148	0.0131373	0.00181198	A>B
TRITD6Av1G005520	TRITD5Bv1G167460	0.724471	0.711346	0.0131254	0.00249005	A>B
TRITD3Av1G163170	TRITD3Bv1G144360	0.702945	0.689853	0.0130924	6.27e-06	A>B
TRITD5Av1G171970	TRITD5Bv1G162980	0.733416	0.720331	0.0130842	0.0134441	A>B
TRITD7Av1G045210	TRITD7Bv1G018900	0.71873	0.705715	0.0130148	3.94e-07	A>B
TRITD1Av1G223820	TRITD1Bv1G220650	0.732084	0.719083	0.013001	0.0402198	A>B
TRITD5Av1G244930	TRITD4Bv1G193670	0.718301	0.705344	0.0129576	0.0454399	A>B
TRITD4Av1G050880	TRITD4Bv1G125460	0.742904	0.729963	0.0129414	0.00307253	A>B
TRITD1Av1G198910	TRITD1Bv1G188650	0.741732	0.728796	0.0129357	0.00412807	A>B
TRITD7Av1G070270	TRITD7Bv1G046240	0.719734	0.706819	0.0129146	2.61e-06	A>B
TRITD4Av1G194160	TRITD4Bv1G012260	0.749631	0.736727	0.0129038	0.0495178	A>B
TRITD6Av1G021170	TRITD6Bv1G033670	0.72821	0.715309	0.0129013	0.00734063	A>B
TRITD1Av1G005380	TRITD1Bv1G006080	0.734577	0.721738	0.012839	5.63e-06	A>B
TRITD5Av1G206160	TRITD5Bv1G202390	0.723456	0.710618	0.0128381	0.0167165	A>B
TRITD6Av1G111690	TRITD6Bv1G109660	0.709835	0.697077	0.0127574	0.00100145	A>B
TRITD4Av1G032220	TRITD4Bv1G137530	0.734397	0.721666	0.0127303	0.00312863	A>B
TRITD5Av1G160370	TRITD5Bv1G152210	0.710875	0.698185	0.0126907	0.000801247	A>B
TRITD7Av1G223520	TRITD7Bv1G174630	0.738558	0.725921	0.0126375	0.0199225	A>B
TRITD7Av1G241070	TRITD7Bv1G190410	0.726417	0.713787	0.0126297	0.0355559	A>B
TRITD3Av1G166880	TRITD3Bv1G145270	0.682223	0.669606	0.012617	0.0243075	A>B
TRITD2Av1G021790	TRITD2Bv1G028870	0.71491	0.7023	0.0126095	0.00953367	A>B
TRITD5Av1G247940	TRITD4Bv1G197190	0.7131	0.70055	0.0125505	0.0251201	A>B
TRITD5Av1G224400	TRITD5Bv1G224050	0.729034	0.716491	0.012543	0.028491	A>B
TRITD1Av1G001850	TRITD1Bv1G001690	0.66749	0.654955	0.012535	0.0131766	A>B
TRITD3Av1G015030	TRITD3Bv1G018890	0.721088	0.708604	0.0124833	0.00349819	A>B
TRITD3Av1G023500	TRITD3Bv1G027660	0.680721	0.668283	0.0124382	0.00949949	A>B
TRITD5Av1G189660	TRITD5Bv1G181630	0.721002	0.708568	0.0124344	0.000346745	A>B
TRITD7Av1G182630	TRITD7Bv1G137830	0.721978	0.709558	0.0124202	0.000204361	A>B
TRITD6Av1G204270	TRITD6Bv1G199610	0.720862	0.708449	0.0124126	0.000404211	A>B
TRITD3Av1G130850	TRITD3Bv1G119430	0.727892	0.715488	0.0124049	1.05e-07	A>B
TRITD5Av1G078890	TRITD0Uv1G049670	0.735104	0.722709	0.0123948	0.000498288	A>B
TRITD6Av1G213470	TRITD6Bv1G211240	0.709577	0.6972	0.0123765	0.00950389	A>B
TRITD7Av1G065810	TRITD7Bv1G041990	0.739347	0.726987	0.0123604	0.00246743	A>B
TRITD2Av1G066560	TRITD2Bv1G076890	0.714291	0.701943	0.0123478	0.0234051	A>B
TRITD1Av1G031780	TRITD1Bv1G040550	0.719613	0.707292	0.0123209	0.00627607	A>B
TRITD4Av1G212380	TRITD5Bv1G247880	0.74549	0.733187	0.0123032	0.0493606	A>B
TRITD5Av1G135130	TRITD5Bv1G114160	0.716795	0.704499	0.012296	0.0157121	A>B
TRITD7Av1G224610	TRITD7Bv1G173700	0.749272	0.736978	0.0122947	9.24e-08	A>B
TRITD1Av1G211520	TRITD1Bv1G212940	0.744533	0.732268	0.0122646	9.74e-09	A>B
TRITD5Av1G151440	TRITD5Bv1G140600	0.727227	0.714966	0.0122603	0.0499916	A>B
TRITD1Av1G112110	TRITD1Bv1G112390	0.732669	0.720417	0.0122521	1.32e-06	A>B
TRITD2Av1G035110	TRITD2Bv1G044300	0.733494	0.721254	0.0122409	0.0321394	A>B
TRITD3Av1G232460	TRITD3Bv1G219950	0.734141	0.721928	0.0122136	0.00335487	A>B
TRITD4Av1G129960	TRITD4Bv1G053910	0.696127	0.683915	0.0122117	0.0280319	A>B
TRITD4Av1G012630	TRITD4Bv1G160600	0.72387	0.711669	0.0122012	0.000240482	A>B
TRITD0Uv1G047670	TRITD5Bv1G119670	0.738848	0.726653	0.0121948	4.76e-05	A>B
TRITD6Av1G215090	TRITD6Bv1G213580	0.735466	0.723332	0.012134	0.0108549	A>B
TRITD5Av1G019470	TRITD5Bv1G019790	0.718329	0.70621	0.0121194	0.0459135	A>B
TRITD4Av1G196440	TRITD3Bv1G147010	0.703186	0.691069	0.0121168	0.00627316	A>B
TRITD1Av1G164440	TRITD1Bv1G150370	0.753768	0.741665	0.0121035	0.0310438	A>B
TRITD0Uv1G009790	TRITD2Bv1G010760	0.705125	0.693034	0.0120907	0.031545	A>B
TRITD2Av1G093220	TRITD2Bv1G095060	0.715027	0.702974	0.0120523	0.00920409	A>B
TRITD5Av1G228490	TRITD5Bv1G227340	0.731874	0.719911	0.0119628	2.8e-05	A>B
TRITD2Av1G009330	TRITD2Bv1G012720	0.735763	0.723826	0.0119371	0.0143709	A>B
TRITD6Av1G152630	TRITD6Bv1G138850	0.730708	0.718817	0.0118913	0.00471838	A>B
TRITD3Av1G187820	TRITD3Bv1G171120	0.740415	0.728532	0.0118832	4.88e-05	A>B
TRITD2Av1G003900	TRITD2Bv1G004840	0.710189	0.698343	0.0118461	0.0494597	A>B
TRITD3Av1G248980	TRITD3Bv1G240580	0.753641	0.741796	0.0118446	0.00247147	A>B
TRITD4Av1G007970	TRITD4Bv1G166190	0.743238	0.731398	0.01184	0.0379993	A>B
TRITD3Av1G074920	TRITD3Bv1G082430	0.68339	0.67157	0.0118204	0.00017258	A>B
TRITD4Av1G220000	TRITD5Bv1G240350	0.748236	0.736415	0.0118202	9.78e-05	A>B
TRITD4Av1G192660	TRITD4Bv1G013650	0.715488	0.703676	0.0118118	0.0011501	A>B
TRITD7Av1G210470	TRITD7Bv1G162870	0.729771	0.718031	0.0117408	0.00453593	A>B
TRITD1Av1G200080	TRITD1Bv1G190670	0.738801	0.727069	0.011732	0.00528004	A>B
TRITD1Av1G024000	TRITD1Bv1G031670	0.705421	0.693703	0.0117187	0.016242	A>B
TRITD5Av1G037830	TRITD5Bv1G034830	0.703857	0.692142	0.0117148	0.0337838	A>B
TRITD7Av1G223010	TRITD7Bv1G170910	0.755875	0.744168	0.0117073	0.0245334	A>B
TRITD2Av1G269700	TRITD2Bv1G233120	0.709459	0.697757	0.0117021	0.0025877	A>B
TRITD1Av1G111660	TRITD1Bv1G112620	0.710106	0.698438	0.0116682	0.00410125	A>B
TRITD5Av1G017380	TRITD5Bv1G016810	0.621663	0.610055	0.0116075	0.0492623	A>B
TRITD7Av1G129220	TRITD7Bv1G096920	0.729263	0.717668	0.0115955	0.0458808	A>B
TRITD5Av1G025210	TRITD5Bv1G025050	0.723603	0.712026	0.0115771	0.0130713	A>B
TRITD6Av1G051760	TRITD6Bv1G063920	0.712439	0.700945	0.0114946	0.0245656	A>B
TRITD3Av1G175350	TRITD3Bv1G155920	0.710328	0.698895	0.0114335	0.0119838	A>B
TRITD3Av1G257600	TRITD3Bv1G250460	0.703475	0.692052	0.0114227	0.015809	A>B
TRITD6Av1G004040	TRITD6Bv1G005450	0.744517	0.733113	0.0114041	7.04e-05	A>B
TRITD6Av1G062000	TRITD6Bv1G073730	0.746643	0.735239	0.0114032	6.43e-08	A>B
TRITD3Av1G021090	TRITD3Bv1G024720	0.739511	0.728108	0.0114024	0.00104379	A>B
TRITD3Av1G033250	TRITD3Bv1G041220	0.719323	0.70795	0.0113735	0.026215	A>B
TRITD2Av1G210480	TRITD2Bv1G174680	0.731185	0.719812	0.011373	0.00162894	A>B
TRITD4Av1G024340	TRITD4Bv1G145940	0.73203	0.720666	0.0113636	0.00315629	A>B
TRITD4Av1G038230	TRITD4Bv1G132390	0.723661	0.71234	0.0113217	0.000534444	A>B
TRITD7Av1G051730	TRITD7Bv1G026180	0.730948	0.719629	0.0113181	0.00242036	A>B
TRITD1Av1G117680	TRITD1Bv1G118150	0.726661	0.715347	0.011314	1.11e-05	A>B
TRITD4Av1G031210	TRITD4Bv1G138310	0.717386	0.70609	0.0112959	0.0377584	A>B
TRITD1Av1G046190	TRITD1Bv1G043300	0.742543	0.731296	0.0112465	2.91e-07	A>B
TRITD4Av1G145060	TRITD4Bv1G058420	0.740557	0.72934	0.0112165	0.0432767	A>B
TRITD6Av1G098200	TRITD6Bv1G103720	0.709779	0.698563	0.0112162	0.0016247	A>B
TRITD5Av1G245300	TRITD4Bv1G194030	0.725761	0.714551	0.0112101	0.0104521	A>B
TRITD3Av1G213370	TRITD3Bv1G196040	0.730145	0.719103	0.0110417	0.0176773	A>B
TRITD3Av1G179630	TRITD3Bv1G160520	0.733861	0.722829	0.0110313	4.64e-07	A>B
TRITD5Av1G228990	TRITD5Bv1G228230	0.685979	0.674986	0.0109934	0.0256499	A>B
TRITD4Av1G070860	TRITD4Bv1G105990	0.713399	0.702423	0.0109763	0.00023777	A>B
TRITD1Av1G143610	TRITD1Bv1G135830	0.705315	0.694363	0.0109522	0.0051018	A>B
TRITD7Av1G266740	TRITD7Bv1G219150	0.747797	0.736874	0.0109233	2.95e-06	A>B
TRITD5Av1G141180	TRITD5Bv1G130230	0.740933	0.730009	0.0109232	0.00144759	A>B
TRITD3Av1G142940	TRITD3Bv1G128670	0.719082	0.70818	0.0109019	0.0456024	A>B
TRITD4Av1G228420	TRITD4Bv1G177750	0.725949	0.71505	0.0108999	8.43e-07	A>B
TRITD2Av1G237730	TRITD4Bv1G125610	0.696723	0.685823	0.0108998	0.0410198	A>B
TRITD1Av1G163590	TRITD1Bv1G149590	0.717032	0.706176	0.0108557	0.00235492	A>B
TRITD3Av1G181780	TRITD3Bv1G162890	0.71077	0.699943	0.0108273	0.0190518	A>B
TRITD3Av1G250160	TRITD3Bv1G241980	0.739908	0.729094	0.0108143	6.8e-06	A>B
TRITD5Av1G047420	TRITD5Bv1G044340	0.719309	0.708519	0.0107908	0.0319981	A>B
TRITD4Av1G024580	TRITD4Bv1G145690	0.740301	0.729542	0.0107588	6.04e-05	A>B
TRITD5Av1G198290	TRITD5Bv1G191620	0.6941	0.683354	0.0107459	0.0162312	A>B
TRITD1Av1G115850	TRITD1Bv1G119110	0.716179	0.70544	0.010738	0.00378591	A>B
TRITD7Av1G176630	TRITD7Bv1G138320	0.745419	0.734683	0.0107362	0.01254	A>B
TRITD6Av1G098770	TRITD6Bv1G112280	0.752307	0.741605	0.0107022	0.0202004	A>B
TRITD1Av1G126070	TRITD1Bv1G121880	0.704155	0.693457	0.0106977	0.0195302	A>B
TRITD7Av1G158790	TRITD7Bv1G117530	0.733432	0.722766	0.0106663	0.00822773	A>B
TRITD0Uv1G029350	TRITD5Bv1G235560	0.742611	0.731971	0.0106397	0.0420342	A>B
TRITD6Av1G135410	TRITD6Bv1G128830	0.731366	0.72074	0.0106266	0.0213264	A>B
TRITD6Av1G131860	TRITD6Bv1G126310	0.691464	0.680854	0.0106107	0.00308922	A>B
TRITD5Av1G054120	TRITD5Bv1G049110	0.726451	0.715846	0.0106049	3.62e-05	A>B
TRITD4Av1G191460	TRITD4Bv1G015000	0.740962	0.730373	0.0105893	0.000179117	A>B
TRITD1Av1G219080	TRITD1Bv1G217260	0.740108	0.729547	0.0105614	0.00577383	A>B
TRITD1Av1G224660	TRITD1Bv1G222320	0.708161	0.697614	0.0105468	0.0374083	A>B
TRITD4Av1G169440	TRITD4Bv1G037540	0.700547	0.690031	0.0105162	0.0317903	A>B
TRITD2Av1G263910	TRITD2Bv1G226620	0.738038	0.727524	0.0105136	0.00116463	A>B
TRITD1Av1G091240	TRITD1Bv1G094300	0.741409	0.7309	0.0105087	0.0215787	A>B
TRITD3Av1G029120	TRITD3Bv1G033200	0.717935	0.707431	0.0105042	0.00318552	A>B
TRITD2Av1G168970	TRITD2Bv1G140560	0.729815	0.71933	0.0104842	0.0235753	A>B
TRITD2Av1G212410	TRITD2Bv1G176600	0.688228	0.677784	0.0104439	0.024762	A>B
TRITD2Av1G178310	TRITD2Bv1G146670	0.7235	0.713067	0.0104333	0.00199536	A>B
TRITD5Av1G214990	TRITD5Bv1G211520	0.717802	0.707369	0.0104329	1.64e-05	A>B
TRITD3Av1G030120	TRITD3Bv1G035310	0.751173	0.740745	0.0104285	0.00100768	A>B
TRITD7Av1G116880	TRITD7Bv1G086680	0.730488	0.720078	0.0104097	0.00505655	A>B
TRITD4Av1G177790	TRITD4Bv1G026210	0.747784	0.737386	0.0103981	0.00703133	A>B
TRITD2Av1G194020	TRITD2Bv1G159900	0.717994	0.707643	0.0103509	0.0037061	A>B
TRITD3Av1G047210	TRITD3Bv1G055390	0.728628	0.718291	0.0103376	0.00357377	A>B
TRITD4Av1G191410	TRITD4Bv1G015110	0.725572	0.715279	0.0102926	2.82e-05	A>B
TRITD2Av1G021000	TRITD2Bv1G028060	0.75686	0.746615	0.0102453	0.0287566	A>B
TRITD4Av1G175270	TRITD4Bv1G028520	0.727362	0.717149	0.0102134	0.000503483	A>B
TRITD6Av1G052520	TRITD6Bv1G064360	0.72882	0.71863	0.0101899	3.27e-05	A>B
TRITD2Av1G249120	TRITD2Bv1G211330	0.716856	0.706682	0.0101743	0.0303875	A>B
TRITD6Av1G152870	TRITD6Bv1G139290	0.719729	0.709568	0.0101607	0.0213618	A>B
TRITD0Uv1G011750	TRITD2Bv1G106040	0.743459	0.733314	0.0101454	0.015439	A>B
TRITD5Av1G199150	TRITD5Bv1G193240	0.703766	0.693622	0.0101438	0.0495362	A>B
TRITD4Av1G174030	TRITD4Bv1G029560	0.740537	0.730395	0.0101426	0.00349292	A>B
TRITD7Av1G248130	TRITD7Bv1G196350	0.691337	0.681218	0.0101189	0.0003928	A>B
TRITD2Av1G162320	TRITD2Bv1G136520	0.716018	0.705923	0.0100944	4.45e-06	A>B
TRITD4Av1G025570	TRITD4Bv1G144370	0.721656	0.711574	0.0100817	0.0236472	A>B
TRITD6Av1G173070	TRITD6Bv1G160730	0.700929	0.690861	0.0100671	0.00978337	A>B
TRITD7Av1G154080	TRITD7Bv1G114060	0.729324	0.719264	0.0100599	0.017025	A>B
TRITD7Av1G205240	TRITD7Bv1G159420	0.717292	0.707233	0.010059	0.019146	A>B
TRITD4Av1G200680	TRITD4Bv1G005790	0.722924	0.712867	0.0100571	0.000374906	A>B
TRITD3Av1G283350	TRITD3Bv1G279380	0.748366	0.738338	0.0100276	5.7e-15	A>B
TRITD4Av1G193910	TRITD4Bv1G012620	0.746879	0.736856	0.0100227	0.00147025	A>B
TRITD7Av1G084220	TRITD7Bv1G058650	0.706106	0.696091	0.0100156	0.00138588	A>B
TRITD7Av1G032330	TRITD7Bv1G002950	0.74372	0.73372	0.00999978	0.0175423	A>B
TRITD4Av1G181670	TRITD4Bv1G023520	0.712399	0.702415	0.00998443	0.000212391	A>B
TRITD1Av1G064200	TRITD1Bv1G068400	0.706974	0.696997	0.00997692	0.00639258	A>B
TRITD6Av1G096890	TRITD0Uv1G057420	0.730836	0.720879	0.00995719	0.0216457	A>B
TRITD1Av1G001090	TRITD1Bv1G173770	0.693741	0.683785	0.00995603	0.0160676	A>B
TRITD2Av1G103360	TRITD2Bv1G116580	0.713209	0.703255	0.00995342	0.0249823	A>B
TRITD4Av1G169480	TRITD4Bv1G037450	0.725405	0.715454	0.00995079	0.0246187	A>B
TRITD7Av1G105690	TRITD7Bv1G078870	0.75073	0.740794	0.00993616	0.000988866	A>B
TRITD2Av1G218020	TRITD2Bv1G181080	0.700028	0.690095	0.00993271	0.0498996	A>B
TRITD2Av1G276750	TRITD2Bv1G240780	0.739689	0.729757	0.00993135	0.00896318	A>B
TRITD0Uv1G052820	TRITD6Bv1G013960	0.71892	0.70903	0.00988999	0.02231	A>B
TRITD4Av1G167180	TRITD4Bv1G032980	0.726514	0.71663	0.00988359	3.46e-06	A>B
TRITD2Av1G229880	TRITD2Bv1G191570	0.683724	0.67386	0.00986379	0.0143538	A>B
TRITD0Uv1G076070	TRITD4Bv1G024020	0.727344	0.717484	0.00985928	0.00259709	A>B
TRITD3Av1G068230	TRITD3Bv1G075670	0.726408	0.716553	0.00985487	4.25e-05	A>B
TRITD7Av1G050700	TRITD7Bv1G024920	0.722793	0.712956	0.00983774	0.014811	A>B
TRITD6Av1G155480	TRITD6Bv1G141410	0.680558	0.670725	0.00983329	0.0089591	A>B
TRITD2Av1G222090	TRITD2Bv1G184200	0.606963	0.597137	0.00982578	0.0472147	A>B
TRITD1Av1G144040	TRITD1Bv1G136110	0.70654	0.696717	0.00982351	4.85e-06	A>B
TRITD4Av1G074820	TRITD4Bv1G095040	0.731201	0.721422	0.0097787	0.00052276	A>B
TRITD2Av1G265100	TRITD2Bv1G227670	0.735022	0.725244	0.00977744	0.00116225	A>B
TRITD5Av1G118410	TRITD5Bv1G098300	0.647148	0.637402	0.00974598	0.0108596	A>B
TRITD5Av1G095410	TRITD5Bv1G077520	0.676316	0.666576	0.0097397	0.0367499	A>B
TRITD5Av1G179280	TRITD5Bv1G168290	0.70938	0.699646	0.00973341	9.73e-05	A>B
TRITD6Av1G023950	TRITD6Bv1G032850	0.691203	0.681486	0.00971707	0.0188714	A>B
TRITD4Av1G050600	TRITD4Bv1G125210	0.752983	0.743269	0.00971359	0.00309757	A>B
TRITD2Av1G027080	TRITD2Bv1G035220	0.729959	0.720251	0.00970855	0.0128468	A>B
TRITD4Av1G080010	TRITD4Bv1G089190	0.71067	0.700974	0.00969607	0.00312029	A>B
TRITD5Av1G182370	TRITD5Bv1G171760	0.688527	0.678851	0.00967605	0.0024553	A>B
TRITD1Av1G046430	TRITD1Bv1G043390	0.723315	0.71368	0.00963571	0.0312634	A>B
TRITD1Av1G116000	TRITD1Bv1G119070	0.746225	0.736607	0.00961727	0.00169568	A>B
TRITD7Av1G189320	TRITD7Bv1G155090	0.732568	0.722959	0.00960987	0.000700133	A>B
TRITD3Av1G091480	TRITD3Bv1G093320	0.708114	0.698526	0.0095884	0.0182301	A>B
TRITD2Av1G158810	TRITD2Bv1G134020	0.697126	0.687552	0.00957393	0.0110612	A>B
TRITD7Av1G165300	TRITD7Bv1G123300	0.71825	0.708681	0.00956915	0.00298312	A>B
[truncated: 5,272 more rows]
