# Supplementary material for: Wheat in vivo RNA structure landscape reveals a prevalent role of RNA structure in modulating translational subgenome expression asymmetry
Source: Genome Biol. 2021 Nov 30;22:326. doi: 10.1186/s13059-021-02549-y (PMC8638558; doi:10.1186/s13059-021-02549-y)
Supplement: Supplementary file 4 — Additional file 4: TableS3. The list of single nucleotide variations between homoeologs of A and B subgenome in tetraploid Kronos. [file 13059_2021_2549_MOESM4_ESM.xlsx]

## Sheet: Table_S3_AB_SNV
Gene_ID_A	Gene_ID_B	SNV_position	Genic_region
TRITD0Uv1G000270	TRITD1Bv1G005860	C26:T26	CDS
TRITD0Uv1G000270	TRITD1Bv1G005860	T55:C55	CDS
TRITD0Uv1G000270	TRITD1Bv1G005860	T92:G92	CDS
TRITD0Uv1G000270	TRITD1Bv1G005860	C96:G96	CDS
TRITD0Uv1G000270	TRITD1Bv1G005860	A132:G132	CDS
TRITD0Uv1G000270	TRITD1Bv1G005860	A138:G138	CDS
TRITD0Uv1G000270	TRITD1Bv1G005860	T171:C171	CDS
TRITD0Uv1G000270	TRITD1Bv1G005860	T174:C174	CDS
TRITD0Uv1G000270	TRITD1Bv1G005860	T177:C177	CDS
TRITD0Uv1G000270	TRITD1Bv1G005860	T195:C195	CDS
TRITD0Uv1G000270	TRITD1Bv1G005860	T210:C210	CDS
TRITD0Uv1G000270	TRITD1Bv1G005860	A215:G215	CDS
TRITD0Uv1G000270	TRITD1Bv1G005860	C237:T237	CDS
TRITD0Uv1G000270	TRITD1Bv1G005860	T274:C280	CDS
TRITD0Uv1G000270	TRITD1Bv1G005860	T318:C324	CDS
TRITD0Uv1G000270	TRITD1Bv1G005860	A351:C357	CDS
TRITD0Uv1G000270	TRITD1Bv1G005860	T369:G375	CDS
TRITD0Uv1G000270	TRITD1Bv1G005860	T372:C378	CDS
TRITD0Uv1G000270	TRITD1Bv1G005860	T378:C384	CDS
TRITD0Uv1G000270	TRITD1Bv1G005860	G429:T435	CDS
TRITD0Uv1G000270	TRITD1Bv1G005860	A444:C450	CDS
TRITD0Uv1G000270	TRITD1Bv1G005860	G445:C451	CDS
TRITD0Uv1G000270	TRITD1Bv1G005860	A459:G465	CDS
TRITD0Uv1G000270	TRITD1Bv1G005860	A466:G472	CDS
TRITD0Uv1G000270	TRITD1Bv1G005860	T511:C517	CDS
TRITD0Uv1G000270	TRITD1Bv1G005860	C523:T529	CDS
TRITD0Uv1G000270	TRITD1Bv1G005860	C528:T534	CDS
TRITD0Uv1G000270	TRITD1Bv1G005860	A624:G630	CDS
TRITD0Uv1G000270	TRITD1Bv1G005860	A630:G636	CDS
TRITD0Uv1G000270	TRITD1Bv1G005860	A633:G639	CDS
TRITD0Uv1G000270	TRITD1Bv1G005860	T654:A660	CDS
TRITD0Uv1G000270	TRITD1Bv1G005860	G657:A663	CDS
TRITD0Uv1G000270	TRITD1Bv1G005860	C675:T681	CDS
TRITD0Uv1G000270	TRITD1Bv1G005860	T697:C703	CDS
TRITD0Uv1G000270	TRITD1Bv1G005860	C717:G723	CDS
TRITD0Uv1G000270	TRITD1Bv1G005860	G756:A762	CDS
TRITD0Uv1G000270	TRITD1Bv1G005860	A1321:G1327	CDS
TRITD0Uv1G000270	TRITD1Bv1G005860	C1323:T1329	CDS
TRITD0Uv1G000270	TRITD1Bv1G005860	C1365:T1371	CDS
TRITD0Uv1G000270	TRITD1Bv1G005860	G2175:A2181	CDS
TRITD0Uv1G000270	TRITD1Bv1G005860	A2179:G2185	CDS
TRITD0Uv1G000270	TRITD1Bv1G005860	T2226:G2232	CDS
TRITD0Uv1G000270	TRITD1Bv1G005860	G2277:T2283	CDS
TRITD0Uv1G000270	TRITD1Bv1G005860	C2280:T2286	CDS
TRITD0Uv1G000270	TRITD1Bv1G005860	C2331:T2337	CDS
TRITD0Uv1G000270	TRITD1Bv1G005860	C2406:T2412	CDS
TRITD0Uv1G000270	TRITD1Bv1G005860	T2442:G2448	CDS
TRITD0Uv1G000270	TRITD1Bv1G005860	T2470:A2476	CDS
TRITD0Uv1G000270	TRITD1Bv1G005860	T2496:G2502	CDS
TRITD0Uv1G000270	TRITD1Bv1G005860	C2511:T2517	CDS
TRITD0Uv1G000270	TRITD1Bv1G005860	G2644:A2650	CDS
TRITD0Uv1G000270	TRITD1Bv1G005860	C2655:T2661	CDS
TRITD0Uv1G000270	TRITD1Bv1G005860	T2715:C2721	CDS
TRITD0Uv1G000270	TRITD1Bv1G005860	A2784:T2790	CDS
TRITD0Uv1G000270	TRITD1Bv1G005860	C2787:T2793	CDS
TRITD0Uv1G000270	TRITD1Bv1G005860	T2793:C2799	CDS
TRITD0Uv1G000270	TRITD1Bv1G005860	C2796:T2802	CDS
TRITD0Uv1G000270	TRITD1Bv1G005860	T2836:A2857	CDS
TRITD0Uv1G000270	TRITD1Bv1G005860	C2854:T2875	CDS
TRITD0Uv1G000270	TRITD1Bv1G005860	T2862:A2883	CDS
TRITD0Uv1G000270	TRITD1Bv1G005860	C2877:T2898	CDS
TRITD0Uv1G000270	TRITD1Bv1G005860	C2916:T2937	CDS
TRITD0Uv1G000270	TRITD1Bv1G005860	G2925:A2946	CDS
TRITD0Uv1G000270	TRITD1Bv1G005860	C2943:A2964	CDS
TRITD0Uv1G000270	TRITD1Bv1G005860	A2967:G2988	CDS
TRITD0Uv1G000270	TRITD1Bv1G005860	G3015:A3036	CDS
TRITD0Uv1G000270	TRITD1Bv1G005860	A3070:C3091	CDS
TRITD0Uv1G000270	TRITD1Bv1G005860	G3084:A3105	CDS
TRITD0Uv1G000270	TRITD1Bv1G005860	C3099:G3120	CDS
TRITD0Uv1G000270	TRITD1Bv1G005860	T3153:C3174	CDS
TRITD0Uv1G000270	TRITD1Bv1G005860	C3156:T3177	CDS
TRITD0Uv1G000270	TRITD1Bv1G005860	T3159:C3180	CDS
TRITD0Uv1G000270	TRITD1Bv1G005860	G3171:A3192	CDS
TRITD0Uv1G000270	TRITD1Bv1G005860	C3174:T3195	CDS
TRITD0Uv1G000270	TRITD1Bv1G005860	C3239:T3260	CDS
TRITD0Uv1G000270	TRITD1Bv1G005860	T3272:C3278	CDS
TRITD0Uv1G000270	TRITD1Bv1G005860	G3273:A3279	CDS
TRITD0Uv1G000270	TRITD1Bv1G005860	A3323:G3329	CDS
TRITD0Uv1G000270	TRITD1Bv1G005860	T3363:G3369	CDS
TRITD0Uv1G000270	TRITD1Bv1G005860	C3370:T3376	CDS
TRITD0Uv1G000270	TRITD1Bv1G005860	G3413:C3419	CDS
TRITD0Uv1G000270	TRITD1Bv1G005860	C3471:T3477	CDS
TRITD0Uv1G000270	TRITD1Bv1G005860	A3571:C3577	CDS
TRITD0Uv1G000270	TRITD1Bv1G005860	C3777:T3783	CDS
TRITD0Uv1G000270	TRITD1Bv1G005860	T3780:C3786	CDS
TRITD0Uv1G001930	TRITD1Bv1G083960	C1288:T1279	CDS
TRITD0Uv1G003310	TRITD1Bv1G225940	C952:G757	CDS
TRITD0Uv1G003310	TRITD1Bv1G225940	A1110:G915	CDS
TRITD0Uv1G003310	TRITD1Bv1G225940	A1119:G924	CDS
TRITD0Uv1G003310	TRITD1Bv1G225940	T1171:C976	CDS
TRITD0Uv1G003310	TRITD1Bv1G225940	A1404:G1209	CDS
TRITD0Uv1G003310	TRITD1Bv1G225940	A1635:G1440	CDS
TRITD0Uv1G003310	TRITD1Bv1G225940	A1644:G1449	CDS
TRITD0Uv1G003310	TRITD1Bv1G225940	C1719:T1524	CDS
TRITD0Uv1G003310	TRITD1Bv1G225940	A1785:G1590	CDS
TRITD0Uv1G003310	TRITD1Bv1G225940	T1794:A1599	CDS
TRITD0Uv1G003310	TRITD1Bv1G225940	C1806:T1611	CDS
TRITD0Uv1G003310	TRITD1Bv1G225940	T1818:A1623	CDS
TRITD0Uv1G003310	TRITD1Bv1G225940	A1890:G1695	CDS
TRITD0Uv1G003310	TRITD1Bv1G225940	T1995:A1800	CDS
TRITD0Uv1G003310	TRITD1Bv1G225940	G2025:T1830	CDS
TRITD0Uv1G003310	TRITD1Bv1G225940	G2249:T2054	CDS
TRITD0Uv1G003310	TRITD1Bv1G225940	A2562:G2367	CDS
TRITD0Uv1G003310	TRITD1Bv1G225940	A2565:G2370	CDS
TRITD0Uv1G003310	TRITD1Bv1G225940	T2596:A2401	CDS
TRITD0Uv1G003310	TRITD1Bv1G225940	C2649:T2454	CDS
TRITD0Uv1G003310	TRITD1Bv1G225940	G2664:A2469	CDS
TRITD0Uv1G003310	TRITD1Bv1G225940	T2682:C2487	CDS
TRITD0Uv1G003310	TRITD1Bv1G225940	G2766:A2571	CDS
TRITD0Uv1G003310	TRITD1Bv1G225940	G2772:A2577	CDS
TRITD0Uv1G003310	TRITD1Bv1G225940	C2841:T2646	CDS
TRITD0Uv1G003310	TRITD1Bv1G225940	C2847:T2652	CDS
TRITD0Uv1G003310	TRITD1Bv1G225940	T2904:C2709	CDS
TRITD0Uv1G003310	TRITD1Bv1G225940	C2913:T2718	CDS
TRITD0Uv1G003310	TRITD1Bv1G225940	G2931:A2736	CDS
TRITD0Uv1G003310	TRITD1Bv1G225940	C2961:T2766	CDS
TRITD0Uv1G003310	TRITD1Bv1G225940	T2964:C2769	CDS
TRITD0Uv1G003310	TRITD1Bv1G225940	T2976:C2781	CDS
TRITD0Uv1G003310	TRITD1Bv1G225940	C3024:T2829	CDS
TRITD0Uv1G003310	TRITD1Bv1G225940	G3027:A2832	CDS
TRITD0Uv1G003310	TRITD1Bv1G225940	C3036:T2841	CDS
TRITD0Uv1G003310	TRITD1Bv1G225940	A3060:G2865	CDS
TRITD0Uv1G003310	TRITD1Bv1G225940	T3105:C2910	CDS
TRITD0Uv1G003310	TRITD1Bv1G225940	C3108:G2913	CDS
TRITD0Uv1G003310	TRITD1Bv1G225940	G3114:T2919	CDS
TRITD0Uv1G003310	TRITD1Bv1G225940	C3129:G2934	CDS
TRITD0Uv1G003310	TRITD1Bv1G225940	T3165:C2970	CDS
TRITD0Uv1G003310	TRITD1Bv1G225940	T3186:C2991	CDS
TRITD0Uv1G003310	TRITD1Bv1G225940	T3267:C3072	CDS
TRITD0Uv1G009060	TRITD1Bv1G226440	G11:T11	CDS
TRITD0Uv1G009060	TRITD1Bv1G226440	G74:A74	CDS
TRITD0Uv1G009060	TRITD1Bv1G226440	G77:A77	CDS
TRITD0Uv1G009060	TRITD1Bv1G226440	A81:G81	CDS
TRITD0Uv1G009060	TRITD1Bv1G226440	T92:G92	CDS
TRITD0Uv1G009060	TRITD1Bv1G226440	G143:A143	CDS
TRITD0Uv1G009060	TRITD1Bv1G226440	T174:C174	CDS
TRITD0Uv1G009060	TRITD1Bv1G226450	G11:T11	CDS
TRITD0Uv1G009060	TRITD1Bv1G226450	G74:A74	CDS
TRITD0Uv1G009060	TRITD1Bv1G226450	G77:A77	CDS
TRITD0Uv1G009060	TRITD1Bv1G226450	A81:G81	CDS
TRITD0Uv1G009060	TRITD1Bv1G226450	G82:C82	CDS
TRITD0Uv1G009060	TRITD1Bv1G226450	A119:C119	CDS
TRITD0Uv1G009060	TRITD1Bv1G226450	T174:C174	CDS
TRITD0Uv1G009060	TRITD1Bv1G226450	C215:A215	CDS
TRITD0Uv1G009060	TRITD1Bv1G226450	C216:G216	CDS
TRITD0Uv1G009790	TRITD2Bv1G010760	G34:C69	CDS
TRITD0Uv1G009790	TRITD2Bv1G010760	T58:C93	CDS
TRITD0Uv1G009790	TRITD2Bv1G010760	A60:T95	CDS
TRITD0Uv1G009790	TRITD2Bv1G010760	T73:C108	CDS
TRITD0Uv1G009790	TRITD2Bv1G010760	G82:A114	CDS
TRITD0Uv1G009790	TRITD2Bv1G010760	C104:T136	CDS
TRITD0Uv1G009790	TRITD2Bv1G010760	A106:T138	CDS
TRITD0Uv1G009790	TRITD2Bv1G010760	C121:A153	CDS
TRITD0Uv1G009790	TRITD2Bv1G010760	G142:C174	CDS
TRITD0Uv1G009790	TRITD2Bv1G010760	C168:T200	CDS
TRITD0Uv1G009790	TRITD2Bv1G010760	T177:C209	CDS
TRITD0Uv1G009790	TRITD2Bv1G010760	C210:T240	CDS
TRITD0Uv1G009790	TRITD2Bv1G010760	G226:A256	CDS
TRITD0Uv1G009790	TRITD2Bv1G010760	T247:C277	CDS
TRITD0Uv1G009790	TRITD2Bv1G010760	A303:G333	CDS
TRITD0Uv1G009790	TRITD2Bv1G010760	C429:T459	CDS
TRITD0Uv1G009790	TRITD2Bv1G010760	C435:T465	CDS
TRITD0Uv1G009790	TRITD2Bv1G010760	T438:A468	CDS
TRITD0Uv1G009790	TRITD2Bv1G010760	T441:C471	CDS
TRITD0Uv1G009790	TRITD2Bv1G010760	T468:C498	CDS
TRITD0Uv1G009790	TRITD2Bv1G010760	A525:G555	CDS
TRITD0Uv1G009790	TRITD2Bv1G010760	T546:C576	CDS
TRITD0Uv1G009790	TRITD2Bv1G010760	T567:C597	CDS
TRITD0Uv1G009790	TRITD2Bv1G010760	T571:G601	CDS
TRITD0Uv1G009790	TRITD2Bv1G010760	A588:T618	CDS
TRITD0Uv1G009790	TRITD2Bv1G010760	A650:G680	CDS
TRITD0Uv1G009790	TRITD2Bv1G010760	C708:T732	CDS
TRITD0Uv1G009790	TRITD2Bv1G010760	G741:A765	CDS
TRITD0Uv1G009790	TRITD2Bv1G010760	C750:T774	CDS
TRITD0Uv1G009790	TRITD2Bv1G010760	G778:A802	CDS
TRITD0Uv1G009790	TRITD2Bv1G010760	G783:T807	CDS
TRITD0Uv1G009790	TRITD2Bv1G010760	T789:C813	CDS
TRITD0Uv1G009790	TRITD2Bv1G010760	A804:T828	CDS
TRITD0Uv1G009810	TRITD1Bv1G145830	T11:C11	CDS
TRITD0Uv1G009810	TRITD1Bv1G145830	C12:G12	CDS
TRITD0Uv1G009810	TRITD1Bv1G145830	G13:A13	CDS
TRITD0Uv1G009810	TRITD1Bv1G145830	T15:A15	CDS
TRITD0Uv1G009810	TRITD1Bv1G145830	C18:T18	CDS
TRITD0Uv1G009810	TRITD1Bv1G145830	T19:C19	CDS
TRITD0Uv1G009810	TRITD1Bv1G145830	A52:T21	CDS
TRITD0Uv1G009810	TRITD1Bv1G145830	A55:G24	CDS
TRITD0Uv1G009810	TRITD1Bv1G145830	T56:A25	CDS
TRITD0Uv1G009810	TRITD1Bv1G145830	C62:G31	CDS
TRITD0Uv1G009810	TRITD1Bv1G145830	G64:T33	CDS
TRITD0Uv1G009810	TRITD1Bv1G145830	T65:C34	CDS
TRITD0Uv1G009810	TRITD1Bv1G145830	G68:T35	CDS
TRITD0Uv1G009810	TRITD1Bv1G145830	G72:C39	CDS
TRITD0Uv1G009810	TRITD1Bv1G145830	C73:A40	CDS
TRITD0Uv1G009810	TRITD1Bv1G145830	C76:G43	CDS
TRITD0Uv1G009810	TRITD1Bv1G145830	T78:G45	CDS
TRITD0Uv1G009810	TRITD1Bv1G145830	C83:T50	CDS
TRITD0Uv1G009810	TRITD1Bv1G145830	C87:T54	CDS
TRITD0Uv1G009810	TRITD1Bv1G145830	C90:T57	CDS
TRITD0Uv1G009810	TRITD1Bv1G145830	C98:T65	CDS
TRITD0Uv1G009810	TRITD1Bv1G145830	G100:C67	CDS
TRITD0Uv1G009810	TRITD1Bv1G145830	C102:G69	CDS
TRITD0Uv1G009810	TRITD1Bv1G145830	C103:G70	CDS
TRITD0Uv1G009810	TRITD1Bv1G145830	T104:C71	CDS
TRITD0Uv1G009810	TRITD1Bv1G145830	G105:C72	CDS
TRITD0Uv1G009810	TRITD1Bv1G145830	G110:C77	CDS
TRITD0Uv1G009810	TRITD1Bv1G145830	G112:C79	CDS
TRITD0Uv1G009810	TRITD1Bv1G145830	G113:T80	CDS
TRITD0Uv1G009810	TRITD1Bv1G145830	G118:A85	CDS
TRITD0Uv1G009810	TRITD1Bv1G145830	G121:A88	CDS
TRITD0Uv1G009810	TRITD1Bv1G145830	T122:C89	CDS
TRITD0Uv1G009810	TRITD1Bv1G145830	A124:G91	CDS
TRITD0Uv1G009810	TRITD1Bv1G145830	G126:T93	CDS
TRITD0Uv1G009810	TRITD1Bv1G145830	C128:G95	CDS
TRITD0Uv1G009810	TRITD1Bv1G145830	G129:T96	CDS
TRITD0Uv1G009810	TRITD1Bv1G145830	A133:C100	CDS
TRITD0Uv1G009810	TRITD1Bv1G145830	C134:A101	CDS
TRITD0Uv1G009810	TRITD1Bv1G145830	C159:T120	CDS
TRITD0Uv1G009810	TRITD1Bv1G145830	G175:C136	CDS
TRITD0Uv1G009810	TRITD1Bv1G145830	G186:C147	CDS
TRITD0Uv1G009810	TRITD1Bv1G145830	G205:T166	CDS
TRITD0Uv1G009810	TRITD1Bv1G145830	A217:G178	CDS
TRITD0Uv1G009810	TRITD1Bv1G145830	C218:G179	CDS
TRITD0Uv1G009810	TRITD1Bv1G145830	C222:T183	CDS
TRITD0Uv1G009810	TRITD1Bv1G145830	C223:G184	CDS
TRITD0Uv1G009810	TRITD1Bv1G145830	A225:G186	CDS
TRITD0Uv1G009810	TRITD1Bv1G145830	A227:G188	CDS
TRITD0Uv1G009810	TRITD1Bv1G145830	C228:G189	CDS
TRITD0Uv1G009810	TRITD1Bv1G145830	C234:G195	CDS
TRITD0Uv1G009810	TRITD1Bv1G145830	G268:C250	CDS
TRITD0Uv1G009810	TRITD1Bv1G145830	G269:A251	CDS
TRITD0Uv1G009810	TRITD1Bv1G145830	C270:G252	CDS
TRITD0Uv1G009810	TRITD1Bv1G145830	G273:C255	CDS
TRITD0Uv1G009810	TRITD1Bv1G145830	G292:A274	CDS
TRITD0Uv1G009810	TRITD1Bv1G145830	T310:C292	CDS
TRITD0Uv1G009810	TRITD1Bv1G145830	T311:C293	CDS
TRITD0Uv1G009810	TRITD1Bv1G145830	T321:C303	CDS
TRITD0Uv1G009810	TRITD1Bv1G145830	G360:C342	CDS
TRITD0Uv1G009810	TRITD1Bv1G145830	C366:T348	CDS
TRITD0Uv1G009810	TRITD1Bv1G145830	C369:G351	CDS
TRITD0Uv1G009810	TRITD1Bv1G145830	G375:C357	CDS
TRITD0Uv1G009810	TRITD1Bv1G145830	C381:G363	CDS
TRITD0Uv1G009810	TRITD1Bv1G145830	G386:C368	CDS
TRITD0Uv1G009810	TRITD1Bv1G145830	C390:G372	CDS
TRITD0Uv1G009810	TRITD1Bv1G145830	C408:G393	CDS
TRITD0Uv1G009810	TRITD1Bv1G145830	A414:G399	CDS
TRITD0Uv1G009810	TRITD1Bv1G145830	A416:G401	CDS
TRITD0Uv1G009810	TRITD1Bv1G145830	G435:T426	CDS
TRITD0Uv1G009810	TRITD1Bv1G145830	C453:G444	CDS
TRITD0Uv1G009810	TRITD1Bv1G145830	G465:C456	CDS
TRITD0Uv1G009810	TRITD1Bv1G145830	C489:G480	CDS
TRITD0Uv1G009810	TRITD1Bv1G145830	A539:G530	CDS
TRITD0Uv1G009810	TRITD1Bv1G145830	G540:C531	CDS
TRITD0Uv1G009810	TRITD1Bv1G145830	T544:C535	CDS
TRITD0Uv1G009810	TRITD1Bv1G145830	G562:C553	CDS
TRITD0Uv1G009810	TRITD1Bv1G145830	C564:G555	CDS
TRITD0Uv1G009810	TRITD1Bv1G145830	A566:C557	CDS
TRITD0Uv1G009810	TRITD1Bv1G145830	C570:G561	CDS
TRITD0Uv1G009810	TRITD1Bv1G145830	G571:C562	CDS
TRITD0Uv1G009810	TRITD1Bv1G145830	C573:G564	CDS
TRITD0Uv1G009810	TRITD1Bv1G145830	C576:G567	CDS
TRITD0Uv1G009810	TRITD1Bv1G145830	T583:G574	CDS
TRITD0Uv1G009810	TRITD1Bv1G145830	A588:G579	CDS
TRITD0Uv1G009810	TRITD1Bv1G145830	A599:G590	CDS
TRITD0Uv1G009810	TRITD1Bv1G145830	T606:C597	CDS
TRITD0Uv1G009810	TRITD1Bv1G145830	C621:G612	CDS
TRITD0Uv1G009810	TRITD1Bv1G145830	A648:G639	CDS
TRITD0Uv1G009810	TRITD1Bv1G145830	C657:G648	CDS
TRITD0Uv1G009810	TRITD1Bv1G145830	A663:G654	CDS
TRITD0Uv1G009810	TRITD1Bv1G145830	G690:A681	CDS
TRITD0Uv1G009810	TRITD1Bv1G145830	C702:G693	CDS
TRITD0Uv1G009810	TRITD1Bv1G145830	A703:G694	CDS
TRITD0Uv1G009810	TRITD1Bv1G145830	A705:C696	CDS
TRITD0Uv1G009810	TRITD1Bv1G145830	A707:G698	CDS
TRITD0Uv1G009810	TRITD1Bv1G145830	G711:C702	CDS
TRITD0Uv1G009810	TRITD1Bv1G145830	A712:G703	CDS
TRITD0Uv1G009810	TRITD1Bv1G145830	A733:C724	CDS
TRITD0Uv1G009810	TRITD1Bv1G145830	A735:G726	CDS
TRITD0Uv1G009810	TRITD1Bv1G145830	A748:G739	CDS
TRITD0Uv1G009810	TRITD1Bv1G145830	G750:C741	CDS
TRITD0Uv1G009810	TRITD1Bv1G145830	A751:C742	CDS
TRITD0Uv1G009810	TRITD1Bv1G145830	T757:G748	CDS
TRITD0Uv1G009810	TRITD1Bv1G145830	C759:G750	CDS
TRITD0Uv1G009810	TRITD1Bv1G145830	G773:C764	CDS
TRITD0Uv1G009810	TRITD1Bv1G145830	C774:A765	CDS
TRITD0Uv1G009810	TRITD1Bv1G145830	T777:C768	CDS
TRITD0Uv1G009810	TRITD1Bv1G145830	A779:C770	CDS
TRITD0Uv1G009810	TRITD1Bv1G145830	T780:G771	CDS
TRITD0Uv1G009810	TRITD1Bv1G145830	T794:G785	CDS
TRITD0Uv1G009810	TRITD1Bv1G145830	T801:G792	CDS
TRITD0Uv1G009810	TRITD1Bv1G145830	C807:G798	CDS
TRITD0Uv1G009810	TRITD1Bv1G145830	C809:G800	CDS
TRITD0Uv1G009810	TRITD1Bv1G145830	A811:G802	CDS
TRITD0Uv1G009810	TRITD1Bv1G145830	G812:C803	CDS
TRITD0Uv1G009810	TRITD1Bv1G145830	T816:C807	CDS
TRITD0Uv1G009810	TRITD2Bv1G265080	C53:A11	CDS
TRITD0Uv1G009810	TRITD2Bv1G265080	T58:C16	CDS
TRITD0Uv1G009810	TRITD2Bv1G265080	G72:C33	CDS
TRITD0Uv1G009810	TRITD2Bv1G265080	C76:A37	CDS
TRITD0Uv1G009810	TRITD2Bv1G265080	T78:G39	CDS
TRITD0Uv1G009810	TRITD2Bv1G265080	C80:T41	CDS
TRITD0Uv1G009810	TRITD2Bv1G265080	C83:T44	CDS
TRITD0Uv1G009810	TRITD2Bv1G265080	G110:C71	CDS
TRITD0Uv1G009810	TRITD2Bv1G265080	G115:C76	CDS
TRITD0Uv1G009810	TRITD2Bv1G265080	C116:T77	CDS
TRITD0Uv1G009810	TRITD2Bv1G265080	G126:A84	CDS
TRITD0Uv1G009810	TRITD2Bv1G265080	C127:G85	CDS
TRITD0Uv1G009810	TRITD2Bv1G265080	G129:C87	CDS
TRITD0Uv1G009810	TRITD2Bv1G265080	C131:T89	CDS
TRITD0Uv1G009810	TRITD2Bv1G265080	C134:A92	CDS
TRITD0Uv1G009810	TRITD2Bv1G265080	G135:C93	CDS
TRITD0Uv1G009810	TRITD2Bv1G265080	C140:A98	CDS
TRITD0Uv1G009810	TRITD2Bv1G265080	A156:G114	CDS
TRITD0Uv1G009810	TRITD2Bv1G265080	C162:T120	CDS
TRITD0Uv1G009810	TRITD2Bv1G265080	G165:T123	CDS
TRITD0Uv1G009810	TRITD2Bv1G265080	T177:A135	CDS
TRITD0Uv1G009810	TRITD2Bv1G265080	G178:A136	CDS
TRITD0Uv1G009810	TRITD2Bv1G265080	G179:A137	CDS
TRITD0Uv1G009810	TRITD2Bv1G265080	G186:C144	CDS
TRITD0Uv1G009810	TRITD2Bv1G265080	G205:T163	CDS
TRITD0Uv1G009810	TRITD2Bv1G265080	T206:A164	CDS
TRITD0Uv1G009810	TRITD2Bv1G265080	C210:T168	CDS
TRITD0Uv1G009810	TRITD2Bv1G265080	C216:G174	CDS
TRITD0Uv1G009810	TRITD2Bv1G265080	A217:G175	CDS
TRITD0Uv1G009810	TRITD2Bv1G265080	C218:G176	CDS
TRITD0Uv1G009810	TRITD2Bv1G265080	T220:A178	CDS
TRITD0Uv1G009810	TRITD2Bv1G265080	C221:G179	CDS
TRITD0Uv1G009810	TRITD2Bv1G265080	C223:G181	CDS
TRITD0Uv1G009810	TRITD2Bv1G265080	A224:C182	CDS
TRITD0Uv1G009810	TRITD2Bv1G265080	C234:T192	CDS
TRITD0Uv1G009810	TRITD2Bv1G265080	G265:A223	CDS
TRITD0Uv1G009810	TRITD2Bv1G265080	C267:T225	CDS
TRITD0Uv1G009810	TRITD2Bv1G265080	G273:C252	CDS
TRITD0Uv1G009810	TRITD2Bv1G265080	G277:T256	CDS
TRITD0Uv1G009810	TRITD2Bv1G265080	G292:A271	CDS
TRITD0Uv1G009810	TRITD2Bv1G265080	T310:C289	CDS
TRITD0Uv1G009810	TRITD2Bv1G265080	G315:C294	CDS
TRITD0Uv1G009810	TRITD2Bv1G265080	T321:C300	CDS
TRITD0Uv1G009810	TRITD2Bv1G265080	G386:C362	CDS
TRITD0Uv1G009810	TRITD2Bv1G265080	C390:G366	CDS
TRITD0Uv1G009810	TRITD2Bv1G265080	A414:G390	CDS
TRITD0Uv1G009810	TRITD2Bv1G265080	G415:A391	CDS
TRITD0Uv1G009810	TRITD2Bv1G265080	C418:A394	CDS
TRITD0Uv1G009810	TRITD2Bv1G265080	C423:G399	CDS
TRITD0Uv1G009810	TRITD2Bv1G265080	G465:C441	CDS
TRITD0Uv1G009810	TRITD2Bv1G265080	A490:G466	CDS
TRITD0Uv1G009810	TRITD2Bv1G265080	C492:G468	CDS
TRITD0Uv1G009810	TRITD2Bv1G265080	C504:A480	CDS
TRITD0Uv1G009810	TRITD2Bv1G265080	C507:G483	CDS
TRITD0Uv1G009810	TRITD2Bv1G265080	A566:C542	CDS
TRITD0Uv1G009810	TRITD2Bv1G265080	G567:A543	CDS
TRITD0Uv1G009810	TRITD2Bv1G265080	G569:A545	CDS
TRITD0Uv1G009810	TRITD2Bv1G265080	C570:G546	CDS
TRITD0Uv1G009810	TRITD2Bv1G265080	G571:C547	CDS
TRITD0Uv1G009810	TRITD2Bv1G265080	C573:G549	CDS
TRITD0Uv1G009810	TRITD2Bv1G265080	C576:A552	CDS
TRITD0Uv1G009810	TRITD2Bv1G265080	C589:T565	CDS
TRITD0Uv1G009810	TRITD2Bv1G265080	C591:G567	CDS
TRITD0Uv1G009810	TRITD2Bv1G265080	C631:T607	CDS
TRITD0Uv1G009810	TRITD2Bv1G265080	A632:G608	CDS
TRITD0Uv1G009810	TRITD2Bv1G265080	C633:G609	CDS
TRITD0Uv1G009810	TRITD2Bv1G265080	C650:A626	CDS
TRITD0Uv1G009810	TRITD2Bv1G265080	G651:A627	CDS
TRITD0Uv1G009810	TRITD2Bv1G265080	G654:A630	CDS
TRITD0Uv1G009810	TRITD2Bv1G265080	C657:G633	CDS
TRITD0Uv1G009810	TRITD2Bv1G265080	C702:G678	CDS
TRITD0Uv1G009810	TRITD2Bv1G265080	G711:A687	CDS
TRITD0Uv1G009810	TRITD2Bv1G265080	T713:C689	CDS
TRITD0Uv1G009810	TRITD2Bv1G265080	A714:G690	CDS
TRITD0Uv1G009810	TRITD2Bv1G265080	G718:T694	CDS
TRITD0Uv1G009810	TRITD2Bv1G265080	G729:C705	CDS
TRITD0Uv1G009810	TRITD2Bv1G265080	A751:G727	CDS
TRITD0Uv1G009810	TRITD2Bv1G265080	G756:A732	CDS
TRITD0Uv1G009810	TRITD2Bv1G265080	T757:G733	CDS
TRITD0Uv1G009810	TRITD2Bv1G265080	C758:A734	CDS
TRITD0Uv1G009810	TRITD2Bv1G265080	C759:T735	CDS
TRITD0Uv1G009810	TRITD2Bv1G265080	T769:G745	CDS
TRITD0Uv1G009810	TRITD2Bv1G265080	T772:C748	CDS
TRITD0Uv1G009810	TRITD2Bv1G265080	G773:C749	CDS
TRITD0Uv1G009810	TRITD2Bv1G265080	T777:C753	CDS
TRITD0Uv1G009810	TRITD2Bv1G265080	A779:C755	CDS
TRITD0Uv1G009810	TRITD2Bv1G265080	T785:C761	CDS
TRITD0Uv1G009810	TRITD2Bv1G265080	G792:C768	CDS
TRITD0Uv1G009810	TRITD2Bv1G265080	T801:G777	CDS
TRITD0Uv1G009810	TRITD2Bv1G265080	A805:C781	CDS
TRITD0Uv1G009810	TRITD2Bv1G265080	C807:T783	CDS
TRITD0Uv1G009810	TRITD2Bv1G265080	G808:C784	CDS
TRITD0Uv1G009810	TRITD2Bv1G265080	A811:G787	CDS
TRITD0Uv1G009810	TRITD2Bv1G265080	G812:C788	CDS
TRITD0Uv1G009810	TRITD2Bv1G265080	G813:C789	CDS
TRITD0Uv1G009810	TRITD2Bv1G265080	T816:C792	CDS
TRITD0Uv1G009810	TRITD2Bv1G265080	G827:A803	CDS
TRITD0Uv1G009810	TRITD2Bv1G265080	T833:C809	CDS
TRITD0Uv1G009810	TRITD2Bv1G265080	A834:G810	CDS
TRITD0Uv1G009810	TRITD2Bv1G265080	C837:T813	CDS
TRITD0Uv1G009810	TRITD2Bv1G265080	A879:G855	CDS
TRITD0Uv1G009810	TRITD2Bv1G265080	C885:A861	CDS
TRITD0Uv1G009810	TRITD2Bv1G265080	T887:A863	CDS
TRITD0Uv1G009810	TRITD2Bv1G265080	G891:A867	CDS
TRITD0Uv1G009810	TRITD2Bv1G265080	G898:C874	CDS
TRITD0Uv1G009810	TRITD2Bv1G265080	A899:C875	CDS
TRITD0Uv1G009810	TRITD2Bv1G265080	A901:G877	CDS
TRITD0Uv1G009810	TRITD2Bv1G265080	C908:T884	CDS
TRITD0Uv1G009810	TRITD2Bv1G265080	C909:T885	CDS
TRITD0Uv1G009810	TRITD2Bv1G265080	T912:C888	CDS
TRITD0Uv1G009920	TRITD2Bv1G010400	C46:T46	CDS
TRITD0Uv1G009920	TRITD2Bv1G010400	T49:C49	CDS
TRITD0Uv1G009920	TRITD2Bv1G010400	T52:C52	CDS
TRITD0Uv1G009920	TRITD2Bv1G010400	C53:T53	CDS
TRITD0Uv1G009920	TRITD2Bv1G010400	C57:G57	CDS
TRITD0Uv1G009920	TRITD2Bv1G010400	C62:G62	CDS
TRITD0Uv1G009920	TRITD2Bv1G010400	G63:C63	CDS
TRITD0Uv1G009920	TRITD2Bv1G010400	C67:G67	CDS
TRITD0Uv1G009920	TRITD2Bv1G010400	C70:G70	CDS
TRITD0Uv1G009920	TRITD2Bv1G010400	G71:C71	CDS
TRITD0Uv1G009920	TRITD2Bv1G010400	A76:T76	CDS
TRITD0Uv1G009920	TRITD2Bv1G010400	C78:G78	CDS
TRITD0Uv1G009920	TRITD2Bv1G010400	C84:A84	CDS
TRITD0Uv1G009920	TRITD2Bv1G010400	T88:A88	CDS
TRITD0Uv1G009920	TRITD2Bv1G010400	C109:G109	CDS
TRITD0Uv1G009920	TRITD2Bv1G010400	C113:A113	CDS
TRITD0Uv1G009920	TRITD2Bv1G010400	C119:G119	CDS
TRITD0Uv1G009920	TRITD2Bv1G010400	G130:A139	CDS
TRITD0Uv1G009920	TRITD2Bv1G010400	C133:G142	CDS
TRITD0Uv1G009920	TRITD2Bv1G010400	C136:G145	CDS
TRITD0Uv1G009920	TRITD2Bv1G010400	C139:T148	CDS
TRITD0Uv1G009920	TRITD2Bv1G010400	C142:T151	CDS
TRITD0Uv1G009920	TRITD2Bv1G010400	C147:G156	CDS
TRITD0Uv1G009920	TRITD2Bv1G010400	C149:G158	CDS
TRITD0Uv1G009920	TRITD2Bv1G010400	C154:G163	CDS
TRITD0Uv1G009920	TRITD2Bv1G010400	T158:C167	CDS
TRITD0Uv1G009920	TRITD2Bv1G010400	C159:A168	CDS
TRITD0Uv1G009920	TRITD2Bv1G010400	T162:C171	CDS
TRITD0Uv1G009920	TRITD2Bv1G010400	T183:C195	CDS
TRITD0Uv1G009920	TRITD2Bv1G010400	C197:A209	CDS
TRITD0Uv1G009920	TRITD2Bv1G010400	G203:A215	CDS
TRITD0Uv1G009920	TRITD2Bv1G010400	G216:C228	CDS
TRITD0Uv1G009920	TRITD2Bv1G010400	G219:C231	CDS
TRITD0Uv1G009920	TRITD2Bv1G010400	G236:C248	CDS
TRITD0Uv1G009920	TRITD2Bv1G010400	G246:C258	CDS
TRITD0Uv1G009920	TRITD2Bv1G010400	G254:T266	CDS
TRITD0Uv1G009920	TRITD2Bv1G010400	G263:A275	CDS
TRITD0Uv1G009920	TRITD2Bv1G010400	G269:A281	CDS
TRITD0Uv1G009920	TRITD2Bv1G010400	C275:T287	CDS
TRITD0Uv1G009920	TRITD2Bv1G010400	C454:G466	CDS
TRITD0Uv1G009920	TRITD2Bv1G010400	A467:C479	CDS
TRITD0Uv1G009920	TRITD2Bv1G010400	A470:G482	CDS
TRITD0Uv1G009920	TRITD2Bv1G010400	C690:T699	CDS
TRITD0Uv1G009920	TRITD2Bv1G010400	A693:G702	CDS
TRITD0Uv1G009920	TRITD2Bv1G010400	G780:A789	CDS
TRITD0Uv1G009920	TRITD2Bv1G010400	A786:G795	CDS
TRITD0Uv1G009920	TRITD2Bv1G010400	T795:C804	CDS
TRITD0Uv1G009920	TRITD2Bv1G010400	A816:G825	CDS
TRITD0Uv1G009920	TRITD2Bv1G010400	T847:C856	CDS
TRITD0Uv1G009920	TRITD2Bv1G010400	T858:G867	CDS
TRITD0Uv1G009920	TRITD2Bv1G010400	T873:C882	CDS
TRITD0Uv1G009920	TRITD2Bv1G010400	T951:G960	CDS
TRITD0Uv1G009920	TRITD2Bv1G010400	T1026:C1035	CDS
TRITD0Uv1G009920	TRITD2Bv1G010400	A1035:G1044	CDS
TRITD0Uv1G009920	TRITD2Bv1G010400	G1050:A1059	CDS
TRITD0Uv1G009920	TRITD2Bv1G010400	A1057:C1066	CDS
TRITD0Uv1G009920	TRITD2Bv1G010400	T1065:C1074	CDS
TRITD0Uv1G009920	TRITD2Bv1G010400	T1071:C1080	CDS
TRITD0Uv1G009920	TRITD2Bv1G010400	A1074:T1083	CDS
TRITD0Uv1G010190	TRITD2Bv1G014390	C117:T11	CDS
TRITD0Uv1G010190	TRITD2Bv1G014390	C128:T14	CDS
TRITD0Uv1G010190	TRITD2Bv1G014390	C132:T18	CDS
TRITD0Uv1G010190	TRITD2Bv1G014390	A140:T22	CDS
TRITD0Uv1G010190	TRITD2Bv1G014390	C258:T78	CDS
TRITD0Uv1G010190	TRITD2Bv1G014390	C387:T207	CDS
TRITD0Uv1G010190	TRITD2Bv1G014390	C489:T309	CDS
TRITD0Uv1G010190	TRITD2Bv1G014390	T519:C339	CDS
TRITD0Uv1G010190	TRITD2Bv1G014390	G681:A501	CDS
TRITD0Uv1G010190	TRITD2Bv1G014390	C994:A814	CDS
TRITD0Uv1G010190	TRITD2Bv1G014390	G1041:A861	CDS
TRITD0Uv1G010190	TRITD2Bv1G014390	A1092:G912	CDS
TRITD0Uv1G010190	TRITD2Bv1G014390	C1101:T921	CDS
TRITD0Uv1G010190	TRITD2Bv1G014390	C1182:A1002	CDS
TRITD0Uv1G010190	TRITD2Bv1G014390	C1198:T1018	CDS
TRITD0Uv1G010190	TRITD2Bv1G014390	C1236:T1056	CDS
TRITD0Uv1G010190	TRITD2Bv1G014390	T1377:C1197	CDS
TRITD0Uv1G010190	TRITD2Bv1G014390	C1386:T1206	CDS
TRITD0Uv1G010190	TRITD2Bv1G014390	T1416:C1236	CDS
TRITD0Uv1G010190	TRITD2Bv1G014390	C1668:G1488	CDS
TRITD0Uv1G010330	TRITD2Bv1G014570	G23:C29	CDS
TRITD0Uv1G010330	TRITD2Bv1G014570	G77:A62	CDS
TRITD0Uv1G010330	TRITD2Bv1G014570	G80:C65	CDS
TRITD0Uv1G010330	TRITD2Bv1G014570	C121:G94	CDS
TRITD0Uv1G010330	TRITD2Bv1G014570	C123:G96	CDS
TRITD0Uv1G010330	TRITD2Bv1G014570	A139:G112	CDS
TRITD0Uv1G010330	TRITD2Bv1G014570	T206:C179	CDS
TRITD0Uv1G010330	TRITD2Bv1G014570	T218:C191	CDS
TRITD0Uv1G010330	TRITD2Bv1G014570	C221:T194	CDS
TRITD0Uv1G010330	TRITD2Bv1G014570	T620:G593	CDS
TRITD0Uv1G010330	TRITD2Bv1G014570	A623:C608	CDS
TRITD0Uv1G010330	TRITD2Bv1G014570	A624:G609	CDS
TRITD0Uv1G010330	TRITD2Bv1G014570	A626:T611	CDS
TRITD0Uv1G010330	TRITD2Bv1G014570	T627:G612	CDS
TRITD0Uv1G010330	TRITD2Bv1G014570	G628:C613	CDS
TRITD0Uv1G010330	TRITD2Bv1G014570	G642:T627	CDS
TRITD0Uv1G010330	TRITD2Bv1G014570	A644:C629	CDS
TRITD0Uv1G010330	TRITD2Bv1G014570	G647:T638	CDS
TRITD0Uv1G010330	TRITD2Bv1G014570	C650:G641	CDS
TRITD0Uv1G010330	TRITD2Bv1G014570	T651:C642	CDS
TRITD0Uv1G010330	TRITD2Bv1G014570	T654:C645	CDS
TRITD0Uv1G010330	TRITD2Bv1G014570	A695:G686	CDS
TRITD0Uv1G010330	TRITD2Bv1G014570	G715:T706	CDS
TRITD0Uv1G010330	TRITD2Bv1G014570	C723:T714	CDS
TRITD0Uv1G010330	TRITD2Bv1G014570	A876:T867	CDS
TRITD0Uv1G010330	TRITD2Bv1G014570	C879:T870	CDS
TRITD0Uv1G010330	TRITD2Bv1G014570	A880:G871	CDS
TRITD0Uv1G010330	TRITD2Bv1G014570	C891:T882	CDS
TRITD0Uv1G010330	TRITD2Bv1G014570	C1002:A993	CDS
TRITD0Uv1G010330	TRITD2Bv1G014570	G1005:A996	CDS
TRITD0Uv1G010330	TRITD2Bv1G014570	C1084:G1075	CDS
TRITD0Uv1G010330	TRITD2Bv1G014570	A1085:C1076	CDS
TRITD0Uv1G010330	TRITD2Bv1G014570	A1235:T1226	CDS
TRITD0Uv1G010330	TRITD2Bv1G014570	A1278:C1269	CDS
TRITD0Uv1G010330	TRITD2Bv1G014570	T1283:C1274	CDS
TRITD0Uv1G010330	TRITD2Bv1G014570	C1510:G1501	CDS
TRITD0Uv1G010330	TRITD2Bv1G014570	A1511:T1502	CDS
TRITD0Uv1G010890	TRITD2Bv1G105400	T81:G348	CDS
TRITD0Uv1G010890	TRITD2Bv1G105400	C105:T372	CDS
TRITD0Uv1G010890	TRITD2Bv1G105400	C257:T524	CDS
TRITD0Uv1G010890	TRITD2Bv1G105400	G393:C660	CDS
TRITD0Uv1G010890	TRITD2Bv1G105400	T728:A995	CDS
TRITD0Uv1G010890	TRITD2Bv1G105400	T794:C1061	CDS
TRITD0Uv1G010890	TRITD2Bv1G105400	G876:T1140	CDS
TRITD0Uv1G010890	TRITD2Bv1G105400	T927:C1191	CDS
TRITD0Uv1G010890	TRITD2Bv1G105400	A957:G1221	CDS
TRITD0Uv1G010890	TRITD2Bv1G105400	T1047:C1311	CDS
TRITD0Uv1G011750	TRITD2Bv1G106040	A56:C170	CDS
TRITD0Uv1G011750	TRITD2Bv1G106040	C69:T183	CDS
TRITD0Uv1G011750	TRITD2Bv1G106040	T369:C483	CDS
TRITD0Uv1G011750	TRITD2Bv1G106040	G406:A520	CDS
TRITD0Uv1G011750	TRITD2Bv1G106040	T592:C706	CDS
TRITD0Uv1G011750	TRITD2Bv1G106040	T657:C771	CDS
TRITD0Uv1G011750	TRITD2Bv1G106040	G685:C799	CDS
TRITD0Uv1G011750	TRITD2Bv1G106040	G753:C867	CDS
TRITD0Uv1G011750	TRITD2Bv1G106040	A756:G870	CDS
TRITD0Uv1G011750	TRITD2Bv1G106040	A783:T897	CDS
TRITD0Uv1G011750	TRITD2Bv1G106040	C1005:T1119	CDS
TRITD0Uv1G011750	TRITD2Bv1G106040	C1026:A1140	CDS
TRITD0Uv1G011750	TRITD2Bv1G106040	A1105:G1219	CDS
TRITD0Uv1G011750	TRITD2Bv1G106040	A1182:C1296	CDS
TRITD0Uv1G011750	TRITD2Bv1G106040	T1230:C1344	CDS
TRITD0Uv1G011750	TRITD2Bv1G106040	G1333:T1447	CDS
TRITD0Uv1G011750	TRITD2Bv1G106040	T1395:A1509	CDS
TRITD0Uv1G011750	TRITD2Bv1G106040	C1493:G1607	CDS
TRITD0Uv1G011750	TRITD2Bv1G106040	C1502:A1616	CDS
TRITD0Uv1G011750	TRITD2Bv1G106040	C1650:T1764	CDS
TRITD0Uv1G012480	TRITD2Bv1G238410	G18:C18	CDS
TRITD0Uv1G012480	TRITD2Bv1G238410	C20:T20	CDS
TRITD0Uv1G012480	TRITD2Bv1G238410	C42:A42	CDS
TRITD0Uv1G012480	TRITD2Bv1G238410	G180:C180	CDS
TRITD0Uv1G012480	TRITD2Bv1G238410	G183:C183	CDS
TRITD0Uv1G012480	TRITD2Bv1G238410	C229:T229	CDS
TRITD0Uv1G012480	TRITD2Bv1G238410	A235:G235	CDS
TRITD0Uv1G012480	TRITD2Bv1G238410	A262:C262	CDS
TRITD0Uv1G012480	TRITD2Bv1G238410	C288:G288	CDS
TRITD0Uv1G012480	TRITD2Bv1G238410	T345:C345	CDS
TRITD0Uv1G012480	TRITD2Bv1G238410	A397:G397	CDS
TRITD0Uv1G012480	TRITD2Bv1G238410	G403:A403	CDS
TRITD0Uv1G012480	TRITD2Bv1G238410	A450:G450	CDS
TRITD0Uv1G012480	TRITD2Bv1G238410	C471:G471	CDS
TRITD0Uv1G012480	TRITD2Bv1G238410	A472:T472	CDS
TRITD0Uv1G012480	TRITD2Bv1G238410	T485:C485	CDS
TRITD0Uv1G012480	TRITD2Bv1G238410	G585:C585	CDS
TRITD0Uv1G012480	TRITD2Bv1G238410	C586:A586	CDS
TRITD0Uv1G012480	TRITD2Bv1G238410	C588:G588	CDS
TRITD0Uv1G012480	TRITD2Bv1G238410	G724:A823	CDS
TRITD0Uv1G012480	TRITD2Bv1G238410	C762:G861	CDS
TRITD0Uv1G012480	TRITD2Bv1G238410	G914:T1013	CDS
TRITD0Uv1G012480	TRITD2Bv1G238410	G918:C1017	CDS
TRITD0Uv1G012480	TRITD2Bv1G238410	C924:T1023	CDS
TRITD0Uv1G012480	TRITD2Bv1G238410	G980:C1079	CDS
TRITD0Uv1G018330	TRITD3Bv1G000240	A31:G34	CDS
TRITD0Uv1G018330	TRITD3Bv1G000240	C35:G38	CDS
TRITD0Uv1G018330	TRITD3Bv1G000240	C48:T51	CDS
TRITD0Uv1G018330	TRITD3Bv1G000240	C64:G67	CDS
TRITD0Uv1G018330	TRITD3Bv1G000240	G67:A70	CDS
TRITD0Uv1G018330	TRITD3Bv1G000240	G71:A74	CDS
TRITD0Uv1G018330	TRITD3Bv1G000240	G72:C75	CDS
TRITD0Uv1G018330	TRITD3Bv1G000240	G126:C129	CDS
TRITD0Uv1G018330	TRITD3Bv1G000240	C152:G155	CDS
TRITD0Uv1G018330	TRITD3Bv1G000240	G159:C162	CDS
TRITD0Uv1G018330	TRITD3Bv1G000240	A169:C172	CDS
TRITD0Uv1G018330	TRITD3Bv1G000240	G210:C213	CDS
TRITD0Uv1G018330	TRITD3Bv1G000240	G261:C264	CDS
TRITD0Uv1G018330	TRITD3Bv1G000240	C272:T275	CDS
TRITD0Uv1G018330	TRITD3Bv1G000240	C336:T342	CDS
TRITD0Uv1G018330	TRITD3Bv1G000240	C391:G397	CDS
TRITD0Uv1G018360	TRITD3Bv1G000220	T27:C147	CDS
TRITD0Uv1G018360	TRITD3Bv1G000220	A46:G160	CDS
TRITD0Uv1G018360	TRITD3Bv1G000220	G51:A165	CDS
TRITD0Uv1G018360	TRITD3Bv1G000220	A65:C179	CDS
TRITD0Uv1G018360	TRITD3Bv1G000220	G66:T180	CDS
TRITD0Uv1G018360	TRITD3Bv1G000220	A68:G182	CDS
TRITD0Uv1G018360	TRITD3Bv1G000220	A87:G201	CDS
TRITD0Uv1G018360	TRITD3Bv1G000220	A92:G206	CDS
TRITD0Uv1G018360	TRITD3Bv1G000220	C99:A213	CDS
TRITD0Uv1G018360	TRITD3Bv1G000220	A103:G217	CDS
TRITD0Uv1G018360	TRITD3Bv1G000220	A114:C228	CDS
TRITD0Uv1G018360	TRITD3Bv1G000220	C165:G264	CDS
TRITD0Uv1G018360	TRITD3Bv1G000220	C185:G281	CDS
TRITD0Uv1G018360	TRITD3Bv1G000220	C252:T354	CDS
TRITD0Uv1G018360	TRITD3Bv1G000220	C270:G372	CDS
TRITD0Uv1G018360	TRITD3Bv1G000220	C273:T375	CDS
TRITD0Uv1G018360	TRITD3Bv1G000220	T330:C432	CDS
TRITD0Uv1G018360	TRITD3Bv1G000220	C333:G435	CDS
TRITD0Uv1G018360	TRITD3Bv1G000220	T342:C444	CDS
TRITD0Uv1G018360	TRITD3Bv1G000220	A372:G477	CDS
TRITD0Uv1G018360	TRITD3Bv1G000220	C408:G513	CDS
TRITD0Uv1G018360	TRITD3Bv1G000220	T412:A517	CDS
TRITD0Uv1G018360	TRITD3Bv1G000220	G422:C527	CDS
TRITD0Uv1G018360	TRITD3Bv1G000220	C424:T529	CDS
TRITD0Uv1G018360	TRITD3Bv1G000220	T432:G537	CDS
TRITD0Uv1G018360	TRITD3Bv1G000220	T476:C578	CDS
TRITD0Uv1G018360	TRITD3Bv1G000220	T477:G579	CDS
TRITD0Uv1G018360	TRITD3Bv1G000220	T498:C600	CDS
TRITD0Uv1G018360	TRITD3Bv1G000220	G499:A601	CDS
TRITD0Uv1G018360	TRITD3Bv1G000220	C500:A602	CDS
TRITD0Uv1G018360	TRITD3Bv1G000220	G576:C678	CDS
TRITD0Uv1G018360	TRITD3Bv1G000220	T655:C757	CDS
TRITD0Uv1G018360	TRITD3Bv1G000220	A661:G760	CDS
TRITD0Uv1G018360	TRITD3Bv1G000220	T663:G762	CDS
TRITD0Uv1G018360	TRITD3Bv1G000220	C664:G763	CDS
TRITD0Uv1G018360	TRITD3Bv1G000220	C735:G831	CDS
TRITD0Uv1G018360	TRITD3Bv1G000220	C906:G1020	CDS
TRITD0Uv1G018360	TRITD3Bv1G000220	G909:A1023	CDS
TRITD0Uv1G018360	TRITD3Bv1G000220	A926:G1040	CDS
TRITD0Uv1G018360	TRITD3Bv1G000220	T971:C1079	CDS
TRITD0Uv1G018360	TRITD3Bv1G000220	T993:G1098	CDS
TRITD0Uv1G018360	TRITD3Bv1G000220	T1050:C1137	CDS
TRITD0Uv1G018360	TRITD3Bv1G000220	C1077:T1164	CDS
TRITD0Uv1G018360	TRITD3Bv1G000220	G1102:C1189	CDS
TRITD0Uv1G018360	TRITD3Bv1G000220	G1104:A1191	CDS
TRITD0Uv1G018360	TRITD3Bv1G000220	A1114:G1201	CDS
TRITD0Uv1G018360	TRITD3Bv1G000220	A1157:T1238	CDS
TRITD0Uv1G018360	TRITD3Bv1G000220	G1169:A1250	CDS
TRITD0Uv1G018360	TRITD3Bv1G000220	A1182:C1263	CDS
TRITD0Uv1G018360	TRITD3Bv1G000220	T1191:G1272	CDS
TRITD0Uv1G018360	TRITD3Bv1G000220	T1200:C1281	CDS
TRITD0Uv1G018360	TRITD3Bv1G000220	C1202:T1283	CDS
TRITD0Uv1G018360	TRITD3Bv1G000220	A1224:T1305	CDS
TRITD0Uv1G018360	TRITD3Bv1G000220	G1239:C1320	CDS
TRITD0Uv1G018360	TRITD3Bv1G000220	G1245:A1326	CDS
TRITD0Uv1G018360	TRITD3Bv1G000220	G1249:A1330	CDS
TRITD0Uv1G018360	TRITD3Bv1G000220	G1250:C1331	CDS
TRITD0Uv1G018360	TRITD3Bv1G000220	C1257:A1338	CDS
TRITD0Uv1G018360	TRITD3Bv1G000220	G1293:C1374	CDS
TRITD0Uv1G018360	TRITD3Bv1G000220	A1405:G1426	CDS
TRITD0Uv1G018360	TRITD3Bv1G000220	G1406:A1427	CDS
TRITD0Uv1G018360	TRITD3Bv1G000220	C1408:A1429	CDS
TRITD0Uv1G018360	TRITD3Bv1G000220	A1409:G1430	CDS
TRITD0Uv1G018360	TRITD3Bv1G000220	T1416:G1437	CDS
TRITD0Uv1G018360	TRITD3Bv1G000220	G1417:C1438	CDS
TRITD0Uv1G018360	TRITD3Bv1G000220	C1421:T1442	CDS
TRITD0Uv1G018360	TRITD3Bv1G000220	C1422:G1443	CDS
TRITD0Uv1G018360	TRITD3Bv1G000220	A1423:G1444	CDS
TRITD0Uv1G018360	TRITD3Bv1G000220	A1424:G1445	CDS
TRITD0Uv1G018360	TRITD3Bv1G000220	C1426:A1447	CDS
TRITD0Uv1G018360	TRITD3Bv1G000220	A1427:G1448	CDS
TRITD0Uv1G018360	TRITD3Bv1G000220	G1432:A1459	CDS
TRITD0Uv1G018360	TRITD3Bv1G000220	T1437:A1464	CDS
TRITD0Uv1G018360	TRITD3Bv1G000220	A1442:C1469	CDS
TRITD0Uv1G018360	TRITD3Bv1G000220	T1445:C1472	CDS
TRITD0Uv1G018360	TRITD3Bv1G000220	G1450:A1477	CDS
TRITD0Uv1G018360	TRITD3Bv1G000220	A1451:T1478	CDS
TRITD0Uv1G018360	TRITD3Bv1G000220	A1452:G1479	CDS
TRITD0Uv1G018360	TRITD3Bv1G000220	G1453:A1480	CDS
TRITD0Uv1G018360	TRITD3Bv1G000220	C1454:A1481	CDS
TRITD0Uv1G018360	TRITD3Bv1G000220	C1457:T1484	CDS
TRITD0Uv1G018360	TRITD3Bv1G000220	T1458:G1485	CDS
TRITD0Uv1G018360	TRITD3Bv1G000220	G1460:A1487	CDS
TRITD0Uv1G018360	TRITD3Bv1G000220	T1475:C1502	CDS
TRITD0Uv1G018360	TRITD3Bv1G000220	A1481:G1508	CDS
TRITD0Uv1G018360	TRITD3Bv1G000220	C1484:G1511	CDS
TRITD0Uv1G018360	TRITD3Bv1G000220	T1494:C1521	CDS
TRITD0Uv1G018360	TRITD3Bv1G000220	G1495:C1522	CDS
TRITD0Uv1G018360	TRITD3Bv1G000220	C1496:T1523	CDS
TRITD0Uv1G018360	TRITD3Bv1G000220	C1497:G1524	CDS
TRITD0Uv1G018360	TRITD3Bv1G000220	A1500:T1527	CDS
TRITD0Uv1G018360	TRITD3Bv1G000220	A1501:G1528	CDS
TRITD0Uv1G018360	TRITD3Bv1G000220	G1502:A1529	CDS
TRITD0Uv1G018360	TRITD3Bv1G000220	T1503:A1530	CDS
TRITD0Uv1G018360	TRITD3Bv1G000220	C1505:T1532	CDS
TRITD0Uv1G018360	TRITD3Bv1G000220	C1507:A1534	CDS
TRITD0Uv1G018360	TRITD3Bv1G000220	A1508:C1535	CDS
TRITD0Uv1G018360	TRITD3Bv1G000220	G1510:A1537	CDS
TRITD0Uv1G018360	TRITD3Bv1G000220	C1511:T1538	CDS
TRITD0Uv1G018360	TRITD3Bv1G000220	A1512:G1539	CDS
TRITD0Uv1G018360	TRITD3Bv1G000220	A1514:C1541	CDS
TRITD0Uv1G018360	TRITD3Bv1G000220	A1515:T1542	CDS
TRITD0Uv1G018360	TRITD3Bv1G000220	G1518:A1545	CDS
TRITD0Uv1G018360	TRITD3Bv1G000220	A1519:G1546	CDS
TRITD0Uv1G018360	TRITD3Bv1G000220	T1520:C1547	CDS
TRITD0Uv1G018360	TRITD3Bv1G000220	T1524:A1551	CDS
TRITD0Uv1G018360	TRITD3Bv1G000220	C1525:A1552	CDS
TRITD0Uv1G018360	TRITD3Bv1G000220	T1526:A1553	CDS
TRITD0Uv1G018360	TRITD3Bv1G000220	T1552:G1576	CDS
TRITD0Uv1G018360	TRITD3Bv1G000220	T1557:C1581	CDS
TRITD0Uv1G018360	TRITD3Bv1G000220	A1570:G1600	CDS
TRITD0Uv1G018360	TRITD3Bv1G000220	G1603:C1630	CDS
TRITD0Uv1G018360	TRITD3Bv1G000220	C1614:A1641	CDS
TRITD0Uv1G018360	TRITD3Bv1G000220	C1642:G1669	CDS
TRITD0Uv1G018360	TRITD3Bv1G000220	A1644:G1671	CDS
TRITD0Uv1G018360	TRITD3Bv1G000220	G1660:A1687	CDS
TRITD0Uv1G018360	TRITD3Bv1G000220	T1665:G1692	CDS
TRITD0Uv1G018360	TRITD3Bv1G000220	T1668:C1695	CDS
TRITD0Uv1G018360	TRITD3Bv1G000220	T1671:G1698	CDS
TRITD0Uv1G018360	TRITD3Bv1G000220	T1697:G1724	CDS
TRITD0Uv1G018360	TRITD3Bv1G000220	C1713:G1737	CDS
TRITD0Uv1G018360	TRITD3Bv1G000220	A1723:G1747	CDS
TRITD0Uv1G018360	TRITD3Bv1G000220	G1741:C1765	CDS
TRITD0Uv1G018360	TRITD3Bv1G000220	A1745:G1769	CDS
TRITD0Uv1G018360	TRITD3Bv1G000220	C1761:T1782	CDS
TRITD0Uv1G018360	TRITD3Bv1G000220	T1775:G1796	CDS
TRITD0Uv1G018360	TRITD3Bv1G000220	T1776:G1797	CDS
TRITD0Uv1G018360	TRITD3Bv1G000220	T1785:C1806	CDS
TRITD0Uv1G018360	TRITD3Bv1G000220	A1794:C1815	CDS
TRITD0Uv1G018360	TRITD3Bv1G000220	C1810:A1831	CDS
TRITD0Uv1G018360	TRITD3Bv1G000220	A1827:T1848	CDS
TRITD0Uv1G018360	TRITD3Bv1G000220	C1829:T1850	CDS
TRITD0Uv1G018360	TRITD3Bv1G000220	C1868:T1889	CDS
TRITD0Uv1G018360	TRITD3Bv1G000220	A1894:G1912	CDS
TRITD0Uv1G018360	TRITD3Bv1G000220	A1922:T1940	CDS
TRITD0Uv1G018360	TRITD3Bv1G000220	C1923:G1941	CDS
TRITD0Uv1G018360	TRITD3Bv1G000220	G1948:A1993	CDS
TRITD0Uv1G018360	TRITD3Bv1G000220	C2001:G2043	CDS
TRITD0Uv1G018360	TRITD3Bv1G000220	C2022:T2064	CDS
TRITD0Uv1G018360	TRITD3Bv1G000220	A2056:C2095	CDS
TRITD0Uv1G018360	TRITD3Bv1G000220	A2112:G2151	CDS
TRITD0Uv1G018360	TRITD3Bv1G000220	A2208:G2247	CDS
TRITD0Uv1G018360	TRITD3Bv1G000220	C2247:T2286	CDS
TRITD0Uv1G018360	TRITD3Bv1G000220	G2310:A2349	CDS
TRITD0Uv1G018360	TRITD3Bv1G000220	C2322:T2361	CDS
TRITD0Uv1G018360	TRITD3Bv1G000220	T2333:C2372	CDS
TRITD0Uv1G018360	TRITD3Bv1G000220	C2346:T2385	CDS
TRITD0Uv1G018380	TRITD3Bv1G000190	G11:T11	CDS
TRITD0Uv1G018380	TRITD3Bv1G000190	C34:A34	CDS
TRITD0Uv1G018380	TRITD3Bv1G000190	C39:G39	CDS
TRITD0Uv1G018380	TRITD3Bv1G000190	G40:T40	CDS
TRITD0Uv1G018380	TRITD3Bv1G000190	G56:C56	CDS
TRITD0Uv1G018380	TRITD3Bv1G000190	C70:G70	CDS
TRITD0Uv1G018380	TRITD3Bv1G000190	C94:T94	CDS
TRITD0Uv1G018380	TRITD3Bv1G000190	C97:A97	CDS
TRITD0Uv1G018380	TRITD3Bv1G000190	C98:A98	CDS
TRITD0Uv1G018380	TRITD3Bv1G000190	C158:T158	CDS
TRITD0Uv1G018380	TRITD3Bv1G000190	G219:C213	CDS
TRITD0Uv1G018380	TRITD3Bv1G000190	A236:G230	CDS
TRITD0Uv1G018380	TRITD3Bv1G000190	T240:C234	CDS
TRITD0Uv1G018380	TRITD3Bv1G000190	G290:A263	CDS
TRITD0Uv1G018380	TRITD3Bv1G000190	G325:C301	CDS
TRITD0Uv1G018380	TRITD3Bv1G000190	C359:A338	CDS
TRITD0Uv1G018380	TRITD3Bv1G000190	C362:A341	CDS
TRITD0Uv1G018380	TRITD3Bv1G000190	A439:G412	CDS
TRITD0Uv1G018380	TRITD3Bv1G000190	C440:T413	CDS
TRITD0Uv1G018410	TRITD3Bv1G000100	T40:C24	CDS
TRITD0Uv1G018410	TRITD3Bv1G000100	A43:G27	CDS
TRITD0Uv1G018410	TRITD3Bv1G000100	A68:C44	CDS
TRITD0Uv1G018410	TRITD3Bv1G000100	C72:T96	CDS
TRITD0Uv1G018410	TRITD3Bv1G000100	T73:C97	CDS
TRITD0Uv1G018410	TRITD3Bv1G000100	T76:C100	CDS
TRITD0Uv1G018410	TRITD3Bv1G000100	C77:T101	CDS
TRITD0Uv1G018410	TRITD3Bv1G000100	G78:A102	CDS
TRITD0Uv1G018410	TRITD3Bv1G000100	T102:C126	CDS
TRITD0Uv1G018410	TRITD3Bv1G000100	G115:C139	CDS
TRITD0Uv1G018410	TRITD3Bv1G000100	T127:A169	CDS
TRITD0Uv1G018410	TRITD3Bv1G000100	G129:A171	CDS
TRITD0Uv1G018410	TRITD3Bv1G000100	T140:C182	CDS
TRITD0Uv1G018410	TRITD3Bv1G000100	T146:C188	CDS
TRITD0Uv1G018410	TRITD3Bv1G000100	G166:C217	CDS
TRITD0Uv1G018410	TRITD3Bv1G000100	A167:T218	CDS
TRITD0Uv1G018410	TRITD3Bv1G000100	C213:A264	CDS
TRITD0Uv1G018410	TRITD3Bv1G000100	T214:G265	CDS
TRITD0Uv1G018410	TRITD3Bv1G000100	T215:C266	CDS
TRITD0Uv1G018410	TRITD3Bv1G000100	C217:G268	CDS
TRITD0Uv1G018410	TRITD3Bv1G000100	G218:C269	CDS
TRITD0Uv1G018410	TRITD3Bv1G000100	C220:T271	CDS
TRITD0Uv1G018410	TRITD3Bv1G000100	C221:T272	CDS
TRITD0Uv1G018410	TRITD3Bv1G000100	T254:A299	CDS
TRITD0Uv1G018410	TRITD3Bv1G000100	A276:T321	CDS
TRITD0Uv1G018410	TRITD3Bv1G000100	A280:T325	CDS
TRITD0Uv1G018410	TRITD3Bv1G000100	G300:C345	CDS
TRITD0Uv1G018410	TRITD3Bv1G000100	C339:T384	CDS
TRITD0Uv1G018410	TRITD3Bv1G000100	G343:A388	CDS
TRITD0Uv1G018410	TRITD3Bv1G000100	G345:A390	CDS
TRITD0Uv1G018410	TRITD3Bv1G000100	G360:A405	CDS
TRITD0Uv1G018410	TRITD3Bv1G000100	G363:A408	CDS
TRITD0Uv1G018410	TRITD3Bv1G000100	C372:T417	CDS
TRITD0Uv1G018410	TRITD3Bv1G000100	A509:T554	CDS
TRITD0Uv1G018410	TRITD3Bv1G000100	G635:T680	CDS
TRITD0Uv1G018410	TRITD3Bv1G000100	T729:C774	CDS
TRITD0Uv1G018410	TRITD3Bv1G000100	T732:A777	CDS
TRITD0Uv1G018410	TRITD3Bv1G000100	G735:A780	CDS
TRITD0Uv1G018410	TRITD3Bv1G000100	A873:G918	CDS
TRITD0Uv1G018410	TRITD3Bv1G000100	G897:A942	CDS
TRITD0Uv1G018410	TRITD3Bv1G000100	A927:T972	CDS
TRITD0Uv1G018410	TRITD3Bv1G000100	C951:T996	CDS
TRITD0Uv1G018410	TRITD3Bv1G000100	A1027:G1072	CDS
TRITD0Uv1G018410	TRITD3Bv1G000100	T1260:G1305	CDS
TRITD0Uv1G018410	TRITD3Bv1G000100	T1272:C1317	CDS
TRITD0Uv1G018410	TRITD3Bv1G000100	G1329:A1374	CDS
TRITD0Uv1G018410	TRITD3Bv1G000100	C1332:A1377	CDS
TRITD0Uv1G018410	TRITD3Bv1G000100	T1359:C1404	CDS
TRITD0Uv1G018410	TRITD3Bv1G000100	T1362:C1407	CDS
TRITD0Uv1G018410	TRITD3Bv1G000100	T1365:A1410	CDS
TRITD0Uv1G018550	TRITD3Bv1G000940	A125:G11	CDS
TRITD0Uv1G018550	TRITD3Bv1G000940	T138:C24	CDS
TRITD0Uv1G018550	TRITD3Bv1G000940	G160:A46	CDS
TRITD0Uv1G018550	TRITD3Bv1G000940	A180:G66	CDS
TRITD0Uv1G018550	TRITD3Bv1G000940	A181:G67	CDS
TRITD0Uv1G018550	TRITD3Bv1G000940	C187:G73	CDS
TRITD0Uv1G018550	TRITD3Bv1G000940	T456:G342	CDS
TRITD0Uv1G018550	TRITD3Bv1G000940	C459:T345	CDS
TRITD0Uv1G018550	TRITD3Bv1G000940	G462:A348	CDS
TRITD0Uv1G018550	TRITD3Bv1G000940	A486:G372	CDS
TRITD0Uv1G018550	TRITD3Bv1G000940	T561:G447	CDS
TRITD0Uv1G018550	TRITD3Bv1G000940	T574:C460	3UTR
TRITD0Uv1G018550	TRITD3Bv1G000940	C576:T462	3UTR
TRITD0Uv1G018550	TRITD3Bv1G000940	A578:G464	3UTR
TRITD0Uv1G018550	TRITD3Bv1G000940	A583:G469	3UTR
TRITD0Uv1G018550	TRITD3Bv1G000940	C590:T476	3UTR
TRITD0Uv1G018550	TRITD3Bv1G000940	A594:G480	3UTR
TRITD0Uv1G018550	TRITD3Bv1G000940	G595:C481	3UTR
TRITD0Uv1G018550	TRITD3Bv1G000940	A602:G488	3UTR
TRITD0Uv1G018550	TRITD3Bv1G000940	C625:T499	3UTR
TRITD0Uv1G018790	TRITD3Bv1G004930	G21:C21	CDS
TRITD0Uv1G018790	TRITD3Bv1G004930	G35:C35	CDS
TRITD0Uv1G018790	TRITD3Bv1G004930	C50:T50	CDS
TRITD0Uv1G018790	TRITD3Bv1G004930	G52:T52	CDS
TRITD0Uv1G018790	TRITD3Bv1G004930	G62:T62	CDS
TRITD0Uv1G018790	TRITD3Bv1G004930	G65:T65	CDS
TRITD0Uv1G018790	TRITD3Bv1G004930	T89:C89	CDS
TRITD0Uv1G018790	TRITD3Bv1G004930	G104:A104	CDS
TRITD0Uv1G018790	TRITD3Bv1G004930	T108:C108	CDS
TRITD0Uv1G018790	TRITD3Bv1G004930	G111:C111	CDS
TRITD0Uv1G018790	TRITD3Bv1G004930	G121:C124	CDS
TRITD0Uv1G018790	TRITD3Bv1G004930	G162:C156	CDS
TRITD0Uv1G018790	TRITD3Bv1G004930	A273:G267	CDS
TRITD0Uv1G018790	TRITD3Bv1G004930	G276:A270	CDS
TRITD0Uv1G018790	TRITD3Bv1G004930	G309:T303	CDS
TRITD0Uv1G018790	TRITD3Bv1G004930	C363:T357	CDS
TRITD0Uv1G018790	TRITD3Bv1G004930	T375:C369	CDS
TRITD0Uv1G018790	TRITD3Bv1G004930	T390:C384	CDS
TRITD0Uv1G018790	TRITD3Bv1G004930	T444:C438	CDS
TRITD0Uv1G018790	TRITD3Bv1G004930	A453:C447	CDS
TRITD0Uv1G018790	TRITD3Bv1G004930	A468:G462	CDS
TRITD0Uv1G018790	TRITD3Bv1G004930	A474:C468	CDS
TRITD0Uv1G018790	TRITD3Bv1G004930	A486:G480	CDS
TRITD0Uv1G018790	TRITD3Bv1G004930	G504:C498	CDS
TRITD0Uv1G018790	TRITD3Bv1G004930	T511:C505	CDS
TRITD0Uv1G018790	TRITD3Bv1G004930	C513:T507	CDS
TRITD0Uv1G018790	TRITD3Bv1G004930	T543:C537	CDS
TRITD0Uv1G018790	TRITD3Bv1G004930	C544:T538	CDS
TRITD0Uv1G018790	TRITD3Bv1G004930	C552:T546	CDS
TRITD0Uv1G018790	TRITD3Bv1G004930	A564:C558	CDS
TRITD0Uv1G018790	TRITD3Bv1G004930	G651:T645	CDS
TRITD0Uv1G018790	TRITD3Bv1G004930	C654:T648	CDS
TRITD0Uv1G018790	TRITD3Bv1G004930	C660:T654	CDS
TRITD0Uv1G018790	TRITD3Bv1G004930	G765:C759	CDS
TRITD0Uv1G018790	TRITD3Bv1G004930	T858:G852	CDS
TRITD0Uv1G018790	TRITD3Bv1G004930	G876:A870	CDS
TRITD0Uv1G018790	TRITD3Bv1G004930	G903:A897	CDS
TRITD0Uv1G018790	TRITD3Bv1G004930	A948:T942	CDS
TRITD0Uv1G018790	TRITD3Bv1G004930	A978:G972	CDS
TRITD0Uv1G018790	TRITD3Bv1G004930	A1017:T1011	CDS
TRITD0Uv1G018790	TRITD3Bv1G004930	A1023:G1017	CDS
TRITD0Uv1G018790	TRITD3Bv1G004930	A1035:G1029	CDS
TRITD0Uv1G018790	TRITD3Bv1G004930	C1053:T1047	CDS
TRITD0Uv1G018790	TRITD3Bv1G004930	A1081:T1075	CDS
TRITD0Uv1G018790	TRITD3Bv1G004930	T1107:C1101	CDS
TRITD0Uv1G018790	TRITD3Bv1G004930	A1113:C1107	CDS
TRITD0Uv1G018790	TRITD3Bv1G004930	T1143:C1137	CDS
TRITD0Uv1G018790	TRITD3Bv1G004930	G1145:A1139	CDS
TRITD0Uv1G018790	TRITD3Bv1G004930	A1174:G1168	CDS
TRITD0Uv1G018790	TRITD3Bv1G004930	A1304:G1298	CDS
TRITD0Uv1G018790	TRITD3Bv1G004930	C1401:T1395	CDS
TRITD0Uv1G018790	TRITD3Bv1G004930	A1413:T1407	CDS
TRITD0Uv1G018790	TRITD3Bv1G004930	C1488:T1482	CDS
TRITD0Uv1G018790	TRITD3Bv1G004930	T1569:G1563	CDS
TRITD0Uv1G018790	TRITD3Bv1G004930	C1602:T1596	CDS
TRITD0Uv1G018790	TRITD3Bv1G004930	T1614:C1608	CDS
TRITD0Uv1G018790	TRITD3Bv1G004930	T1659:C1653	CDS
TRITD0Uv1G018790	TRITD3Bv1G004930	G1710:C1704	CDS
TRITD0Uv1G018790	TRITD3Bv1G004930	A1719:G1713	CDS
TRITD0Uv1G018790	TRITD3Bv1G004930	A1725:G1719	CDS
TRITD0Uv1G018790	TRITD3Bv1G004930	C1755:T1749	CDS
TRITD0Uv1G018790	TRITD3Bv1G004930	T1764:C1758	CDS
TRITD0Uv1G018790	TRITD3Bv1G004930	C1785:T1779	CDS
TRITD0Uv1G018820	TRITD3Bv1G004860	T154:C42	CDS
TRITD0Uv1G018820	TRITD3Bv1G004860	G184:A72	CDS
TRITD0Uv1G018820	TRITD3Bv1G004860	A265:T153	CDS
TRITD0Uv1G018820	TRITD3Bv1G004860	G310:C198	CDS
TRITD0Uv1G018820	TRITD3Bv1G004860	T321:C209	CDS
TRITD0Uv1G018820	TRITD3Bv1G004860	T333:C221	CDS
TRITD0Uv1G018820	TRITD3Bv1G004860	T337:C225	CDS
TRITD0Uv1G018820	TRITD3Bv1G004860	T343:C231	CDS
TRITD0Uv1G018820	TRITD3Bv1G004860	T349:C237	CDS
TRITD0Uv1G018820	TRITD3Bv1G004860	T446:A334	CDS
TRITD0Uv1G018820	TRITD3Bv1G004860	A457:G345	CDS
TRITD0Uv1G018820	TRITD3Bv1G004860	T465:G353	CDS
TRITD0Uv1G018820	TRITD3Bv1G004860	T487:A375	CDS
TRITD0Uv1G018820	TRITD3Bv1G004860	G499:A387	CDS
TRITD0Uv1G018820	TRITD3Bv1G004860	T514:C402	CDS
TRITD0Uv1G018820	TRITD3Bv1G004860	G526:A414	CDS
TRITD0Uv1G018820	TRITD3Bv1G004860	G678:A566	CDS
TRITD0Uv1G018820	TRITD3Bv1G004860	A722:G610	CDS
TRITD0Uv1G018820	TRITD3Bv1G004860	A748:G636	CDS
TRITD0Uv1G018820	TRITD3Bv1G004860	T958:C846	CDS
TRITD0Uv1G018820	TRITD3Bv1G004860	G1015:A903	CDS
TRITD0Uv1G018820	TRITD3Bv1G004860	T1034:G922	CDS
TRITD0Uv1G018820	TRITD3Bv1G004860	A1127:G1015	CDS
TRITD0Uv1G018820	TRITD3Bv1G004860	T1166:C1054	CDS
TRITD0Uv1G018820	TRITD3Bv1G004860	C1168:T1056	CDS
TRITD0Uv1G018820	TRITD3Bv1G004860	A1184:G1072	CDS
TRITD0Uv1G018820	TRITD3Bv1G004860	A1219:G1101	CDS
TRITD0Uv1G018820	TRITD3Bv1G004860	C1221:T1103	CDS
TRITD0Uv1G018820	TRITD3Bv1G004860	C1223:G1105	CDS
TRITD0Uv1G018820	TRITD3Bv1G004860	T1233:C1115	CDS
TRITD0Uv1G018820	TRITD3Bv1G004860	A1237:G1119	CDS
TRITD0Uv1G018820	TRITD3Bv1G004860	T1240:G1122	CDS
TRITD0Uv1G018820	TRITD3Bv1G004860	G1253:C1135	CDS
TRITD0Uv1G018820	TRITD3Bv1G004860	G1256:A1138	CDS
TRITD0Uv1G018820	TRITD3Bv1G004860	C1297:T1179	CDS
TRITD0Uv1G018820	TRITD3Bv1G004860	T1318:C1200	CDS
TRITD0Uv1G018820	TRITD3Bv1G004860	G1325:C1207	CDS
TRITD0Uv1G019500	TRITD3Bv1G130790	T22:C22	CDS
TRITD0Uv1G019500	TRITD3Bv1G130790	T27:C27	CDS
TRITD0Uv1G019500	TRITD3Bv1G130790	C29:G29	CDS
TRITD0Uv1G019500	TRITD3Bv1G130790	T38:C38	CDS
TRITD0Uv1G019500	TRITD3Bv1G130790	T40:C40	CDS
TRITD0Uv1G019500	TRITD3Bv1G130790	C65:T65	CDS
TRITD0Uv1G019500	TRITD3Bv1G130790	C86:T86	CDS
TRITD0Uv1G019500	TRITD3Bv1G130790	C104:T104	CDS
TRITD0Uv1G019500	TRITD3Bv1G130790	C107:G107	CDS
TRITD0Uv1G019500	TRITD3Bv1G130790	T255:C255	CDS
TRITD0Uv1G019500	TRITD3Bv1G130790	C264:G264	CDS
TRITD0Uv1G019500	TRITD3Bv1G130790	A323:C323	CDS
TRITD0Uv1G019500	TRITD3Bv1G130790	T380:C380	CDS
TRITD0Uv1G019500	TRITD3Bv1G130790	A534:C534	CDS
TRITD0Uv1G019500	TRITD3Bv1G130790	G580:T580	CDS
TRITD0Uv1G019500	TRITD3Bv1G130790	C633:G633	CDS
TRITD0Uv1G019500	TRITD3Bv1G130790	C640:T640	CDS
TRITD0Uv1G019500	TRITD3Bv1G130790	A735:G735	CDS
TRITD0Uv1G019500	TRITD3Bv1G130790	G746:T746	CDS
TRITD0Uv1G019590	TRITD3Bv1G066800	G136:C28	CDS
TRITD0Uv1G019590	TRITD3Bv1G066800	G138:C30	CDS
TRITD0Uv1G019590	TRITD3Bv1G066800	C143:T35	CDS
TRITD0Uv1G019590	TRITD3Bv1G066800	C144:G36	CDS
TRITD0Uv1G019590	TRITD3Bv1G066800	A145:G37	CDS
TRITD0Uv1G019590	TRITD3Bv1G066800	C150:G42	CDS
TRITD0Uv1G019590	TRITD3Bv1G066800	T152:C44	CDS
TRITD0Uv1G019590	TRITD3Bv1G066800	G153:C45	CDS
TRITD0Uv1G019590	TRITD3Bv1G066800	G162:C54	CDS
TRITD0Uv1G019590	TRITD3Bv1G066800	T164:G56	CDS
TRITD0Uv1G019590	TRITD3Bv1G066800	G170:C62	CDS
TRITD0Uv1G019590	TRITD3Bv1G066800	G174:T66	CDS
TRITD0Uv1G019590	TRITD3Bv1G066800	C211:T97	CDS
TRITD0Uv1G019590	TRITD3Bv1G066800	G231:C117	CDS
TRITD0Uv1G019590	TRITD3Bv1G066800	G232:A118	CDS
TRITD0Uv1G019590	TRITD3Bv1G066800	G244:C130	CDS
TRITD0Uv1G019590	TRITD3Bv1G066800	G254:T140	CDS
TRITD0Uv1G019590	TRITD3Bv1G066800	G267:T153	CDS
TRITD0Uv1G019590	TRITD3Bv1G066800	T295:G181	CDS
TRITD0Uv1G019590	TRITD3Bv1G066800	C309:T195	CDS
TRITD0Uv1G019590	TRITD3Bv1G066800	G375:A261	CDS
TRITD0Uv1G019590	TRITD3Bv1G066800	C384:A270	CDS
TRITD0Uv1G019590	TRITD3Bv1G066800	C389:T275	CDS
TRITD0Uv1G019590	TRITD3Bv1G066800	C399:G285	CDS
TRITD0Uv1G019590	TRITD3Bv1G066800	G414:A300	CDS
TRITD0Uv1G019590	TRITD3Bv1G066800	G426:C312	CDS
TRITD0Uv1G019590	TRITD3Bv1G066800	C453:G339	CDS
TRITD0Uv1G019590	TRITD3Bv1G066800	C567:G453	CDS
TRITD0Uv1G019590	TRITD3Bv1G066800	C575:T461	CDS
TRITD0Uv1G019590	TRITD3Bv1G066800	C614:A500	CDS
TRITD0Uv1G019590	TRITD3Bv1G066800	A620:G506	CDS
TRITD0Uv1G019590	TRITD3Bv1G066800	C639:T525	CDS
TRITD0Uv1G019590	TRITD3Bv1G066800	C645:G531	CDS
TRITD0Uv1G019590	TRITD3Bv1G066800	A665:G551	CDS
TRITD0Uv1G019590	TRITD3Bv1G066800	A674:T560	CDS
TRITD0Uv1G019590	TRITD3Bv1G066800	C703:T589	CDS
TRITD0Uv1G019590	TRITD3Bv1G066800	C706:G592	CDS
TRITD0Uv1G019590	TRITD3Bv1G066800	C751:A637	CDS
TRITD0Uv1G019590	TRITD3Bv1G066800	G753:A639	CDS
TRITD0Uv1G019590	TRITD3Bv1G066800	C758:T644	CDS
TRITD0Uv1G019590	TRITD3Bv1G066800	C850:A736	CDS
TRITD0Uv1G019590	TRITD3Bv1G066800	A885:G771	CDS
TRITD0Uv1G019590	TRITD3Bv1G066800	G916:A802	CDS
TRITD0Uv1G019590	TRITD3Bv1G066800	C948:T834	CDS
TRITD0Uv1G019590	TRITD3Bv1G066800	G954:A840	CDS
TRITD0Uv1G019590	TRITD3Bv1G066800	A967:T853	CDS
TRITD0Uv1G019590	TRITD3Bv1G066800	C1068:T954	CDS
TRITD0Uv1G019590	TRITD3Bv1G066800	T1116:C1002	CDS
TRITD0Uv1G019590	TRITD3Bv1G066800	G1140:A1026	CDS
TRITD0Uv1G019590	TRITD3Bv1G066800	C1173:T1059	CDS
TRITD0Uv1G019590	TRITD3Bv1G066800	C1203:A1089	CDS
TRITD0Uv1G019590	TRITD3Bv1G066800	C1215:G1101	CDS
TRITD0Uv1G019590	TRITD3Bv1G066800	C1284:T1170	CDS
TRITD0Uv1G019590	TRITD3Bv1G066800	G1293:A1179	CDS
TRITD0Uv1G019590	TRITD3Bv1G066800	C1299:T1185	CDS
TRITD0Uv1G019590	TRITD3Bv1G066800	T1315:A1201	CDS
TRITD0Uv1G019590	TRITD3Bv1G066800	A1485:C1371	CDS
TRITD0Uv1G019590	TRITD3Bv1G066800	T1493:C1379	CDS
TRITD0Uv1G019590	TRITD3Bv1G066800	G1528:C1414	CDS
TRITD0Uv1G019590	TRITD3Bv1G066800	G1546:A1432	CDS
TRITD0Uv1G019590	TRITD3Bv1G066800	C1563:T1449	CDS
TRITD0Uv1G019590	TRITD3Bv1G066800	G1644:C1530	CDS
TRITD0Uv1G019590	TRITD3Bv1G066800	T1656:C1542	CDS
TRITD0Uv1G019590	TRITD3Bv1G066800	T1740:C1626	CDS
TRITD0Uv1G019590	TRITD3Bv1G066800	G1797:A1683	CDS
TRITD0Uv1G019590	TRITD3Bv1G066800	T1892:C1781	CDS
TRITD0Uv1G019590	TRITD3Bv1G066800	A1926:G1815	CDS
TRITD0Uv1G019590	TRITD3Bv1G066800	C1943:T1832	CDS
TRITD0Uv1G019590	TRITD3Bv1G066800	C1946:A1835	CDS
TRITD0Uv1G019590	TRITD3Bv1G066800	G1965:A1854	CDS
TRITD0Uv1G019590	TRITD3Bv1G066800	C2016:T1905	CDS
TRITD0Uv1G019590	TRITD3Bv1G066800	A2022:G1911	CDS
TRITD0Uv1G019590	TRITD3Bv1G066800	C2067:T1956	CDS
TRITD0Uv1G019590	TRITD3Bv1G066800	C2106:T1995	CDS
TRITD0Uv1G019590	TRITD3Bv1G066800	G2112:A2001	CDS
TRITD0Uv1G019590	TRITD3Bv1G066800	T2193:C2082	CDS
TRITD0Uv1G019590	TRITD3Bv1G066800	G2196:A2085	CDS
TRITD0Uv1G019590	TRITD3Bv1G066800	A2226:G2115	CDS
TRITD0Uv1G019590	TRITD3Bv1G066800	T2232:C2121	CDS
TRITD0Uv1G019590	TRITD3Bv1G066800	G2233:A2122	CDS
TRITD0Uv1G019590	TRITD3Bv1G066800	C2281:T2170	CDS
TRITD0Uv1G019590	TRITD3Bv1G066800	C2283:G2172	CDS
TRITD0Uv1G019590	TRITD3Bv1G066800	C2286:A2175	CDS
TRITD0Uv1G019590	TRITD3Bv1G066800	C2289:G2178	CDS
TRITD0Uv1G019590	TRITD3Bv1G066800	C2332:T2221	CDS
TRITD0Uv1G019590	TRITD3Bv1G066800	G2387:A2276	CDS
TRITD0Uv1G019590	TRITD3Bv1G066800	G2415:C2304	CDS
TRITD0Uv1G019590	TRITD3Bv1G066800	G2419:T2308	CDS
TRITD0Uv1G019590	TRITD3Bv1G066800	G2433:C2322	CDS
TRITD0Uv1G019590	TRITD3Bv1G066800	A2440:T2329	CDS
TRITD0Uv1G019590	TRITD3Bv1G066800	G2568:C2457	CDS
TRITD0Uv1G019590	TRITD3Bv1G066800	G2700:A2589	CDS
TRITD0Uv1G019590	TRITD3Bv1G066800	A2755:C2644	CDS
TRITD0Uv1G019590	TRITD3Bv1G066800	T2761:C2650	CDS
TRITD0Uv1G019590	TRITD3Bv1G066800	C2881:G2770	CDS
TRITD0Uv1G019590	TRITD3Bv1G066800	G2937:C2838	CDS
TRITD0Uv1G019590	TRITD3Bv1G066800	C3030:G2931	CDS
TRITD0Uv1G019590	TRITD3Bv1G066800	C3060:G2961	CDS
TRITD0Uv1G019590	TRITD3Bv1G066800	A3085:G2986	CDS
TRITD0Uv1G019590	TRITD3Bv1G066800	C3096:T2997	CDS
TRITD0Uv1G019590	TRITD3Bv1G066800	C3123:T3024	CDS
TRITD0Uv1G019590	TRITD3Bv1G066800	T3137:G3038	CDS
TRITD0Uv1G019590	TRITD3Bv1G066800	G3143:C3044	CDS
TRITD0Uv1G019590	TRITD3Bv1G066800	C3189:G3093	CDS
TRITD0Uv1G019590	TRITD3Bv1G066800	G3190:C3094	CDS
TRITD0Uv1G019590	TRITD3Bv1G066800	G3191:C3095	CDS
TRITD0Uv1G019590	TRITD3Bv1G066800	T3194:C3098	CDS
TRITD0Uv1G019590	TRITD3Bv1G066800	T3198:C3102	CDS
TRITD0Uv1G019590	TRITD3Bv1G066800	T3219:G3123	CDS
TRITD0Uv1G019590	TRITD3Bv1G066800	T3221:A3125	CDS
TRITD0Uv1G019590	TRITD3Bv1G066800	C3261:G3165	CDS
TRITD0Uv1G020240	TRITD5Bv1G117680	C227:G462	CDS
TRITD0Uv1G020390	TRITD5Bv1G117060	C16:G16	CDS
TRITD0Uv1G020390	TRITD5Bv1G117060	G24:C24	CDS
TRITD0Uv1G020390	TRITD5Bv1G117060	G25:A25	CDS
TRITD0Uv1G020390	TRITD5Bv1G117060	C26:G26	CDS
TRITD0Uv1G020390	TRITD5Bv1G117060	A28:G28	CDS
TRITD0Uv1G020390	TRITD5Bv1G117060	C29:A29	CDS
TRITD0Uv1G020390	TRITD5Bv1G117060	G51:C51	CDS
TRITD0Uv1G020390	TRITD5Bv1G117060	G60:T60	CDS
TRITD0Uv1G020390	TRITD5Bv1G117060	G63:C63	CDS
TRITD0Uv1G020390	TRITD5Bv1G117060	T70:C70	CDS
TRITD0Uv1G020390	TRITD5Bv1G117060	G78:C78	CDS
TRITD0Uv1G020390	TRITD5Bv1G117060	G117:C117	CDS
TRITD0Uv1G020390	TRITD5Bv1G117060	T135:C135	CDS
TRITD0Uv1G020390	TRITD5Bv1G117060	C225:G225	CDS
TRITD0Uv1G020390	TRITD5Bv1G117060	C300:G300	CDS
TRITD0Uv1G020390	TRITD5Bv1G117060	T302:C302	CDS
TRITD0Uv1G020390	TRITD5Bv1G117060	G333:C333	CDS
TRITD0Uv1G020540	TRITD5Bv1G116790	T41:C16	5UTR
TRITD0Uv1G020540	TRITD5Bv1G116790	C45:A20	5UTR
TRITD0Uv1G020540	TRITD5Bv1G116790	G154:A114	CDS
TRITD0Uv1G020540	TRITD5Bv1G116790	C159:T119	CDS
TRITD0Uv1G020540	TRITD5Bv1G116790	C180:T140	CDS
TRITD0Uv1G020540	TRITD5Bv1G116790	T201:C161	CDS
TRITD0Uv1G020540	TRITD5Bv1G116790	C211:T171	CDS
TRITD0Uv1G020540	TRITD5Bv1G116790	C247:T207	CDS
TRITD0Uv1G020540	TRITD5Bv1G116790	C276:T236	CDS
TRITD0Uv1G020540	TRITD5Bv1G116790	C298:G258	CDS
TRITD0Uv1G020540	TRITD5Bv1G116790	G348:C308	CDS
TRITD0Uv1G020540	TRITD5Bv1G116790	G349:A309	CDS
TRITD0Uv1G020540	TRITD5Bv1G116790	C391:T351	CDS
TRITD0Uv1G020540	TRITD5Bv1G116790	C493:T453	CDS
TRITD0Uv1G020540	TRITD5Bv1G116790	C526:G486	CDS
TRITD0Uv1G020540	TRITD5Bv1G116790	C532:T492	CDS
TRITD0Uv1G020540	TRITD5Bv1G116790	C535:T495	CDS
TRITD0Uv1G020540	TRITD5Bv1G116790	A565:G525	CDS
TRITD0Uv1G020540	TRITD5Bv1G116790	C568:T528	CDS
TRITD0Uv1G020540	TRITD5Bv1G116790	T577:C537	CDS
TRITD0Uv1G020540	TRITD5Bv1G116790	C578:T538	CDS
TRITD0Uv1G020540	TRITD5Bv1G116790	A734:G541	CDS
TRITD0Uv1G020540	TRITD5Bv1G116790	A735:T542	CDS
TRITD0Uv1G020540	TRITD5Bv1G116790	A737:C544	CDS
TRITD0Uv1G020540	TRITD5Bv1G116790	T801:C608	CDS
TRITD0Uv1G020540	TRITD5Bv1G116790	T832:C639	CDS
TRITD0Uv1G020540	TRITD5Bv1G116790	C916:T723	CDS
TRITD0Uv1G020540	TRITD5Bv1G116790	C967:T774	CDS
TRITD0Uv1G020540	TRITD5Bv1G116790	G981:C788	CDS
TRITD0Uv1G020540	TRITD5Bv1G116790	T1006:C813	CDS
TRITD0Uv1G020540	TRITD5Bv1G116790	G1031:A838	CDS
TRITD0Uv1G020540	TRITD5Bv1G116790	A1032:G839	CDS
TRITD0Uv1G020540	TRITD5Bv1G116790	G1044:A851	CDS
TRITD0Uv1G020540	TRITD5Bv1G116790	G1069:T876	CDS
TRITD0Uv1G020540	TRITD5Bv1G116790	A1075:G882	CDS
TRITD0Uv1G020540	TRITD5Bv1G116790	T1078:C885	CDS
TRITD0Uv1G020540	TRITD5Bv1G116790	T1081:C888	CDS
TRITD0Uv1G020540	TRITD5Bv1G116790	G1087:A894	CDS
TRITD0Uv1G020540	TRITD5Bv1G116790	C1090:T897	CDS
TRITD0Uv1G020540	TRITD5Bv1G116790	G1125:A932	CDS
TRITD0Uv1G020540	TRITD5Bv1G116790	A1126:G933	CDS
TRITD0Uv1G020540	TRITD5Bv1G116790	T1138:C945	CDS
TRITD0Uv1G020540	TRITD5Bv1G116790	A1142:G949	CDS
TRITD0Uv1G020540	TRITD5Bv1G116790	T1150:G957	CDS
TRITD0Uv1G020540	TRITD5Bv1G116790	C1165:T972	CDS
TRITD0Uv1G020540	TRITD5Bv1G116790	C1168:T975	CDS
TRITD0Uv1G020540	TRITD5Bv1G116790	A1177:G984	CDS
TRITD0Uv1G020540	TRITD5Bv1G116790	C1180:G987	CDS
TRITD0Uv1G020540	TRITD5Bv1G116790	G1315:T1122	CDS
TRITD0Uv1G020540	TRITD5Bv1G116790	G1339:A1146	CDS
TRITD0Uv1G020540	TRITD5Bv1G116790	C1351:T1158	CDS
TRITD0Uv1G020540	TRITD5Bv1G116790	A1390:T1197	CDS
TRITD0Uv1G020540	TRITD5Bv1G116790	T1396:A1203	CDS
TRITD0Uv1G020540	TRITD5Bv1G116790	C1537:T1344	CDS
TRITD0Uv1G020540	TRITD5Bv1G116790	T1735:C1539	CDS
TRITD0Uv1G020540	TRITD5Bv1G116790	A1750:G1554	CDS
TRITD0Uv1G020540	TRITD5Bv1G116790	G1759:T1563	CDS
TRITD0Uv1G020540	TRITD5Bv1G116790	C1880:A1684	CDS
TRITD0Uv1G020580	TRITD5Bv1G116770	T27:C27	CDS
TRITD0Uv1G020580	TRITD5Bv1G116770	A40:T40	CDS
TRITD0Uv1G020580	TRITD5Bv1G116770	C41:T41	CDS
TRITD0Uv1G020580	TRITD5Bv1G116770	C54:T54	CDS
TRITD0Uv1G020580	TRITD5Bv1G116770	A57:C57	CDS
TRITD0Uv1G020580	TRITD5Bv1G116770	G79:A79	CDS
TRITD0Uv1G020580	TRITD5Bv1G116770	A121:G109	CDS
TRITD0Uv1G020580	TRITD5Bv1G116770	T161:C149	CDS
TRITD0Uv1G020580	TRITD5Bv1G116770	G334:A322	CDS
TRITD0Uv1G020580	TRITD5Bv1G116770	A362:C350	CDS
TRITD0Uv1G020580	TRITD5Bv1G116770	A403:G391	CDS
TRITD0Uv1G020580	TRITD5Bv1G116770	T444:C432	CDS
TRITD0Uv1G020580	TRITD5Bv1G116770	G445:A433	CDS
TRITD0Uv1G020580	TRITD5Bv1G116770	A451:G439	CDS
TRITD0Uv1G020580	TRITD5Bv1G116770	T471:C459	CDS
TRITD0Uv1G020580	TRITD5Bv1G116770	G477:C465	CDS
TRITD0Uv1G020580	TRITD5Bv1G116770	C499:G487	CDS
TRITD0Uv1G020580	TRITD5Bv1G116770	T519:G507	CDS
TRITD0Uv1G020580	TRITD5Bv1G116770	G625:A613	3UTR
TRITD0Uv1G020580	TRITD5Bv1G116770	G626:C614	3UTR
TRITD0Uv1G020580	TRITD5Bv1G116770	C640:T628	3UTR
TRITD0Uv1G020580	TRITD5Bv1G116770	A652:T640	3UTR
TRITD0Uv1G021710	TRITD3Bv1G273810	G199:A91	CDS
TRITD0Uv1G025560	TRITD3Bv1G241340	A229:T16	CDS
TRITD0Uv1G025560	TRITD3Bv1G241340	A230:C17	CDS
TRITD0Uv1G025560	TRITD3Bv1G241340	C232:A19	CDS
TRITD0Uv1G025560	TRITD3Bv1G241340	A242:G29	CDS
TRITD0Uv1G025560	TRITD3Bv1G241340	G255:C42	CDS
TRITD0Uv1G025560	TRITD3Bv1G241340	G258:C45	CDS
TRITD0Uv1G025560	TRITD3Bv1G241340	C264:A51	CDS
TRITD0Uv1G025560	TRITD3Bv1G241340	A275:G62	CDS
TRITD0Uv1G025560	TRITD3Bv1G241340	G286:T73	CDS
TRITD0Uv1G025560	TRITD3Bv1G241340	G295:A82	CDS
TRITD0Uv1G025560	TRITD3Bv1G241340	G297:C84	CDS
TRITD0Uv1G025560	TRITD3Bv1G241340	A303:C90	CDS
TRITD0Uv1G025560	TRITD3Bv1G241340	C336:T123	CDS
TRITD0Uv1G025560	TRITD3Bv1G241340	G346:A133	CDS
TRITD0Uv1G025560	TRITD3Bv1G241340	T347:C134	CDS
TRITD0Uv1G025560	TRITD3Bv1G241340	G351:C138	CDS
TRITD0Uv1G025560	TRITD3Bv1G241340	G360:T147	CDS
TRITD0Uv1G025560	TRITD3Bv1G241340	A363:T150	CDS
TRITD0Uv1G025560	TRITD3Bv1G241340	A365:C152	CDS
TRITD0Uv1G025560	TRITD3Bv1G241340	C367:T154	CDS
TRITD0Uv1G025560	TRITD3Bv1G241340	T373:C160	CDS
TRITD0Uv1G025560	TRITD3Bv1G241340	T374:A161	CDS
TRITD0Uv1G028260	TRITD4Bv1G007870	G41:T41	CDS
TRITD0Uv1G028260	TRITD4Bv1G007870	G69:C69	CDS
TRITD0Uv1G028260	TRITD4Bv1G007870	C87:G87	CDS
TRITD0Uv1G028260	TRITD4Bv1G007870	C90:A90	CDS
TRITD0Uv1G028260	TRITD4Bv1G007870	G92:A92	CDS
TRITD0Uv1G028260	TRITD4Bv1G007870	G102:C102	CDS
TRITD0Uv1G028260	TRITD4Bv1G007870	G105:T105	CDS
TRITD0Uv1G028260	TRITD4Bv1G007870	A108:G108	CDS
TRITD0Uv1G028260	TRITD4Bv1G007870	G109:T109	CDS
TRITD0Uv1G028260	TRITD4Bv1G007870	A110:T110	CDS
TRITD0Uv1G028260	TRITD4Bv1G007870	G120:A114	CDS
TRITD0Uv1G028260	TRITD4Bv1G007870	G122:A116	CDS
TRITD0Uv1G028260	TRITD4Bv1G007870	A126:G120	CDS
TRITD0Uv1G028260	TRITD4Bv1G007870	A146:G140	CDS
TRITD0Uv1G028260	TRITD4Bv1G007870	T149:G143	CDS
TRITD0Uv1G028260	TRITD4Bv1G007870	T223:C217	CDS
TRITD0Uv1G028260	TRITD4Bv1G007870	C324:G318	CDS
TRITD0Uv1G028260	TRITD4Bv1G007870	C369:T363	CDS
TRITD0Uv1G029060	TRITD5Bv1G237910	A15:G18	CDS
TRITD0Uv1G029060	TRITD5Bv1G237910	A16:G19	CDS
TRITD0Uv1G029060	TRITD5Bv1G237910	T390:C393	CDS
TRITD0Uv1G029060	TRITD5Bv1G237910	A504:G507	CDS
TRITD0Uv1G029060	TRITD5Bv1G237910	A549:G552	CDS
TRITD0Uv1G029060	TRITD5Bv1G237910	C1050:T1053	CDS
TRITD0Uv1G029060	TRITD5Bv1G237910	C1290:T1293	CDS
TRITD0Uv1G029060	TRITD5Bv1G237910	A1299:G1302	CDS
TRITD0Uv1G029060	TRITD5Bv1G237910	C1316:T1319	CDS
TRITD0Uv1G029060	TRITD5Bv1G237910	T1482:C1485	CDS
TRITD0Uv1G029060	TRITD5Bv1G237910	C1887:G1890	CDS
TRITD0Uv1G029060	TRITD5Bv1G237910	G1927:C1930	CDS
TRITD0Uv1G029060	TRITD5Bv1G237910	T1931:G1934	CDS
TRITD0Uv1G029060	TRITD5Bv1G237910	G1950:C1953	CDS
TRITD0Uv1G029120	TRITD5Bv1G238030	G124:A69	CDS
TRITD0Uv1G029120	TRITD5Bv1G238030	G130:A75	CDS
TRITD0Uv1G029120	TRITD5Bv1G238030	G167:A112	CDS
TRITD0Uv1G029120	TRITD5Bv1G238030	G226:A171	CDS
TRITD0Uv1G029120	TRITD5Bv1G238030	T364:C309	CDS
TRITD0Uv1G029120	TRITD5Bv1G238030	C439:G384	CDS
TRITD0Uv1G029120	TRITD5Bv1G238030	C613:T558	CDS
TRITD0Uv1G029120	TRITD5Bv1G238030	G835:A639	CDS
TRITD0Uv1G029120	TRITD5Bv1G238030	C847:T651	CDS
TRITD0Uv1G029120	TRITD5Bv1G238030	C866:G670	CDS
TRITD0Uv1G029120	TRITD5Bv1G238030	G919:A723	CDS
TRITD0Uv1G029120	TRITD5Bv1G238030	G949:A753	CDS
TRITD0Uv1G029120	TRITD5Bv1G238030	C1087:A891	CDS
TRITD0Uv1G029120	TRITD5Bv1G238030	T1243:C1059	CDS
TRITD0Uv1G029120	TRITD5Bv1G238030	A1258:G1074	CDS
TRITD0Uv1G029420	TRITD5Bv1G235490	T189:C196	CDS
TRITD0Uv1G029420	TRITD5Bv1G235490	A288:G295	CDS
TRITD0Uv1G030500	TRITD5Bv1G068740	C37:T37	CDS
TRITD0Uv1G030500	TRITD5Bv1G068740	G52:T52	CDS
TRITD0Uv1G030500	TRITD5Bv1G068740	C61:G61	CDS
TRITD0Uv1G030500	TRITD5Bv1G068740	C69:T69	CDS
TRITD0Uv1G030500	TRITD5Bv1G068740	C89:G89	CDS
TRITD0Uv1G030500	TRITD5Bv1G068740	A117:G117	CDS
TRITD0Uv1G030500	TRITD5Bv1G068740	T352:C352	CDS
TRITD0Uv1G030500	TRITD5Bv1G068740	G361:A361	CDS
TRITD0Uv1G030500	TRITD5Bv1G068740	T362:C362	CDS
TRITD0Uv1G030500	TRITD5Bv1G068740	A435:T435	CDS
TRITD0Uv1G030500	TRITD5Bv1G068740	T513:C513	CDS
TRITD0Uv1G030500	TRITD5Bv1G068740	T586:A586	CDS
TRITD0Uv1G030500	TRITD5Bv1G068740	C903:T903	CDS
TRITD0Uv1G030500	TRITD5Bv1G068740	T1054:C1054	CDS
TRITD0Uv1G030500	TRITD5Bv1G068740	A1581:C1581	CDS
TRITD0Uv1G030500	TRITD5Bv1G068740	C1695:T1695	CDS
TRITD0Uv1G030500	TRITD5Bv1G068740	T1734:C1734	CDS
TRITD0Uv1G030500	TRITD5Bv1G068740	G1735:C1735	CDS
TRITD0Uv1G030500	TRITD5Bv1G068740	G1740:A1740	CDS
TRITD0Uv1G030500	TRITD5Bv1G068740	G1822:A1822	3UTR
TRITD0Uv1G030500	TRITD5Bv1G068740	G1832:C1832	3UTR
TRITD0Uv1G030500	TRITD5Bv1G068740	T1861:G1861	3UTR
TRITD0Uv1G030500	TRITD5Bv1G068740	G1866:T1866	3UTR
TRITD0Uv1G030500	TRITD5Bv1G068740	C1907:A1907	3UTR
TRITD0Uv1G030500	TRITD5Bv1G068740	C1909:G1909	3UTR
TRITD0Uv1G030500	TRITD5Bv1G068740	T1931:C1931	3UTR
TRITD0Uv1G030500	TRITD5Bv1G068740	C1952:G1952	3UTR
TRITD0Uv1G035450	TRITD5Bv1G126930	C27:G11	CDS
TRITD0Uv1G035450	TRITD5Bv1G126930	T39:C23	CDS
TRITD0Uv1G035450	TRITD5Bv1G126930	A68:G52	CDS
TRITD0Uv1G035450	TRITD5Bv1G126930	G107:A79	CDS
TRITD0Uv1G035450	TRITD5Bv1G126930	T111:A83	CDS
TRITD0Uv1G035450	TRITD5Bv1G126930	A152:G124	CDS
TRITD0Uv1G035450	TRITD5Bv1G126930	C199:T171	CDS
TRITD0Uv1G035450	TRITD5Bv1G126930	T269:G241	CDS
TRITD0Uv1G035450	TRITD5Bv1G126930	C442:G414	CDS
TRITD0Uv1G035450	TRITD5Bv1G126930	C652:T624	CDS
TRITD0Uv1G035450	TRITD5Bv1G126930	G909:C881	CDS
TRITD0Uv1G035450	TRITD5Bv1G126930	C1033:A1005	CDS
TRITD0Uv1G035450	TRITD5Bv1G126930	T1087:C1059	CDS
TRITD0Uv1G035450	TRITD5Bv1G126930	A1105:G1077	CDS
TRITD0Uv1G035450	TRITD5Bv1G126930	T1133:C1108	3UTR
TRITD0Uv1G035450	TRITD5Bv1G126930	C1142:A1117	3UTR
TRITD0Uv1G035450	TRITD5Bv1G126930	A1149:G1124	3UTR
TRITD0Uv1G035450	TRITD5Bv1G126930	T1161:C1136	3UTR
TRITD0Uv1G035450	TRITD5Bv1G126930	A1175:G1150	3UTR
TRITD0Uv1G035450	TRITD5Bv1G126930	C1176:A1154	3UTR
TRITD0Uv1G035610	TRITD5Bv1G126820	G43:C43	CDS
TRITD0Uv1G035610	TRITD5Bv1G126820	C74:T77	CDS
TRITD0Uv1G035610	TRITD5Bv1G126820	C90:G93	CDS
TRITD0Uv1G035610	TRITD5Bv1G126820	C123:G126	CDS
TRITD0Uv1G035610	TRITD5Bv1G126820	C130:T133	CDS
TRITD0Uv1G035610	TRITD5Bv1G126820	C134:A137	CDS
TRITD0Uv1G035610	TRITD5Bv1G126820	G139:C142	CDS
TRITD0Uv1G035610	TRITD5Bv1G126820	T142:C145	CDS
TRITD0Uv1G035610	TRITD5Bv1G126820	C145:G148	CDS
TRITD0Uv1G035610	TRITD5Bv1G126820	G146:C149	CDS
TRITD0Uv1G035610	TRITD5Bv1G126820	G152:C155	CDS
TRITD0Uv1G035610	TRITD5Bv1G126820	C153:G156	CDS
TRITD0Uv1G035610	TRITD5Bv1G126820	C156:G159	CDS
TRITD0Uv1G035610	TRITD5Bv1G126820	G160:C163	CDS
TRITD0Uv1G035610	TRITD5Bv1G126820	C164:G167	CDS
TRITD0Uv1G035610	TRITD5Bv1G126820	T167:G170	CDS
TRITD0Uv1G035610	TRITD5Bv1G126820	C169:T172	CDS
TRITD0Uv1G035610	TRITD5Bv1G126820	G173:T176	CDS
TRITD0Uv1G035610	TRITD5Bv1G126820	C181:T184	CDS
TRITD0Uv1G035610	TRITD5Bv1G126820	G188:C191	CDS
TRITD0Uv1G035610	TRITD5Bv1G126820	C190:G193	CDS
TRITD0Uv1G035610	TRITD5Bv1G126820	G195:C198	CDS
TRITD0Uv1G035610	TRITD5Bv1G126820	G326:A326	CDS
TRITD0Uv1G035610	TRITD5Bv1G126820	C330:T330	CDS
TRITD0Uv1G035610	TRITD5Bv1G126820	C360:G360	CDS
TRITD0Uv1G035610	TRITD5Bv1G126820	C370:T373	CDS
TRITD0Uv1G035610	TRITD5Bv1G126820	C375:A378	CDS
TRITD0Uv1G035610	TRITD5Bv1G126820	C377:G380	CDS
TRITD0Uv1G035610	TRITD5Bv1G126820	A381:G384	CDS
TRITD0Uv1G035610	TRITD5Bv1G126820	G393:C396	CDS
TRITD0Uv1G035610	TRITD5Bv1G126820	G394:A397	CDS
TRITD0Uv1G035610	TRITD5Bv1G126820	A428:G431	CDS
TRITD0Uv1G035610	TRITD5Bv1G126820	G434:A437	CDS
TRITD0Uv1G035610	TRITD5Bv1G126820	C453:T456	CDS
TRITD0Uv1G035610	TRITD5Bv1G126820	C496:A499	CDS
TRITD0Uv1G035610	TRITD5Bv1G126820	G528:C531	CDS
TRITD0Uv1G035610	TRITD5Bv1G126820	T530:C533	CDS
TRITD0Uv1G035610	TRITD5Bv1G126820	C534:G537	CDS
TRITD0Uv1G035610	TRITD5Bv1G126820	T536:C539	CDS
TRITD0Uv1G035610	TRITD5Bv1G126820	C542:T545	CDS
TRITD0Uv1G035610	TRITD5Bv1G126820	G545:A548	CDS
TRITD0Uv1G035610	TRITD5Bv1G126820	G548:A551	CDS
TRITD0Uv1G035610	TRITD5Bv1G126820	T596:C599	CDS
TRITD0Uv1G035610	TRITD5Bv1G126820	G604:A607	CDS
TRITD0Uv1G035610	TRITD5Bv1G126820	T641:C644	CDS
TRITD0Uv1G035610	TRITD5Bv1G126820	A645:C648	CDS
TRITD0Uv1G035610	TRITD5Bv1G126820	C648:G651	CDS
TRITD0Uv1G035610	TRITD5Bv1G126820	A651:G654	CDS
TRITD0Uv1G035610	TRITD5Bv1G126820	G939:A942	CDS
TRITD0Uv1G035610	TRITD5Bv1G126820	T1167:G1170	CDS
TRITD0Uv1G035610	TRITD5Bv1G126820	A1185:G1188	CDS
TRITD0Uv1G035610	TRITD5Bv1G126820	G1191:C1194	CDS
TRITD0Uv1G035610	TRITD5Bv1G126820	C1197:T1200	CDS
TRITD0Uv1G035610	TRITD5Bv1G126820	A1302:G1305	CDS
TRITD0Uv1G035610	TRITD5Bv1G126820	T1342:C1345	CDS
TRITD0Uv1G035610	TRITD5Bv1G126820	C1392:G1395	CDS
TRITD0Uv1G035610	TRITD5Bv1G126820	T1512:G1515	CDS
TRITD0Uv1G035610	TRITD5Bv1G126820	A1539:G1542	CDS
TRITD0Uv1G035610	TRITD5Bv1G126820	C1596:T1599	CDS
TRITD0Uv1G035610	TRITD5Bv1G126820	A1662:G1665	CDS
TRITD0Uv1G035610	TRITD5Bv1G126820	T1671:G1674	CDS
TRITD0Uv1G035610	TRITD5Bv1G126820	G1677:A1680	CDS
TRITD0Uv1G035610	TRITD5Bv1G126820	G1710:A1713	CDS
TRITD0Uv1G035610	TRITD5Bv1G126820	T1721:C1724	CDS
TRITD0Uv1G035610	TRITD5Bv1G126820	A1723:G1726	CDS
TRITD0Uv1G035610	TRITD5Bv1G126820	A1724:C1727	CDS
TRITD0Uv1G035610	TRITD5Bv1G126820	A1726:G1729	CDS
TRITD0Uv1G035610	TRITD5Bv1G126820	T1761:G1764	CDS
TRITD0Uv1G035610	TRITD5Bv1G126820	C1809:G1812	CDS
TRITD0Uv1G035610	TRITD5Bv1G126820	G1860:A1863	CDS
TRITD0Uv1G035610	TRITD5Bv1G126820	T1878:C1881	CDS
TRITD0Uv1G035610	TRITD5Bv1G126820	G1902:C1905	CDS
TRITD0Uv1G035610	TRITD5Bv1G126820	T1905:G1908	CDS
TRITD0Uv1G035820	TRITD5Bv1G126420	C42:T42	CDS
TRITD0Uv1G035820	TRITD5Bv1G126420	G67:C67	CDS
TRITD0Uv1G035820	TRITD5Bv1G126420	A88:G88	CDS
TRITD0Uv1G035820	TRITD5Bv1G126420	A130:T130	CDS
TRITD0Uv1G035820	TRITD5Bv1G126420	C240:T186	CDS
TRITD0Uv1G035820	TRITD5Bv1G126420	T306:C252	CDS
TRITD0Uv1G035820	TRITD5Bv1G126420	C324:T270	CDS
TRITD0Uv1G035820	TRITD5Bv1G126420	T345:C291	CDS
TRITD0Uv1G035820	TRITD5Bv1G126420	C369:T315	CDS
TRITD0Uv1G035820	TRITD5Bv1G126420	C495:G441	CDS
TRITD0Uv1G035820	TRITD5Bv1G126420	G571:A529	CDS
TRITD0Uv1G035820	TRITD5Bv1G126420	T681:C639	CDS
TRITD0Uv1G035820	TRITD5Bv1G126420	G798:A756	CDS
TRITD0Uv1G035820	TRITD5Bv1G126420	C816:T774	CDS
TRITD0Uv1G035820	TRITD5Bv1G126420	T903:C861	CDS
TRITD0Uv1G035820	TRITD5Bv1G126420	G909:C867	CDS
TRITD0Uv1G035820	TRITD5Bv1G126420	T943:G901	CDS
TRITD0Uv1G035820	TRITD5Bv1G126420	T1110:C1068	CDS
TRITD0Uv1G035820	TRITD5Bv1G126420	G1240:T1198	CDS
TRITD0Uv1G035820	TRITD5Bv1G126420	C1242:T1200	CDS
TRITD0Uv1G035820	TRITD5Bv1G126420	T1272:C1230	CDS
TRITD0Uv1G035820	TRITD5Bv1G126420	A1275:G1233	CDS
TRITD0Uv1G035820	TRITD5Bv1G126420	T1290:C1248	CDS
TRITD0Uv1G035820	TRITD5Bv1G126420	A1338:G1296	CDS
TRITD0Uv1G037130	TRITD7Bv1G002950	A99:G13	CDS
TRITD0Uv1G037130	TRITD7Bv1G002950	C107:G18	CDS
TRITD0Uv1G037130	TRITD7Bv1G002950	C110:G21	CDS
TRITD0Uv1G037130	TRITD7Bv1G002950	C111:G22	CDS
TRITD0Uv1G037130	TRITD7Bv1G002950	C117:G28	CDS
TRITD0Uv1G037130	TRITD7Bv1G002950	G141:C52	CDS
TRITD0Uv1G037130	TRITD7Bv1G002950	C168:G79	CDS
TRITD0Uv1G037130	TRITD7Bv1G002950	G242:A153	CDS
TRITD0Uv1G037130	TRITD7Bv1G002950	A243:G154	CDS
TRITD0Uv1G037130	TRITD7Bv1G002950	C257:T168	CDS
TRITD0Uv1G037130	TRITD7Bv1G002950	C320:T231	CDS
TRITD0Uv1G037130	TRITD7Bv1G002950	G324:C235	CDS
TRITD0Uv1G037130	TRITD7Bv1G002950	A327:G238	CDS
TRITD0Uv1G037130	TRITD7Bv1G002950	T431:C342	CDS
TRITD0Uv1G037130	TRITD7Bv1G002950	C455:T366	CDS
TRITD0Uv1G037130	TRITD7Bv1G002950	C476:T387	CDS
TRITD0Uv1G037130	TRITD7Bv1G002950	G479:A390	CDS
TRITD0Uv1G037130	TRITD7Bv1G002950	C482:T393	CDS
TRITD0Uv1G037130	TRITD7Bv1G002950	A535:T446	CDS
TRITD0Uv1G037130	TRITD7Bv1G002950	G550:A461	CDS
TRITD0Uv1G037130	TRITD7Bv1G002950	G580:A491	CDS
TRITD0Uv1G037130	TRITD7Bv1G002950	C653:T564	CDS
TRITD0Uv1G037130	TRITD7Bv1G002950	A674:T585	CDS
TRITD0Uv1G037130	TRITD7Bv1G002950	C678:A589	CDS
TRITD0Uv1G037130	TRITD7Bv1G002950	G735:C646	CDS
TRITD0Uv1G037130	TRITD7Bv1G002950	C771:G682	CDS
TRITD0Uv1G037130	TRITD7Bv1G002950	G774:A685	CDS
TRITD0Uv1G037130	TRITD7Bv1G002950	T784:C695	CDS
TRITD0Uv1G037130	TRITD7Bv1G002950	C825:T736	CDS
TRITD0Uv1G037130	TRITD7Bv1G002950	C872:T783	CDS
TRITD0Uv1G037130	TRITD7Bv1G002950	T887:A798	CDS
TRITD0Uv1G037130	TRITD7Bv1G002950	A891:G802	CDS
TRITD0Uv1G037130	TRITD7Bv1G002950	G902:C813	CDS
TRITD0Uv1G037130	TRITD7Bv1G002950	C913:T824	CDS
TRITD0Uv1G037130	TRITD7Bv1G002950	T920:C831	CDS
TRITD0Uv1G037130	TRITD7Bv1G002950	C923:T834	CDS
TRITD0Uv1G037130	TRITD7Bv1G002950	G931:A842	CDS
TRITD0Uv1G037130	TRITD7Bv1G002950	C939:T850	CDS
TRITD0Uv1G037130	TRITD7Bv1G002950	A941:G852	CDS
TRITD0Uv1G038330	TRITD5Bv1G185760	A15:G15	CDS
TRITD0Uv1G038330	TRITD5Bv1G185760	C27:T27	CDS
TRITD0Uv1G038330	TRITD5Bv1G185760	A86:T86	CDS
TRITD0Uv1G038330	TRITD5Bv1G185760	G110:A110	CDS
TRITD0Uv1G038330	TRITD5Bv1G185760	C111:T111	CDS
TRITD0Uv1G038330	TRITD5Bv1G185760	C118:T118	CDS
TRITD0Uv1G038330	TRITD5Bv1G185760	C130:T130	CDS
TRITD0Uv1G038330	TRITD5Bv1G185760	C151:T151	CDS
TRITD0Uv1G038330	TRITD5Bv1G185760	C163:G163	CDS
TRITD0Uv1G038330	TRITD5Bv1G185760	C169:G169	CDS
TRITD0Uv1G038330	TRITD5Bv1G185760	G244:A244	CDS
TRITD0Uv1G038330	TRITD5Bv1G185760	G264:A264	CDS
TRITD0Uv1G038330	TRITD5Bv1G185760	T285:G285	CDS
TRITD0Uv1G038330	TRITD5Bv1G185760	C306:T306	CDS
TRITD0Uv1G038330	TRITD5Bv1G185760	A351:G351	CDS
TRITD0Uv1G038330	TRITD5Bv1G185760	T375:C375	CDS
TRITD0Uv1G038780	TRITD5Bv1G123980	G22:C12	CDS
TRITD0Uv1G038780	TRITD5Bv1G123980	A26:G25	CDS
TRITD0Uv1G038780	TRITD5Bv1G123980	A28:T27	CDS
TRITD0Uv1G038780	TRITD5Bv1G123980	C29:T28	CDS
TRITD0Uv1G038780	TRITD5Bv1G123980	A31:G30	CDS
TRITD0Uv1G038780	TRITD5Bv1G123980	A32:G31	CDS
TRITD0Uv1G038780	TRITD5Bv1G123980	G33:C32	CDS
TRITD0Uv1G038780	TRITD5Bv1G123980	C37:G36	CDS
TRITD0Uv1G038780	TRITD5Bv1G123980	A39:G38	CDS
TRITD0Uv1G038780	TRITD5Bv1G123980	G40:A39	CDS
TRITD0Uv1G038780	TRITD5Bv1G123980	A41:G40	CDS
TRITD0Uv1G038780	TRITD5Bv1G123980	A43:C42	CDS
TRITD0Uv1G038780	TRITD5Bv1G123980	A44:G43	CDS
TRITD0Uv1G038780	TRITD5Bv1G123980	G49:C69	CDS
TRITD0Uv1G038780	TRITD5Bv1G123980	A50:T70	CDS
TRITD0Uv1G038780	TRITD5Bv1G123980	G51:T71	CDS
TRITD0Uv1G038780	TRITD5Bv1G123980	A53:T73	CDS
TRITD0Uv1G038780	TRITD5Bv1G123980	A54:C74	CDS
TRITD0Uv1G038780	TRITD5Bv1G123980	A55:G75	CDS
TRITD0Uv1G038780	TRITD5Bv1G123980	T56:C76	CDS
TRITD0Uv1G038780	TRITD5Bv1G123980	A65:T85	CDS
TRITD0Uv1G038780	TRITD5Bv1G123980	G70:C94	CDS
TRITD0Uv1G038780	TRITD5Bv1G123980	T74:C98	CDS
TRITD0Uv1G038780	TRITD5Bv1G123980	A76:C100	CDS
TRITD0Uv1G038780	TRITD5Bv1G123980	A77:T101	CDS
TRITD0Uv1G038780	TRITD5Bv1G123980	T162:C111	CDS
TRITD0Uv1G038780	TRITD5Bv1G123980	G174:C123	CDS
TRITD0Uv1G038780	TRITD5Bv1G123980	C216:T165	CDS
TRITD0Uv1G038780	TRITD5Bv1G123980	G262:A211	CDS
TRITD0Uv1G038780	TRITD5Bv1G123980	T282:C231	CDS
TRITD0Uv1G038780	TRITD5Bv1G123980	C285:T234	CDS
TRITD0Uv1G038780	TRITD5Bv1G123980	A316:G265	CDS
TRITD0Uv1G038780	TRITD5Bv1G123980	C375:G324	CDS
TRITD0Uv1G038780	TRITD5Bv1G123980	C379:G328	CDS
TRITD0Uv1G038780	TRITD5Bv1G123980	T384:C333	CDS
TRITD0Uv1G038780	TRITD5Bv1G123980	C412:T361	CDS
TRITD0Uv1G038780	TRITD5Bv1G123980	A418:C367	CDS
TRITD0Uv1G038780	TRITD5Bv1G123980	C456:T405	CDS
TRITD0Uv1G038780	TRITD5Bv1G123980	C468:G417	CDS
TRITD0Uv1G038780	TRITD5Bv1G123980	C495:T444	CDS
TRITD0Uv1G038780	TRITD5Bv1G123980	T501:C450	CDS
TRITD0Uv1G038780	TRITD5Bv1G123980	A524:G473	CDS
TRITD0Uv1G038780	TRITD5Bv1G123980	C543:G492	CDS
TRITD0Uv1G038780	TRITD5Bv1G123980	C545:G494	CDS
TRITD0Uv1G038780	TRITD5Bv1G123980	A571:G520	CDS
TRITD0Uv1G038780	TRITD5Bv1G123980	G600:C549	CDS
TRITD0Uv1G038780	TRITD5Bv1G123980	C644:T593	CDS
TRITD0Uv1G038780	TRITD5Bv1G123980	C659:T608	CDS
TRITD0Uv1G038780	TRITD5Bv1G123980	T677:C626	CDS
TRITD0Uv1G038780	TRITD5Bv1G123980	G679:A628	CDS
TRITD0Uv1G038780	TRITD5Bv1G123980	G685:C634	CDS
TRITD0Uv1G038780	TRITD5Bv1G123980	G710:C659	CDS
TRITD0Uv1G038780	TRITD5Bv1G123980	G789:T738	CDS
TRITD0Uv1G038780	TRITD5Bv1G123980	G794:C743	CDS
TRITD0Uv1G038780	TRITD5Bv1G123980	C810:A759	CDS
TRITD0Uv1G038780	TRITD5Bv1G123980	C812:T761	CDS
TRITD0Uv1G038780	TRITD5Bv1G123980	C826:T775	CDS
TRITD0Uv1G038780	TRITD5Bv1G123980	C827:G776	CDS
TRITD0Uv1G038780	TRITD5Bv1G123980	G830:C779	CDS
TRITD0Uv1G038780	TRITD5Bv1G123980	T842:C791	CDS
TRITD0Uv1G038780	TRITD5Bv1G123980	G843:C792	CDS
TRITD0Uv1G038780	TRITD5Bv1G123980	T890:C839	CDS
TRITD0Uv1G038780	TRITD5Bv1G123980	G906:C855	CDS
TRITD0Uv1G038780	TRITD5Bv1G123980	C917:T866	CDS
TRITD0Uv1G038780	TRITD5Bv1G123980	C918:G867	CDS
TRITD0Uv1G038780	TRITD5Bv1G123980	G922:C871	CDS
TRITD0Uv1G038780	TRITD5Bv1G123980	G954:A903	CDS
TRITD0Uv1G038780	TRITD5Bv1G123980	C966:T915	CDS
TRITD0Uv1G038780	TRITD5Bv1G123980	C993:G942	CDS
TRITD0Uv1G038780	TRITD5Bv1G123980	A1051:G1000	CDS
TRITD0Uv1G038780	TRITD5Bv1G123980	A1069:G1018	CDS
TRITD0Uv1G038780	TRITD5Bv1G123980	C1071:G1020	CDS
TRITD0Uv1G038780	TRITD5Bv1G123980	A1090:G1039	CDS
TRITD0Uv1G038780	TRITD5Bv1G123980	A1140:C1089	CDS
TRITD0Uv1G038780	TRITD5Bv1G123980	T1141:G1090	CDS
TRITD0Uv1G038800	TRITD5Bv1G124070	T12:C24	5UTR
TRITD0Uv1G038800	TRITD5Bv1G124070	G22:A34	5UTR
TRITD0Uv1G038800	TRITD5Bv1G124070	T42:G54	5UTR
TRITD0Uv1G038800	TRITD5Bv1G124070	T47:C59	5UTR
TRITD0Uv1G038800	TRITD5Bv1G124070	C50:T62	5UTR
TRITD0Uv1G038800	TRITD5Bv1G124070	A94:G106	5UTR
TRITD0Uv1G038800	TRITD5Bv1G124070	G108:T120	5UTR
TRITD0Uv1G038800	TRITD5Bv1G124070	G110:C122	5UTR
TRITD0Uv1G038800	TRITD5Bv1G124070	C113:T125	5UTR
TRITD0Uv1G038800	TRITD5Bv1G124070	C136:A148	CDS
TRITD0Uv1G038800	TRITD5Bv1G124070	C140:G152	CDS
TRITD0Uv1G038800	TRITD5Bv1G124070	C161:T173	CDS
TRITD0Uv1G038800	TRITD5Bv1G124070	A202:G211	CDS
TRITD0Uv1G038800	TRITD5Bv1G124070	C215:T224	CDS
TRITD0Uv1G038800	TRITD5Bv1G124070	G244:T253	CDS
TRITD0Uv1G038800	TRITD5Bv1G124070	C249:G258	CDS
TRITD0Uv1G038800	TRITD5Bv1G124070	G250:T259	CDS
TRITD0Uv1G038800	TRITD5Bv1G124070	G252:A261	CDS
TRITD0Uv1G038800	TRITD5Bv1G124070	C265:G274	CDS
TRITD0Uv1G038800	TRITD5Bv1G124070	A266:C275	CDS
TRITD0Uv1G038800	TRITD5Bv1G124070	C267:G276	CDS
TRITD0Uv1G038800	TRITD5Bv1G124070	C275:G284	CDS
TRITD0Uv1G038800	TRITD5Bv1G124070	C287:G296	CDS
TRITD0Uv1G038800	TRITD5Bv1G124070	G288:C297	CDS
TRITD0Uv1G038800	TRITD5Bv1G124070	G289:A298	CDS
TRITD0Uv1G038800	TRITD5Bv1G124070	G296:T305	CDS
TRITD0Uv1G038800	TRITD5Bv1G124070	G308:A317	CDS
TRITD0Uv1G038800	TRITD5Bv1G124070	G314:C323	CDS
TRITD0Uv1G038800	TRITD5Bv1G124070	G336:C345	CDS
TRITD0Uv1G038800	TRITD5Bv1G124070	G350:A359	CDS
TRITD0Uv1G038800	TRITD5Bv1G124070	G441:C435	CDS
TRITD0Uv1G038800	TRITD5Bv1G124070	A517:G511	CDS
TRITD0Uv1G038800	TRITD5Bv1G124070	G553:A547	CDS
TRITD0Uv1G038800	TRITD5Bv1G124070	C554:G548	CDS
TRITD0Uv1G038800	TRITD5Bv1G124070	C603:T597	CDS
TRITD0Uv1G038800	TRITD5Bv1G124070	T628:A622	CDS
TRITD0Uv1G038800	TRITD5Bv1G124070	G720:A714	CDS
TRITD0Uv1G038800	TRITD5Bv1G124070	G771:A765	CDS
TRITD0Uv1G038800	TRITD5Bv1G124070	G813:C807	CDS
TRITD0Uv1G038800	TRITD5Bv1G124070	C933:G927	CDS
TRITD0Uv1G038800	TRITD5Bv1G124070	C1044:G1038	CDS
TRITD0Uv1G038800	TRITD5Bv1G124070	T1046:G1040	CDS
TRITD0Uv1G038800	TRITD5Bv1G124070	T1067:C1061	CDS
TRITD0Uv1G038800	TRITD5Bv1G124070	C1092:G1086	CDS
TRITD0Uv1G038800	TRITD5Bv1G124070	C1194:A1188	CDS
TRITD0Uv1G038800	TRITD5Bv1G124070	C1230:G1224	CDS
TRITD0Uv1G038800	TRITD5Bv1G124070	G1241:A1235	CDS
TRITD0Uv1G038800	TRITD5Bv1G124070	C1249:T1243	CDS
TRITD0Uv1G038800	TRITD5Bv1G124070	C1281:G1275	CDS
TRITD0Uv1G038980	TRITD5Bv1G124350	T11:C14	CDS
TRITD0Uv1G038980	TRITD5Bv1G124350	C27:T30	CDS
TRITD0Uv1G038980	TRITD5Bv1G124350	T54:C57	CDS
TRITD0Uv1G038980	TRITD5Bv1G124350	A81:G84	CDS
TRITD0Uv1G038980	TRITD5Bv1G124350	G117:A120	CDS
TRITD0Uv1G038980	TRITD5Bv1G124350	G309:A312	CDS
TRITD0Uv1G038980	TRITD5Bv1G124350	A381:G384	CDS
TRITD0Uv1G038980	TRITD5Bv1G124350	A423:T426	CDS
TRITD0Uv1G038980	TRITD5Bv1G124350	T490:C622	CDS
TRITD0Uv1G038980	TRITD5Bv1G124350	A492:T624	CDS
TRITD0Uv1G039000	TRITD5Bv1G124380	T65:G20	CDS
TRITD0Uv1G039000	TRITD5Bv1G124380	G66:C21	CDS
TRITD0Uv1G039000	TRITD5Bv1G124380	G70:A25	CDS
TRITD0Uv1G039000	TRITD5Bv1G124380	C105:A35	CDS
TRITD0Uv1G039000	TRITD5Bv1G124380	C106:G36	CDS
TRITD0Uv1G039000	TRITD5Bv1G124380	T107:C37	CDS
TRITD0Uv1G039000	TRITD5Bv1G124380	C108:A38	CDS
TRITD0Uv1G039000	TRITD5Bv1G124380	G116:C46	CDS
TRITD0Uv1G039000	TRITD5Bv1G124380	A118:G48	CDS
TRITD0Uv1G039000	TRITD5Bv1G124380	T129:C49	CDS
TRITD0Uv1G039000	TRITD5Bv1G124380	A131:G51	CDS
TRITD0Uv1G039000	TRITD5Bv1G124380	G133:A53	CDS
TRITD0Uv1G039000	TRITD5Bv1G124380	A135:C55	CDS
TRITD0Uv1G039000	TRITD5Bv1G124380	C137:G57	CDS
TRITD0Uv1G039000	TRITD5Bv1G124380	T140:C60	CDS
TRITD0Uv1G039000	TRITD5Bv1G124380	T146:C66	CDS
TRITD0Uv1G039000	TRITD5Bv1G124380	C147:G67	CDS
TRITD0Uv1G039000	TRITD5Bv1G124380	G149:C69	CDS
TRITD0Uv1G039000	TRITD5Bv1G124380	T153:G73	CDS
TRITD0Uv1G039000	TRITD5Bv1G124380	T156:G76	CDS
TRITD0Uv1G039000	TRITD5Bv1G124380	A157:C77	CDS
TRITD0Uv1G039000	TRITD5Bv1G124380	T158:C78	CDS
TRITD0Uv1G039000	TRITD5Bv1G124380	A159:G79	CDS
TRITD0Uv1G039000	TRITD5Bv1G124380	T160:A80	CDS
TRITD0Uv1G039000	TRITD5Bv1G124380	T162:G82	CDS
TRITD0Uv1G039000	TRITD5Bv1G124380	C166:A86	CDS
TRITD0Uv1G039000	TRITD5Bv1G124380	C178:A98	CDS
TRITD0Uv1G039000	TRITD5Bv1G124380	C179:G99	CDS
TRITD0Uv1G039000	TRITD5Bv1G124380	T180:G100	CDS
TRITD0Uv1G039000	TRITD5Bv1G124380	A182:G102	CDS
TRITD0Uv1G039000	TRITD5Bv1G124380	C183:T103	CDS
TRITD0Uv1G039000	TRITD5Bv1G124380	G246:A132	CDS
TRITD0Uv1G039000	TRITD5Bv1G124380	G291:T177	CDS
TRITD0Uv1G039000	TRITD5Bv1G124380	G312:T198	CDS
TRITD0Uv1G039000	TRITD5Bv1G124380	C313:G199	CDS
TRITD0Uv1G039000	TRITD5Bv1G124380	G329:A215	CDS
TRITD0Uv1G039000	TRITD5Bv1G124380	C361:T247	CDS
TRITD0Uv1G039000	TRITD5Bv1G124380	C405:T291	CDS
TRITD0Uv1G039000	TRITD5Bv1G124380	C447:T333	CDS
TRITD0Uv1G039000	TRITD5Bv1G124380	G449:T335	CDS
TRITD0Uv1G039000	TRITD5Bv1G124380	C457:T343	CDS
TRITD0Uv1G039000	TRITD5Bv1G124380	A492:G375	CDS
TRITD0Uv1G039000	TRITD5Bv1G124380	C567:T450	CDS
TRITD0Uv1G039000	TRITD5Bv1G124380	T570:C453	CDS
TRITD0Uv1G039000	TRITD5Bv1G124380	T572:G455	CDS
TRITD0Uv1G039000	TRITD5Bv1G124380	C591:T474	CDS
TRITD0Uv1G039000	TRITD5Bv1G124380	A657:G540	CDS
TRITD0Uv1G039000	TRITD5Bv1G124380	C662:T545	CDS
TRITD0Uv1G039000	TRITD5Bv1G124380	A676:G559	CDS
TRITD0Uv1G039000	TRITD5Bv1G124380	T699:C582	CDS
TRITD0Uv1G039000	TRITD5Bv1G124380	T765:C648	CDS
TRITD0Uv1G039000	TRITD5Bv1G124380	C786:T669	CDS
TRITD0Uv1G039000	TRITD5Bv1G124380	A840:G723	CDS
TRITD0Uv1G039000	TRITD5Bv1G124380	C843:T726	CDS
TRITD0Uv1G039000	TRITD5Bv1G124380	C846:G729	CDS
TRITD0Uv1G039000	TRITD5Bv1G124380	C849:A732	CDS
TRITD0Uv1G039000	TRITD5Bv1G124380	A927:G810	CDS
TRITD0Uv1G039000	TRITD5Bv1G124380	G1060:T955	CDS
TRITD0Uv1G039000	TRITD5Bv1G124380	G1110:T1005	CDS
TRITD0Uv1G039000	TRITD5Bv1G124380	G1202:C1097	CDS
TRITD0Uv1G039000	TRITD5Bv1G124380	C1233:T1128	CDS
TRITD0Uv1G039000	TRITD5Bv1G124380	G1248:A1143	CDS
TRITD0Uv1G039000	TRITD5Bv1G124380	C1293:T1188	CDS
TRITD0Uv1G039000	TRITD5Bv1G124380	A1410:G1305	3UTR
TRITD0Uv1G039000	TRITD5Bv1G124380	C1414:T1309	3UTR
TRITD0Uv1G039200	TRITD5Bv1G124520	A11:G11	CDS
TRITD0Uv1G039200	TRITD5Bv1G124520	A32:G32	CDS
TRITD0Uv1G039200	TRITD5Bv1G124520	C50:A50	CDS
TRITD0Uv1G039200	TRITD5Bv1G124520	A58:C58	CDS
TRITD0Uv1G039200	TRITD5Bv1G124520	C144:T144	CDS
TRITD0Uv1G039200	TRITD5Bv1G124520	C176:A176	CDS
TRITD0Uv1G039200	TRITD5Bv1G124520	C230:T230	CDS
TRITD0Uv1G039200	TRITD5Bv1G124520	C240:T240	CDS
TRITD0Uv1G039200	TRITD5Bv1G124520	C273:T273	CDS
TRITD0Uv1G039200	TRITD5Bv1G124520	C275:G275	CDS
TRITD0Uv1G039200	TRITD5Bv1G124520	C351:T351	CDS
TRITD0Uv1G039200	TRITD5Bv1G124520	T371:C371	CDS
TRITD0Uv1G039200	TRITD5Bv1G124520	C372:T372	CDS
TRITD0Uv1G039200	TRITD5Bv1G124520	C379:T379	CDS
TRITD0Uv1G039200	TRITD5Bv1G124520	G433:C433	CDS
TRITD0Uv1G039200	TRITD5Bv1G124520	G435:C435	CDS
TRITD0Uv1G039200	TRITD5Bv1G124520	G484:A484	CDS
TRITD0Uv1G039200	TRITD5Bv1G124520	C495:T495	CDS
TRITD0Uv1G039200	TRITD5Bv1G124520	G512:C512	CDS
TRITD0Uv1G039540	TRITD5Bv1G124970	C60:G60	CDS
TRITD0Uv1G039540	TRITD5Bv1G124970	A74:G74	CDS
TRITD0Uv1G039540	TRITD5Bv1G124970	C95:G95	CDS
TRITD0Uv1G039540	TRITD5Bv1G124970	A141:T141	CDS
TRITD0Uv1G039540	TRITD5Bv1G124970	C165:T165	CDS
TRITD0Uv1G039540	TRITD5Bv1G124970	C228:G228	CDS
TRITD0Uv1G039540	TRITD5Bv1G124970	G234:A234	CDS
TRITD0Uv1G039540	TRITD5Bv1G124970	A362:C362	CDS
TRITD0Uv1G039540	TRITD5Bv1G124970	T525:C525	CDS
TRITD0Uv1G039540	TRITD5Bv1G124970	T677:A677	CDS
TRITD0Uv1G039540	TRITD5Bv1G124970	C680:T680	CDS
TRITD0Uv1G039540	TRITD5Bv1G124970	G684:A684	CDS
TRITD0Uv1G039540	TRITD5Bv1G124970	C714:T714	CDS
TRITD0Uv1G039540	TRITD5Bv1G124970	T802:C802	CDS
TRITD0Uv1G039540	TRITD5Bv1G124970	T807:A807	CDS
TRITD0Uv1G039540	TRITD5Bv1G124970	A819:G819	CDS
TRITD0Uv1G039540	TRITD5Bv1G124970	T864:A864	CDS
TRITD0Uv1G039540	TRITD5Bv1G124970	A866:T866	CDS
TRITD0Uv1G039540	TRITD5Bv1G124970	G867:A867	CDS
TRITD0Uv1G039540	TRITD5Bv1G124970	A990:G990	CDS
TRITD0Uv1G039810	TRITD5Bv1G123710	C23:A23	CDS
TRITD0Uv1G039810	TRITD5Bv1G123710	T28:A28	CDS
TRITD0Uv1G039810	TRITD5Bv1G123710	G39:C39	CDS
TRITD0Uv1G039810	TRITD5Bv1G123710	G42:C42	CDS
TRITD0Uv1G039810	TRITD5Bv1G123710	G45:C45	CDS
TRITD0Uv1G039810	TRITD5Bv1G123710	A50:G50	CDS
TRITD0Uv1G039810	TRITD5Bv1G123710	T70:C70	CDS
TRITD0Uv1G039810	TRITD5Bv1G123710	G75:C75	CDS
TRITD0Uv1G039810	TRITD5Bv1G123710	G82:C82	CDS
TRITD0Uv1G039810	TRITD5Bv1G123710	G94:C94	CDS
TRITD0Uv1G039810	TRITD5Bv1G123710	A103:G103	CDS
TRITD0Uv1G039810	TRITD5Bv1G123710	C136:G136	CDS
TRITD0Uv1G039810	TRITD5Bv1G123710	A140:C140	CDS
TRITD0Uv1G039810	TRITD5Bv1G123710	C145:G145	CDS
TRITD0Uv1G039810	TRITD5Bv1G123710	G152:A152	CDS
TRITD0Uv1G039810	TRITD5Bv1G123710	C156:T156	CDS
TRITD0Uv1G039810	TRITD5Bv1G123710	C162:T162	CDS
TRITD0Uv1G039810	TRITD5Bv1G123710	G163:T163	CDS
TRITD0Uv1G039810	TRITD5Bv1G123710	G179:C179	CDS
TRITD0Uv1G039810	TRITD5Bv1G123710	C193:T193	CDS
TRITD0Uv1G039810	TRITD5Bv1G123710	C264:G264	CDS
TRITD0Uv1G039810	TRITD5Bv1G123710	A266:G266	CDS
TRITD0Uv1G039810	TRITD5Bv1G123710	G280:T280	CDS
TRITD0Uv1G039810	TRITD5Bv1G123710	G321:A321	CDS
TRITD0Uv1G039810	TRITD5Bv1G123710	G322:A322	CDS
TRITD0Uv1G039810	TRITD5Bv1G123710	C323:G323	CDS
TRITD0Uv1G039810	TRITD5Bv1G123710	T324:C324	CDS
TRITD0Uv1G039810	TRITD5Bv1G123710	G329:C329	CDS
TRITD0Uv1G039810	TRITD5Bv1G123710	G345:C345	CDS
TRITD0Uv1G039810	TRITD5Bv1G123710	C375:A375	CDS
TRITD0Uv1G039810	TRITD5Bv1G123710	C393:G393	CDS
TRITD0Uv1G039810	TRITD5Bv1G123710	G401:A401	CDS
TRITD0Uv1G039810	TRITD5Bv1G123710	G402:C402	CDS
TRITD0Uv1G039810	TRITD5Bv1G123710	C453:G453	CDS
TRITD0Uv1G039810	TRITD5Bv1G123710	T564:C564	CDS
TRITD0Uv1G039810	TRITD5Bv1G123710	A610:T610	CDS
TRITD0Uv1G039810	TRITD5Bv1G123710	G654:C654	CDS
TRITD0Uv1G039810	TRITD5Bv1G123710	C679:G679	CDS
TRITD0Uv1G039810	TRITD5Bv1G123710	A726:T726	CDS
TRITD0Uv1G039810	TRITD5Bv1G123710	G780:T780	CDS
TRITD0Uv1G039810	TRITD5Bv1G123710	C783:A783	CDS
TRITD0Uv1G039810	TRITD5Bv1G123710	C825:G825	CDS
TRITD0Uv1G039810	TRITD5Bv1G123710	C840:T840	CDS
TRITD0Uv1G039810	TRITD5Bv1G123710	A906:G906	CDS
TRITD0Uv1G039810	TRITD5Bv1G123710	A921:G921	CDS
TRITD0Uv1G039810	TRITD5Bv1G123710	T924:C924	CDS
TRITD0Uv1G039810	TRITD5Bv1G123710	A973:G973	CDS
TRITD0Uv1G039810	TRITD5Bv1G123710	C974:G974	CDS
TRITD0Uv1G039810	TRITD5Bv1G123710	C986:A986	CDS
TRITD0Uv1G039810	TRITD5Bv1G123710	A987:G987	CDS
TRITD0Uv1G039810	TRITD5Bv1G123710	G1032:C1032	CDS
TRITD0Uv1G039810	TRITD5Bv1G123710	C1043:G1043	CDS
TRITD0Uv1G039810	TRITD5Bv1G123710	C1049:G1049	CDS
TRITD0Uv1G039810	TRITD5Bv1G123710	T1050:G1050	CDS
TRITD0Uv1G039810	TRITD5Bv1G123710	C1051:G1051	CDS
TRITD0Uv1G039810	TRITD5Bv1G123710	A1052:G1052	CDS
TRITD0Uv1G039810	TRITD5Bv1G123710	G1074:A1074	CDS
TRITD0Uv1G039810	TRITD5Bv1G123710	C1080:T1080	CDS
TRITD0Uv1G039810	TRITD5Bv1G123710	A1095:G1095	CDS
TRITD0Uv1G039810	TRITD5Bv1G123710	T1191:G1191	CDS
TRITD0Uv1G039810	TRITD5Bv1G123710	A1203:G1203	CDS
TRITD0Uv1G039810	TRITD5Bv1G123710	C1212:G1212	CDS
TRITD0Uv1G039810	TRITD5Bv1G123710	G1308:A1308	CDS
TRITD0Uv1G039810	TRITD5Bv1G123710	C1350:G1350	CDS
TRITD0Uv1G039810	TRITD5Bv1G123710	G1368:A1368	CDS
TRITD0Uv1G039810	TRITD5Bv1G123710	G1419:A1419	CDS
TRITD0Uv1G039810	TRITD5Bv1G123710	T1524:C1524	CDS
TRITD0Uv1G039810	TRITD5Bv1G123710	A1527:G1527	CDS
TRITD0Uv1G039810	TRITD5Bv1G123710	C1607:T1607	CDS
TRITD0Uv1G039810	TRITD5Bv1G123710	T1617:C1617	CDS
TRITD0Uv1G039810	TRITD5Bv1G123710	C1727:G1727	CDS
TRITD0Uv1G039810	TRITD5Bv1G123710	G1752:A1752	CDS
TRITD0Uv1G039810	TRITD5Bv1G123710	T1754:G1754	CDS
TRITD0Uv1G039810	TRITD5Bv1G123710	C1790:T1790	CDS
TRITD0Uv1G039810	TRITD5Bv1G123710	T1797:G1797	CDS
TRITD0Uv1G039810	TRITD5Bv1G123710	A1806:T1806	CDS
TRITD0Uv1G039810	TRITD5Bv1G123710	C1823:G1823	CDS
TRITD0Uv1G039810	TRITD5Bv1G123710	T1866:C1866	CDS
TRITD0Uv1G039810	TRITD5Bv1G123710	C1867:G1867	CDS
TRITD0Uv1G039810	TRITD5Bv1G123710	T1874:C1874	CDS
TRITD0Uv1G039810	TRITD5Bv1G123710	G1897:A1897	CDS
TRITD0Uv1G039810	TRITD5Bv1G123710	G1906:A1906	CDS
TRITD0Uv1G039810	TRITD5Bv1G123710	T1923:C1923	CDS
TRITD0Uv1G039810	TRITD5Bv1G123710	A1942:T1942	CDS
TRITD0Uv1G039810	TRITD5Bv1G123710	G1954:A1954	CDS
TRITD0Uv1G039810	TRITD5Bv1G123710	C1969:A1969	CDS
TRITD0Uv1G039810	TRITD5Bv1G123710	A1973:C1973	CDS
TRITD0Uv1G039810	TRITD5Bv1G123710	T2080:G2080	CDS
TRITD0Uv1G039810	TRITD5Bv1G123710	G2191:A2191	CDS
TRITD0Uv1G039810	TRITD5Bv1G123710	G2199:T2199	CDS
TRITD0Uv1G039810	TRITD5Bv1G123710	A2204:G2204	CDS
TRITD0Uv1G039810	TRITD5Bv1G123710	T2241:C2241	CDS
TRITD0Uv1G039810	TRITD5Bv1G123710	C2293:A2293	CDS
TRITD0Uv1G039810	TRITD5Bv1G123710	A2317:G2317	CDS
TRITD0Uv1G039810	TRITD5Bv1G123710	C2331:T2331	CDS
TRITD0Uv1G039810	TRITD5Bv1G123710	A2378:C2378	CDS
TRITD0Uv1G039810	TRITD5Bv1G123710	A2389:G2389	CDS
TRITD0Uv1G039810	TRITD5Bv1G123710	C2412:T2412	CDS
TRITD0Uv1G039810	TRITD5Bv1G123710	T2472:C2472	CDS
TRITD0Uv1G039810	TRITD5Bv1G123710	T2473:G2473	CDS
TRITD0Uv1G039810	TRITD5Bv1G123710	C2474:G2474	CDS
TRITD0Uv1G039810	TRITD5Bv1G123710	C2475:T2475	CDS
TRITD0Uv1G039930	TRITD5Bv1G123540	C111:T111	CDS
TRITD0Uv1G039930	TRITD5Bv1G123540	C194:T194	CDS
TRITD0Uv1G039930	TRITD5Bv1G123540	C203:T203	CDS
TRITD0Uv1G039930	TRITD5Bv1G123540	G271:T271	CDS
TRITD0Uv1G039930	TRITD5Bv1G123540	A363:G363	CDS
TRITD0Uv1G039930	TRITD5Bv1G123540	G371:C371	CDS
TRITD0Uv1G039930	TRITD5Bv1G123540	A372:G372	CDS
TRITD0Uv1G039930	TRITD5Bv1G123540	A477:G477	CDS
TRITD0Uv1G039930	TRITD5Bv1G123540	A534:G534	CDS
TRITD0Uv1G039930	TRITD5Bv1G123540	T566:C566	CDS
TRITD0Uv1G039930	TRITD5Bv1G123540	G583:C583	CDS
TRITD0Uv1G039930	TRITD5Bv1G123540	C723:T723	CDS
TRITD0Uv1G039930	TRITD5Bv1G123540	G790:A785	3UTR
TRITD0Uv1G039930	TRITD5Bv1G123540	T817:C812	3UTR
TRITD0Uv1G039930	TRITD5Bv1G123540	C869:T864	3UTR
TRITD0Uv1G039930	TRITD5Bv1G123540	G874:A869	3UTR
TRITD0Uv1G039930	TRITD5Bv1G123540	C879:G874	3UTR
TRITD0Uv1G039930	TRITD5Bv1G123540	T911:C906	3UTR
TRITD0Uv1G040850	TRITD5Bv1G122670	C14:G14	CDS
TRITD0Uv1G040850	TRITD5Bv1G122670	C33:T33	CDS
TRITD0Uv1G040850	TRITD5Bv1G122670	C44:T41	CDS
TRITD0Uv1G040850	TRITD5Bv1G122670	C47:T44	CDS
TRITD0Uv1G040850	TRITD5Bv1G122670	C49:G46	CDS
TRITD0Uv1G040850	TRITD5Bv1G122670	G52:A49	CDS
TRITD0Uv1G040850	TRITD5Bv1G122670	C81:G78	CDS
TRITD0Uv1G040850	TRITD5Bv1G122670	G83:C80	CDS
TRITD0Uv1G040850	TRITD5Bv1G122670	C85:G82	CDS
TRITD0Uv1G040850	TRITD5Bv1G122670	C86:T83	CDS
TRITD0Uv1G040850	TRITD5Bv1G122670	A93:G90	CDS
TRITD0Uv1G040850	TRITD5Bv1G122670	C102:G99	CDS
TRITD0Uv1G040850	TRITD5Bv1G122670	C115:G112	CDS
TRITD0Uv1G040850	TRITD5Bv1G122670	G122:C131	CDS
TRITD0Uv1G040850	TRITD5Bv1G122670	G125:A134	CDS
TRITD0Uv1G040850	TRITD5Bv1G122670	G131:A140	CDS
TRITD0Uv1G040850	TRITD5Bv1G122670	C132:T141	CDS
TRITD0Uv1G040850	TRITD5Bv1G122670	A148:T157	CDS
TRITD0Uv1G040850	TRITD5Bv1G122670	G180:C189	CDS
TRITD0Uv1G040850	TRITD5Bv1G122670	G203:A212	CDS
TRITD0Uv1G040850	TRITD5Bv1G122670	C219:G228	CDS
TRITD0Uv1G040850	TRITD5Bv1G122670	C225:T234	CDS
TRITD0Uv1G040850	TRITD5Bv1G122670	C238:G247	CDS
TRITD0Uv1G040850	TRITD5Bv1G122670	C239:A248	CDS
TRITD0Uv1G040850	TRITD5Bv1G122670	A278:G287	CDS
TRITD0Uv1G040850	TRITD5Bv1G122670	C283:G292	CDS
TRITD0Uv1G040850	TRITD5Bv1G122670	A309:G318	CDS
TRITD0Uv1G040850	TRITD5Bv1G122670	C366:A375	CDS
TRITD0Uv1G040850	TRITD5Bv1G122670	C373:G382	CDS
TRITD0Uv1G040850	TRITD5Bv1G122670	G390:C399	CDS
TRITD0Uv1G040850	TRITD5Bv1G122670	G463:C472	CDS
TRITD0Uv1G040850	TRITD5Bv1G122670	G466:C475	CDS
TRITD0Uv1G040850	TRITD5Bv1G122670	C472:G481	CDS
TRITD0Uv1G040850	TRITD5Bv1G122670	G545:T554	CDS
TRITD0Uv1G040850	TRITD5Bv1G122670	C554:A563	CDS
TRITD0Uv1G040850	TRITD5Bv1G122670	G561:C570	CDS
TRITD0Uv1G040850	TRITD5Bv1G122670	C565:T574	CDS
TRITD0Uv1G040850	TRITD5Bv1G122670	C569:G578	CDS
TRITD0Uv1G040850	TRITD5Bv1G122670	C572:T581	CDS
TRITD0Uv1G040850	TRITD5Bv1G122670	C575:T584	CDS
TRITD0Uv1G040850	TRITD5Bv1G122670	C583:G592	CDS
TRITD0Uv1G040850	TRITD5Bv1G122670	G589:C598	CDS
TRITD0Uv1G040850	TRITD5Bv1G122670	C596:T605	CDS
TRITD0Uv1G040850	TRITD5Bv1G122670	C598:G607	CDS
TRITD0Uv1G040850	TRITD5Bv1G122670	G607:T616	CDS
TRITD0Uv1G040850	TRITD5Bv1G122670	C633:G642	CDS
TRITD0Uv1G040850	TRITD5Bv1G122670	G661:C670	CDS
TRITD0Uv1G040850	TRITD5Bv1G122670	G663:A672	CDS
TRITD0Uv1G040850	TRITD5Bv1G122670	G690:A699	CDS
TRITD0Uv1G040850	TRITD5Bv1G122670	G710:T719	CDS
TRITD0Uv1G040850	TRITD5Bv1G122670	C711:G720	CDS
TRITD0Uv1G040850	TRITD5Bv1G122670	G718:A727	CDS
TRITD0Uv1G040850	TRITD5Bv1G122670	A730:G739	CDS
TRITD0Uv1G040850	TRITD5Bv1G122670	G742:T751	CDS
TRITD0Uv1G040850	TRITD5Bv1G122670	C819:G828	CDS
TRITD0Uv1G040850	TRITD5Bv1G122670	A875:G884	CDS
TRITD0Uv1G040850	TRITD5Bv1G122670	C897:T906	CDS
TRITD0Uv1G040850	TRITD5Bv1G122670	A947:T956	CDS
TRITD0Uv1G040850	TRITD5Bv1G122670	G952:A961	CDS
TRITD0Uv1G040850	TRITD5Bv1G122670	G954:A963	CDS
TRITD0Uv1G040850	TRITD5Bv1G122670	G956:A965	CDS
TRITD0Uv1G040850	TRITD5Bv1G122670	C958:G967	CDS
TRITD0Uv1G040850	TRITD5Bv1G122670	G964:C973	CDS
TRITD0Uv1G040850	TRITD5Bv1G122670	A983:G992	CDS
TRITD0Uv1G040850	TRITD5Bv1G122670	C987:G996	CDS
TRITD0Uv1G040850	TRITD5Bv1G122670	C1053:T1062	CDS
TRITD0Uv1G040850	TRITD5Bv1G122670	G1071:C1080	CDS
TRITD0Uv1G040850	TRITD5Bv1G122670	C1099:T1108	CDS
TRITD0Uv1G040850	TRITD5Bv1G122670	T1129:C1138	CDS
TRITD0Uv1G040850	TRITD5Bv1G122670	G1140:C1149	CDS
TRITD0Uv1G040850	TRITD5Bv1G122670	T1142:C1151	CDS
TRITD0Uv1G040850	TRITD5Bv1G122670	G1150:C1159	CDS
TRITD0Uv1G040850	TRITD5Bv1G122670	C1157:G1166	CDS
TRITD0Uv1G040850	TRITD5Bv1G122670	C1160:T1169	CDS
TRITD0Uv1G040850	TRITD5Bv1G122670	T1172:A1181	CDS
TRITD0Uv1G040850	TRITD5Bv1G122670	G1191:C1200	CDS
TRITD0Uv1G040850	TRITD5Bv1G122670	G1196:A1205	CDS
TRITD0Uv1G040850	TRITD5Bv1G122670	C1199:T1208	CDS
TRITD0Uv1G040850	TRITD5Bv1G122670	T1214:G1223	CDS
TRITD0Uv1G040850	TRITD5Bv1G122670	C1220:A1229	CDS
TRITD0Uv1G040850	TRITD5Bv1G122670	C1226:A1235	CDS
TRITD0Uv1G040850	TRITD5Bv1G122670	C1227:G1236	CDS
TRITD0Uv1G040850	TRITD5Bv1G122670	C1272:G1281	CDS
TRITD0Uv1G040850	TRITD5Bv1G122670	G1281:C1290	CDS
TRITD0Uv1G040850	TRITD5Bv1G122670	C1335:G1344	CDS
TRITD0Uv1G040850	TRITD5Bv1G122670	C1344:T1353	CDS
TRITD0Uv1G040850	TRITD5Bv1G122670	C1372:A1381	CDS
TRITD0Uv1G040850	TRITD5Bv1G122670	G1381:A1390	CDS
TRITD0Uv1G040850	TRITD5Bv1G122670	A1384:C1393	CDS
TRITD0Uv1G040850	TRITD5Bv1G122670	G1385:A1394	CDS
TRITD0Uv1G040850	TRITD5Bv1G122670	C1395:G1404	CDS
TRITD0Uv1G041220	TRITD5Bv1G122390	A13:G13	CDS
TRITD0Uv1G041220	TRITD5Bv1G122390	G28:C28	CDS
TRITD0Uv1G041220	TRITD5Bv1G122390	G29:C29	CDS
TRITD0Uv1G041220	TRITD5Bv1G122390	C36:A36	CDS
TRITD0Uv1G041220	TRITD5Bv1G122390	C39:T39	CDS
TRITD0Uv1G041220	TRITD5Bv1G122390	T48:G48	CDS
TRITD0Uv1G041220	TRITD5Bv1G122390	T50:C50	CDS
TRITD0Uv1G041220	TRITD5Bv1G122390	C74:G74	CDS
TRITD0Uv1G041220	TRITD5Bv1G122390	G84:C84	CDS
TRITD0Uv1G041220	TRITD5Bv1G122390	G90:C90	CDS
TRITD0Uv1G041220	TRITD5Bv1G122390	C95:G95	CDS
TRITD0Uv1G041220	TRITD5Bv1G122390	C103:G103	CDS
TRITD0Uv1G041220	TRITD5Bv1G122390	A128:G128	CDS
TRITD0Uv1G041220	TRITD5Bv1G122390	C194:A194	CDS
TRITD0Uv1G041220	TRITD5Bv1G122390	G228:A228	CDS
TRITD0Uv1G041220	TRITD5Bv1G122390	C276:T276	CDS
TRITD0Uv1G041220	TRITD5Bv1G122390	G336:C336	CDS
TRITD0Uv1G041220	TRITD5Bv1G122390	C353:G353	CDS
TRITD0Uv1G041220	TRITD5Bv1G122390	T568:G568	CDS
TRITD0Uv1G041220	TRITD5Bv1G122390	T642:C642	CDS
TRITD0Uv1G041220	TRITD5Bv1G122390	C702:T702	CDS
TRITD0Uv1G041220	TRITD5Bv1G122390	G724:C724	CDS
TRITD0Uv1G041220	TRITD5Bv1G122390	T726:C726	CDS
TRITD0Uv1G041220	TRITD5Bv1G122390	T844:C844	CDS
TRITD0Uv1G041220	TRITD5Bv1G122390	G1035:A1035	CDS
TRITD0Uv1G041220	TRITD5Bv1G122390	A1081:C1081	CDS
TRITD0Uv1G041220	TRITD5Bv1G122390	A1114:G1114	CDS
TRITD0Uv1G041220	TRITD5Bv1G122390	C1221:T1221	CDS
TRITD0Uv1G041220	TRITD5Bv1G122390	A1251:G1251	CDS
TRITD0Uv1G041220	TRITD5Bv1G122390	A1254:G1254	CDS
TRITD0Uv1G041220	TRITD5Bv1G122390	T1305:C1305	CDS
TRITD0Uv1G041590	TRITD5Bv1G121960	A291:G291	CDS
TRITD0Uv1G041590	TRITD5Bv1G121960	G312:C312	CDS
TRITD0Uv1G041590	TRITD5Bv1G121960	C315:T315	CDS
TRITD0Uv1G041590	TRITD5Bv1G121960	A336:G336	CDS
TRITD0Uv1G041590	TRITD5Bv1G121960	A348:G348	CDS
TRITD0Uv1G041590	TRITD5Bv1G121960	T427:C427	CDS
TRITD0Uv1G041590	TRITD5Bv1G121960	T446:C446	CDS
TRITD0Uv1G041590	TRITD5Bv1G121960	G448:A448	CDS
TRITD0Uv1G041590	TRITD5Bv1G121960	A516:G516	CDS
TRITD0Uv1G041590	TRITD5Bv1G121960	G582:T582	CDS
TRITD0Uv1G041590	TRITD5Bv1G121960	C624:T624	CDS
TRITD0Uv1G041590	TRITD5Bv1G121960	A651:C651	CDS
TRITD0Uv1G041590	TRITD5Bv1G121960	T883:C883	CDS
TRITD0Uv1G041590	TRITD5Bv1G121960	G953:A953	CDS
TRITD0Uv1G041590	TRITD5Bv1G121960	G1188:A1188	CDS
TRITD0Uv1G041590	TRITD5Bv1G121960	T1293:C1293	CDS
TRITD0Uv1G041590	TRITD5Bv1G121960	T1383:C1383	CDS
TRITD0Uv1G041590	TRITD5Bv1G121960	A1662:G1662	CDS
TRITD0Uv1G041590	TRITD5Bv1G121960	C1701:G1701	CDS
TRITD0Uv1G041590	TRITD5Bv1G121960	G1768:T1768	CDS
TRITD0Uv1G041590	TRITD5Bv1G121960	A1791:G1791	CDS
TRITD0Uv1G041590	TRITD5Bv1G121960	A1896:G1896	CDS
TRITD0Uv1G041590	TRITD5Bv1G121960	T2028:C2028	CDS
TRITD0Uv1G041590	TRITD5Bv1G121960	A2079:G2079	CDS
TRITD0Uv1G041590	TRITD5Bv1G121960	A2160:G2160	CDS
TRITD0Uv1G042000	TRITD5Bv1G121310	T682:G11	CDS
TRITD0Uv1G042000	TRITD5Bv1G121310	A686:T15	CDS
TRITD0Uv1G042000	TRITD5Bv1G121310	C688:A17	CDS
TRITD0Uv1G042000	TRITD5Bv1G121310	G690:C19	CDS
TRITD0Uv1G042000	TRITD5Bv1G121310	G693:C22	CDS
TRITD0Uv1G042000	TRITD5Bv1G121310	G694:C23	CDS
TRITD0Uv1G042000	TRITD5Bv1G121310	C695:T24	CDS
TRITD0Uv1G042000	TRITD5Bv1G121310	G696:C25	CDS
TRITD0Uv1G042000	TRITD5Bv1G121310	T698:G27	CDS
TRITD0Uv1G042000	TRITD5Bv1G121310	G699:C28	CDS
TRITD0Uv1G042000	TRITD5Bv1G121310	G700:C29	CDS
TRITD0Uv1G042000	TRITD5Bv1G121310	C701:A30	CDS
TRITD0Uv1G042000	TRITD5Bv1G121310	A704:C33	CDS
TRITD0Uv1G042000	TRITD5Bv1G121310	T709:C38	CDS
TRITD0Uv1G042000	TRITD5Bv1G121310	C710:T39	CDS
TRITD0Uv1G042000	TRITD5Bv1G121310	T711:C40	CDS
TRITD0Uv1G042000	TRITD5Bv1G121310	A714:T43	CDS
TRITD0Uv1G042000	TRITD5Bv1G121310	C722:T51	CDS
TRITD0Uv1G042000	TRITD5Bv1G121310	T724:G53	CDS
TRITD0Uv1G042000	TRITD5Bv1G121310	A727:C56	CDS
TRITD0Uv1G042000	TRITD5Bv1G121310	G728:T57	CDS
TRITD0Uv1G042000	TRITD5Bv1G121310	A729:C58	CDS
TRITD0Uv1G042000	TRITD5Bv1G121310	G731:C60	CDS
TRITD0Uv1G042000	TRITD5Bv1G121310	C733:T62	CDS
TRITD0Uv1G042000	TRITD5Bv1G121310	T734:C63	CDS
TRITD0Uv1G042000	TRITD5Bv1G121310	G735:C64	CDS
TRITD0Uv1G042000	TRITD5Bv1G121310	C739:G68	CDS
TRITD0Uv1G042000	TRITD5Bv1G121310	T740:C69	CDS
TRITD0Uv1G042000	TRITD5Bv1G121310	A744:C73	CDS
TRITD0Uv1G042000	TRITD5Bv1G121310	T747:C76	CDS
TRITD0Uv1G042000	TRITD5Bv1G121310	A750:T79	CDS
TRITD0Uv1G042000	TRITD5Bv1G121310	G751:C80	CDS
TRITD0Uv1G042000	TRITD5Bv1G121310	T753:C82	CDS
TRITD0Uv1G042000	TRITD5Bv1G121310	C757:A86	CDS
TRITD0Uv1G042000	TRITD5Bv1G121310	T759:C88	CDS
TRITD0Uv1G042000	TRITD5Bv1G121310	T760:C89	CDS
TRITD0Uv1G042000	TRITD5Bv1G121310	T761:G90	CDS
TRITD0Uv1G042000	TRITD5Bv1G121310	T762:C91	CDS
TRITD0Uv1G042000	TRITD5Bv1G121310	G763:C92	CDS
TRITD0Uv1G042000	TRITD5Bv1G121310	C764:G93	CDS
TRITD0Uv1G042000	TRITD5Bv1G121310	T765:C94	CDS
TRITD0Uv1G042000	TRITD5Bv1G121310	G767:T96	CDS
TRITD0Uv1G042000	TRITD5Bv1G121310	T768:C97	CDS
TRITD0Uv1G042000	TRITD5Bv1G121310	C769:T98	CDS
TRITD0Uv1G042000	TRITD5Bv1G121310	G770:T99	CDS
TRITD0Uv1G042000	TRITD5Bv1G121310	G771:A100	CDS
TRITD0Uv1G042000	TRITD5Bv1G121310	T772:C101	CDS
TRITD0Uv1G042000	TRITD5Bv1G121310	G776:T105	CDS
TRITD0Uv1G042000	TRITD5Bv1G121310	G777:T106	CDS
TRITD0Uv1G042000	TRITD5Bv1G121310	A779:C108	CDS
TRITD0Uv1G042000	TRITD5Bv1G121310	A780:G109	CDS
TRITD0Uv1G042000	TRITD5Bv1G121310	T781:C110	CDS
TRITD0Uv1G042000	TRITD5Bv1G121310	T782:C111	CDS
TRITD0Uv1G042000	TRITD5Bv1G121310	T783:G112	CDS
TRITD0Uv1G042000	TRITD5Bv1G121310	T785:C114	CDS
TRITD0Uv1G042000	TRITD5Bv1G121310	A786:T115	CDS
TRITD0Uv1G042000	TRITD5Bv1G121310	G787:C116	CDS
TRITD0Uv1G042000	TRITD5Bv1G121310	T789:C118	CDS
TRITD0Uv1G042000	TRITD5Bv1G121310	T791:C120	CDS
TRITD0Uv1G042000	TRITD5Bv1G121310	A793:T122	CDS
TRITD0Uv1G042000	TRITD5Bv1G121310	A794:G123	CDS
TRITD0Uv1G042000	TRITD5Bv1G121310	T795:G124	CDS
TRITD0Uv1G042000	TRITD5Bv1G121310	A797:G126	CDS
TRITD0Uv1G042000	TRITD5Bv1G121310	A798:C127	CDS
TRITD0Uv1G042000	TRITD5Bv1G121310	G800:T129	CDS
TRITD0Uv1G042000	TRITD5Bv1G121310	G801:C130	CDS
TRITD0Uv1G042000	TRITD5Bv1G121310	G802:C131	CDS
TRITD0Uv1G042000	TRITD5Bv1G121310	A803:T132	CDS
[truncated: 302,836+ more rows]
