# Supplementary material for: Wheat in vivo RNA structure landscape reveals a prevalent role of RNA structure in modulating translational subgenome expression asymmetry
Source: Genome Biol. 2021 Nov 30;22:326. doi: 10.1186/s13059-021-02549-y (PMC8638558; doi:10.1186/s13059-021-02549-y)
Supplement: Supplementary file 5 — Additional file 5: TableS4. The list of riboSNitch between homoeologs of A and B subgenome in tetraploid Kronos. [file 13059_2021_2549_MOESM5_ESM.xlsx]

## Sheet: Table_S4_AB_riboSNitch
Gene_ID_A	Gene_ID_B	SNV_position	Genic_region
TRITD0Uv1G009810	TRITD1Bv1G145830	G175:C136	CDS
TRITD0Uv1G009810	TRITD2Bv1G265080	A156:G114	CDS
TRITD0Uv1G009810	TRITD2Bv1G265080	T177:A135	CDS
TRITD0Uv1G009810	TRITD2Bv1G265080	C418:A394	CDS
TRITD0Uv1G009810	TRITD2Bv1G265080	C423:G399	CDS
TRITD0Uv1G009810	TRITD2Bv1G265080	C631:T607	CDS
TRITD0Uv1G009810	TRITD2Bv1G265080	A632:G608	CDS
TRITD0Uv1G009810	TRITD2Bv1G265080	C633:G609	CDS
TRITD0Uv1G010190	TRITD2Bv1G014390	C994:A814	CDS
TRITD0Uv1G010190	TRITD2Bv1G014390	A1092:G912	CDS
TRITD0Uv1G010190	TRITD2Bv1G014390	C1182:A1002	CDS
TRITD0Uv1G010330	TRITD2Bv1G014570	A139:G112	CDS
TRITD0Uv1G018410	TRITD3Bv1G000100	G166:C217	CDS
TRITD0Uv1G018410	TRITD3Bv1G000100	A167:T218	CDS
TRITD0Uv1G018410	TRITD3Bv1G000100	A873:G918	CDS
TRITD0Uv1G018550	TRITD3Bv1G000940	A125:G11	CDS
TRITD0Uv1G018790	TRITD3Bv1G004930	C552:T546	CDS
TRITD0Uv1G018790	TRITD3Bv1G004930	C1785:T1779	CDS
TRITD0Uv1G028260	TRITD4Bv1G007870	C324:G318	CDS
TRITD0Uv1G035450	TRITD5Bv1G126930	A152:G124	CDS
TRITD0Uv1G035450	TRITD5Bv1G126930	G909:C881	CDS
TRITD0Uv1G035450	TRITD5Bv1G126930	C1033:A1005	CDS
TRITD0Uv1G035610	TRITD5Bv1G126820	G1860:A1863	CDS
TRITD0Uv1G035820	TRITD5Bv1G126420	T1110:C1068	CDS
TRITD0Uv1G039000	TRITD5Bv1G124380	G70:A25	CDS
TRITD0Uv1G039000	TRITD5Bv1G124380	G1060:T955	CDS
TRITD0Uv1G039200	TRITD5Bv1G124520	G484:A484	CDS
TRITD0Uv1G042000	TRITD5Bv1G121310	A1164:C484	CDS
TRITD0Uv1G042090	TRITD5Bv1G121120	C301:T410	CDS
TRITD0Uv1G042730	TRITD5Bv1G127450	T387:A300	CDS
TRITD0Uv1G043630	TRITD5Bv1G128310	A407:G209	CDS
TRITD0Uv1G043630	TRITD5Bv1G128310	G456:A258	CDS
TRITD0Uv1G045870	TRITD5Bv1G125870	A490:G484	CDS
TRITD0Uv1G045930	TRITD5Bv1G125650	A92:G86	CDS
TRITD0Uv1G046180	TRITD5Bv1G125500	G3795:A3705	CDS
TRITD0Uv1G046910	TRITD5Bv1G129750	T1635:C1635	CDS
TRITD0Uv1G047090	TRITD5Bv1G129620	A168:C183	CDS
TRITD0Uv1G052160	TRITD6Bv1G001180	C1023:G1002	CDS
TRITD0Uv1G052330	TRITD6Bv1G001000	G198:C198	CDS
TRITD0Uv1G052790	TRITD6Bv1G013900	A897:G591	CDS
TRITD0Uv1G052820	TRITD6Bv1G013960	C84:A66	CDS
TRITD0Uv1G052820	TRITD6Bv1G013960	A169:G154	CDS
TRITD0Uv1G052820	TRITD6Bv1G013960	G409:C394	CDS
TRITD0Uv1G052820	TRITD6Bv1G013960	A990:T975	CDS
TRITD0Uv1G054840	TRITD6Bv1G002030	A84:T194	CDS
TRITD0Uv1G059420	TRITD6Bv1G010990	A79:C65	CDS
TRITD0Uv1G059950	TRITD7Bv1G002000	A360:G537	CDS
TRITD0Uv1G060240	TRITD7Bv1G019540	C1771:T2281	CDS
TRITD0Uv1G060240	TRITD7Bv1G019540	G1873:A2383	CDS
TRITD0Uv1G074820	TRITD4Bv1G010710	T250:A309	CDS
TRITD0Uv1G075670	TRITD7Bv1G081380	T783:A651	CDS
TRITD0Uv1G076070	TRITD4Bv1G024020	A1161:G1011	CDS
TRITD0Uv1G082810	TRITD7Bv1G110630	A120:C68	CDS
TRITD0Uv1G087170	TRITD1Bv1G097330	A625:C587	CDS
TRITD0Uv1G087170	TRITD1Bv1G097330	T641:C603	CDS
TRITD0Uv1G087170	TRITD1Bv1G097330	T1164:A1126	CDS
TRITD0Uv1G087170	TRITD1Bv1G097330	T1165:A1127	CDS
TRITD0Uv1G087170	TRITD1Bv1G097330	A1431:G1318	CDS
TRITD0Uv1G087170	TRITD1Bv1G097330	T1458:A1345	CDS
TRITD0Uv1G087170	TRITD1Bv1G097330	A1784:T1668	CDS
TRITD0Uv1G087170	TRITD1Bv1G097330	A1785:G1669	CDS
TRITD0Uv1G087170	TRITD1Bv1G097330	A1788:T1672	CDS
TRITD0Uv1G087170	TRITD1Bv1G097330	G1835:C1719	CDS
TRITD0Uv1G091320	TRITD2Bv1G018640	G262:A266	CDS
TRITD0Uv1G118100	TRITD7Bv1G232540	G166:T155	CDS
TRITD0Uv1G118100	TRITD7Bv1G232540	G612:C481	CDS
TRITD0Uv1G118100	TRITD7Bv1G232540	T820:A689	CDS
TRITD1Av1G000580	TRITD1Bv1G000980	A1507:G1026	CDS
TRITD1Av1G000580	TRITD1Bv1G000980	A1723:G1242	CDS
TRITD1Av1G000590	TRITD1Bv1G001010	G90:C118	CDS
TRITD1Av1G002210	TRITD1Bv1G001930	G240:C240	CDS
TRITD1Av1G002210	TRITD1Bv1G001930	T355:C355	CDS
TRITD1Av1G003480	TRITD1Bv1G003160	A2766:G2703	CDS
TRITD1Av1G003480	TRITD1Bv1G003160	G1983:A1920	CDS
TRITD1Av1G005380	TRITD1Bv1G006080	A615:G666	CDS
TRITD1Av1G005690	TRITD1Bv1G006820	A393:C396	CDS
TRITD1Av1G005690	TRITD1Bv1G006820	A411:G414	CDS
TRITD1Av1G005690	TRITD1Bv1G006820	A690:G693	CDS
TRITD1Av1G005690	TRITD1Bv1G006820	A615:G618	CDS
TRITD1Av1G005870	TRITD1Bv1G006450	C1242:T1284	CDS
TRITD1Av1G005870	TRITD1Bv1G006450	C1243:T1285	CDS
TRITD1Av1G009900	TRITD1Bv1G013460	G714:A630	CDS
TRITD1Av1G011250	TRITD1Bv1G014830	G522:C534	CDS
TRITD1Av1G013670	TRITD1Bv1G017530	C948:T948	CDS
TRITD1Av1G013670	TRITD1Bv1G017530	G39:A39	CDS
TRITD1Av1G014080	TRITD1Bv1G018190	A1506:G1509	CDS
TRITD1Av1G014080	TRITD1Bv1G018190	A1027:G1030	CDS
TRITD1Av1G014080	TRITD1Bv1G018190	C1117:T1120	CDS
TRITD1Av1G014080	TRITD1Bv1G018190	T1617:A1620	CDS
TRITD1Av1G014080	TRITD1Bv1G018190	C2273:G2276	CDS
TRITD1Av1G014080	TRITD1Bv1G018190	A2307:G2310	CDS
TRITD1Av1G020310	TRITD1Bv1G023390	A218:G219	CDS
TRITD1Av1G020520	TRITD1Bv1G023560	C323:T526	CDS
TRITD1Av1G020520	TRITD1Bv1G023560	A863:G1060	CDS
TRITD1Av1G023490	TRITD1Bv1G029900	C202:G202	CDS
TRITD1Av1G023780	TRITD1Bv1G030900	G802:A817	CDS
TRITD1Av1G024580	TRITD1Bv1G032230	A118:G322	CDS
TRITD1Av1G024580	TRITD1Bv1G032230	A124:G328	CDS
TRITD1Av1G024580	TRITD1Bv1G032230	T894:C1098	CDS
TRITD1Av1G025160	TRITD1Bv1G032660	A196:G196	CDS
TRITD1Av1G025160	TRITD1Bv1G032660	A197:C197	CDS
TRITD1Av1G025900	TRITD1Bv1G036180	A527:G527	CDS
TRITD1Av1G026200	TRITD1Bv1G035330	A604:G604	CDS
TRITD1Av1G026810	TRITD1Bv1G034640	A36:T31	5UTR
TRITD1Av1G026810	TRITD1Bv1G034640	G240:T180	CDS
TRITD1Av1G027220	TRITD1Bv1G033910	A687:G687	CDS
TRITD1Av1G027510	TRITD1Bv1G033540	A654:C654	CDS
TRITD1Av1G027510	TRITD1Bv1G033540	A656:C656	CDS
TRITD1Av1G027940	TRITD1Bv1G036580	G522:A516	CDS
TRITD1Av1G029450	TRITD1Bv1G038560	A3255:G3255	CDS
TRITD1Av1G029450	TRITD1Bv1G038560	T2223:G2223	CDS
TRITD1Av1G029890	TRITD1Bv1G038780	G1221:A1221	CDS
TRITD1Av1G030060	TRITD1Bv1G039360	C312:T18	CDS
TRITD1Av1G031780	TRITD1Bv1G040550	T296:A290	CDS
TRITD1Av1G031780	TRITD1Bv1G040550	A298:C292	CDS
TRITD1Av1G031790	TRITD1Bv1G040570	T873:G861	CDS
TRITD1Av1G032340	TRITD1Bv1G041360	G321:A382	CDS
TRITD1Av1G032340	TRITD1Bv1G041360	A514:G575	CDS
TRITD1Av1G035610	TRITD1Bv1G047620	T846:A923	CDS
TRITD1Av1G035880	TRITD1Bv1G048000	G58:A121	CDS
TRITD1Av1G036360	TRITD1Bv1G048230	C2793:T2610	CDS
TRITD1Av1G036360	TRITD1Bv1G048230	A2792:C2609	CDS
TRITD1Av1G037210	TRITD1Bv1G048970	C498:A411	CDS
TRITD1Av1G037210	TRITD1Bv1G048970	T618:C531	CDS
TRITD1Av1G037210	TRITD1Bv1G048970	T621:C534	CDS
TRITD1Av1G037520	TRITD1Bv1G050120	C1606:A1540	CDS
TRITD1Av1G037730	TRITD1Bv1G050280	A12:C12	CDS
TRITD1Av1G037740	TRITD1Bv1G050350	T48:C48	CDS
TRITD1Av1G037740	TRITD1Bv1G050350	T621:C624	CDS
TRITD1Av1G037740	TRITD1Bv1G050350	G719:A722	CDS
TRITD1Av1G037740	TRITD1Bv1G050350	A4212:T4245	CDS
TRITD1Av1G039750	TRITD1Bv1G052450	G1238:T1238	CDS
TRITD1Av1G040850	TRITD1Bv1G053460	G16:A16	CDS
TRITD1Av1G040850	TRITD1Bv1G053460	G19:A19	CDS
TRITD1Av1G040900	TRITD1Bv1G053510	T1305:C1308	CDS
TRITD1Av1G040900	TRITD1Bv1G053510	A97:G97	CDS
TRITD1Av1G040900	TRITD1Bv1G053510	A449:T452	CDS
TRITD1Av1G040900	TRITD1Bv1G053510	C891:T894	CDS
TRITD1Av1G041160	TRITD1Bv1G044170	G213:C219	CDS
TRITD1Av1G041160	TRITD1Bv1G044170	A1263:G1269	CDS
TRITD1Av1G043470	TRITD1Bv1G056570	G555:T555	CDS
TRITD1Av1G043710	TRITD1Bv1G054600	A819:G927	CDS
TRITD1Av1G046420	TRITD1Bv1G043380	A813:G816	CDS
TRITD1Av1G048640	TRITD1Bv1G057790	C108:T108	CDS
TRITD1Av1G052350	TRITD1Bv1G060890	T73:C73	CDS
TRITD1Av1G054690	TRITD1Bv1G062760	A1728:G1728	CDS
TRITD1Av1G055160	TRITD1Bv1G064040	A1344:T1356	CDS
TRITD1Av1G056950	TRITD1Bv1G064980	A1398:T1455	CDS
TRITD1Av1G056950	TRITD1Bv1G064980	G1759:A1816	CDS
TRITD1Av1G059910	TRITD1Bv1G066850	C547:G547	CDS
TRITD1Av1G061830	TRITD1Bv1G072020	T85:G85	CDS
TRITD1Av1G061830	TRITD1Bv1G072020	C462:G459	CDS
TRITD1Av1G063510	TRITD1Bv1G068350	T76:G103	CDS
TRITD1Av1G068360	TRITD1Bv1G076120	C365:G365	CDS
TRITD1Av1G071000	TRITD1Bv1G080280	C208:T82	CDS
TRITD1Av1G071000	TRITD1Bv1G080280	T426:C300	CDS
TRITD1Av1G076820	TRITD1Bv1G076920	G2151:A2160	CDS
TRITD1Av1G076990	TRITD1Bv1G076410	C565:G565	CDS
TRITD1Av1G083160	TRITD1Bv1G080430	A2920:G2919	CDS
TRITD1Av1G083160	TRITD1Bv1G080430	G3241:A3240	CDS
TRITD1Av1G083170	TRITD1Bv1G080450	A1282:G1284	CDS
TRITD1Av1G084160	TRITD1Bv1G074540	G759:C768	CDS
TRITD1Av1G085120	TRITD1Bv1G086680	A186:C282	CDS
TRITD1Av1G085120	TRITD1Bv1G086680	C312:G408	CDS
TRITD1Av1G085530	TRITD1Bv1G086770	C468:G468	CDS
TRITD1Av1G086480	TRITD1Bv1G088440	C181:A181	CDS
TRITD1Av1G087180	TRITD1Bv1G087830	G255:A255	CDS
TRITD1Av1G087180	TRITD1Bv1G087830	G360:A360	CDS
TRITD1Av1G087730	TRITD1Bv1G087590	G504:A309	CDS
TRITD1Av1G090460	TRITD1Bv1G093520	A350:C350	CDS
TRITD1Av1G091240	TRITD1Bv1G094300	C1416:T1140	CDS
TRITD1Av1G091750	TRITD1Bv1G096580	C270:T314	CDS
TRITD1Av1G091750	TRITD1Bv1G096580	C864:G908	CDS
TRITD1Av1G092520	TRITD0Uv1G087170	G294:C332	CDS
TRITD1Av1G092520	TRITD0Uv1G087170	G1008:C1046	CDS
TRITD1Av1G092520	TRITD0Uv1G087170	G1076:C1114	CDS
TRITD1Av1G092520	TRITD0Uv1G087170	C1326:T1439	CDS
TRITD1Av1G092520	TRITD0Uv1G087170	A1345:T1458	CDS
TRITD1Av1G093680	TRITD1Bv1G098410	G1401:A1374	CDS
TRITD1Av1G094190	TRITD1Bv1G098900	G73:T95	CDS
TRITD1Av1G094190	TRITD1Bv1G098900	C81:A103	CDS
TRITD1Av1G095070	TRITD1Bv1G100220	A1815:G1842	CDS
TRITD1Av1G101150	TRITD1Bv1G103010	C327:G455	CDS
TRITD1Av1G101210	TRITD1Bv1G103100	A2325:T2334	CDS
TRITD1Av1G103270	TRITD1Bv1G104270	T2807:C2868	CDS
TRITD1Av1G106670	TRITD1Bv1G106960	T597:G600	CDS
TRITD1Av1G107020	TRITD1Bv1G107040	G152:C152	CDS
TRITD1Av1G107030	TRITD1Bv1G107050	A1863:G1353	CDS
TRITD1Av1G107030	TRITD1Bv1G107050	T2029:A1519	CDS
TRITD1Av1G108230	TRITD1Bv1G111090	A93:G195	CDS
TRITD1Av1G108230	TRITD1Bv1G111090	C95:T197	CDS
TRITD1Av1G108230	TRITD1Bv1G111090	G710:A815	CDS
TRITD1Av1G108390	TRITD1Bv1G109450	A1201:G1213	CDS
TRITD1Av1G108390	TRITD1Bv1G109450	A1777:C1789	CDS
TRITD1Av1G110120	TRITD1Bv1G108510	G986:A912	CDS
TRITD1Av1G111280	TRITD1Bv1G112890	C342:T315	CDS
TRITD1Av1G111280	TRITD1Bv1G112890	T547:C520	CDS
TRITD1Av1G111400	TRITD1Bv1G112670	A109:G37	CDS
TRITD1Av1G111400	TRITD1Bv1G112670	A110:G38	CDS
TRITD1Av1G111450	TRITD1Bv1G112660	C573:T573	CDS
TRITD1Av1G112110	TRITD1Bv1G112390	T1250:A1244	CDS
TRITD1Av1G113470	TRITD1Bv1G120280	G155:A188	5UTR
TRITD1Av1G114700	TRITD1Bv1G119760	G1925:A1942	CDS
TRITD1Av1G115590	TRITD1Bv1G119280	C1549:A1551	3UTR
TRITD1Av1G115590	TRITD1Bv1G119280	C1585:T1584	3UTR
TRITD1Av1G115590	TRITD1Bv1G119280	T1586:C1585	3UTR
TRITD1Av1G117040	TRITD1Bv1G118640	T531:C531	CDS
TRITD1Av1G117040	TRITD1Bv1G118640	G678:A678	CDS
TRITD1Av1G117680	TRITD1Bv1G118150	T84:A84	CDS
TRITD1Av1G118520	TRITD1Bv1G117800	A81:C81	CDS
TRITD1Av1G119500	TRITD1Bv1G117460	G1085:C1085	CDS
TRITD1Av1G121110	TRITD1Bv1G113660	C1593:G948	CDS
TRITD1Av1G121360	TRITD1Bv1G113710	G340:C341	CDS
TRITD1Av1G123230	TRITD1Bv1G116170	G584:T621	CDS
TRITD1Av1G123950	TRITD1Bv1G116550	G735:C614	CDS
TRITD1Av1G125190	TRITD1Bv1G121410	A157:C145	CDS
TRITD1Av1G126070	TRITD1Bv1G121880	A1206:G1210	CDS
TRITD1Av1G126650	TRITD1Bv1G122270	C711:G711	CDS
TRITD1Av1G127020	TRITD1Bv1G122660	G2039:A2016	CDS
TRITD1Av1G127420	TRITD1Bv1G122940	A114:G131	CDS
TRITD1Av1G128460	TRITD1Bv1G123840	G1090:A1090	CDS
TRITD1Av1G128470	TRITD1Bv1G123850	G869:A780	CDS
TRITD1Av1G129160	TRITD1Bv1G124590	A29:G33	CDS
TRITD1Av1G130880	TRITD1Bv1G125830	A237:C237	CDS
TRITD1Av1G130880	TRITD1Bv1G125830	G250:T250	CDS
TRITD1Av1G131940	TRITD1Bv1G126600	G414:A414	CDS
TRITD1Av1G132870	TRITD1Bv1G127470	T550:C556	CDS
TRITD1Av1G132870	TRITD1Bv1G127470	G378:A384	CDS
TRITD1Av1G133290	TRITD1Bv1G127670	T174:C120	CDS
TRITD1Av1G133290	TRITD1Bv1G127670	T1014:A960	CDS
TRITD1Av1G134470	TRITD1Bv1G128420	C875:T869	CDS
TRITD1Av1G134930	TRITD1Bv1G129050	T1604:A1564	CDS
TRITD1Av1G135190	TRITD1Bv1G129290	G764:A767	CDS
TRITD1Av1G135190	TRITD1Bv1G129290	T825:G828	CDS
TRITD1Av1G135190	TRITD1Bv1G129290	C1113:G1116	CDS
TRITD1Av1G135550	TRITD1Bv1G129510	C173:G251	CDS
TRITD1Av1G135550	TRITD1Bv1G129510	C177:G255	CDS
TRITD1Av1G135550	TRITD1Bv1G129510	C178:G256	CDS
TRITD1Av1G135550	TRITD1Bv1G129510	A233:G311	CDS
TRITD1Av1G135550	TRITD1Bv1G129510	C264:G342	CDS
TRITD1Av1G138810	TRITD1Bv1G132660	G183:A12	CDS
TRITD1Av1G138820	TRITD1Bv1G132830	T108:G108	CDS
TRITD1Av1G139200	TRITD1Bv1G133030	C123:G123	CDS
TRITD1Av1G139200	TRITD1Bv1G133030	G126:A126	CDS
TRITD1Av1G139200	TRITD1Bv1G133030	C207:A207	CDS
TRITD1Av1G139200	TRITD1Bv1G133030	A330:G330	CDS
TRITD1Av1G139200	TRITD1Bv1G133030	A492:C492	CDS
TRITD1Av1G139200	TRITD1Bv1G133030	A580:G580	CDS
TRITD1Av1G139670	TRITD1Bv1G133170	G1134:A1134	CDS
TRITD1Av1G139910	TRITD1Bv1G133440	T543:C549	CDS
TRITD1Av1G139910	TRITD1Bv1G133440	G201:C207	CDS
TRITD1Av1G139930	TRITD1Bv1G133450	T2088:C2250	CDS
TRITD1Av1G139930	TRITD1Bv1G133450	C2090:T2252	CDS
TRITD1Av1G141790	TRITD1Bv1G134830	C5092:A5077	CDS
TRITD1Av1G141790	TRITD1Bv1G134830	G5293:A5278	CDS
TRITD1Av1G142310	TRITD1Bv1G135100	C608:A613	CDS
TRITD1Av1G143200	TRITD1Bv1G135660	G244:A244	CDS
TRITD1Av1G143200	TRITD1Bv1G135660	C278:A278	CDS
TRITD1Av1G143600	TRITD1Bv1G135820	C650:T647	CDS
TRITD1Av1G143600	TRITD1Bv1G135820	A654:G651	CDS
TRITD1Av1G143790	TRITD1Bv1G136060	A727:T727	CDS
TRITD1Av1G143790	TRITD1Bv1G136060	G819:A819	CDS
TRITD1Av1G144180	TRITD1Bv1G136250	C2361:G2352	CDS
TRITD1Av1G144290	TRITD1Bv1G136360	A163:C163	CDS
TRITD1Av1G145910	TRITD1Bv1G137500	T95:C290	5UTR
TRITD1Av1G145910	TRITD1Bv1G137500	C254:T444	5UTR
TRITD1Av1G146580	TRITD1Bv1G138560	A67:G67	CDS
TRITD1Av1G147280	TRITD1Bv1G138120	G859:C841	CDS
TRITD1Av1G147980	TRITD1Bv1G137850	A1683:G1709	CDS
TRITD1Av1G150980	TRITD1Bv1G140240	T429:C426	CDS
TRITD1Av1G150980	TRITD1Bv1G140240	T507:G504	CDS
TRITD1Av1G153380	TRITD1Bv1G139830	C54:T127	CDS
TRITD1Av1G154010	TRITD1Bv1G139180	G228:A172	CDS
TRITD1Av1G155180	TRITD1Bv1G142030	A922:C922	CDS
TRITD1Av1G155190	TRITD1Bv1G142040	C608:A605	CDS
TRITD1Av1G155190	TRITD1Bv1G142040	C613:G610	CDS
TRITD1Av1G158260	TRITD1Bv1G144290	C338:T315	CDS
TRITD1Av1G158910	TRITD1Bv1G144440	A106:G54	CDS
TRITD1Av1G158910	TRITD1Bv1G144440	T391:C339	CDS
TRITD1Av1G160370	TRITD1Bv1G145730	G761:C143	CDS
TRITD1Av1G160390	TRITD1Bv1G145790	C160:G40	5UTR
TRITD1Av1G160390	TRITD1Bv1G145790	G166:T46	5UTR
TRITD1Av1G160390	TRITD1Bv1G145790	C776:A656	CDS
TRITD1Av1G160460	TRITD0Uv1G009810	G659:A683	CDS
TRITD1Av1G160460	TRITD0Uv1G009810	C804:A828	CDS
TRITD1Av1G160460	TRITD0Uv1G009810	G963:A987	CDS
TRITD1Av1G160460	TRITD0Uv1G009810	C974:A998	CDS
TRITD1Av1G161290	TRITD1Bv1G148020	G67:C67	CDS
TRITD1Av1G163050	TRITD1Bv1G149070	A116:G113	CDS
TRITD1Av1G163200	TRITD1Bv1G149130	C522:A522	CDS
TRITD1Av1G164280	TRITD1Bv1G150100	G1049:C1048	CDS
TRITD1Av1G164280	TRITD1Bv1G150100	T1115:C1114	CDS
TRITD1Av1G164360	TRITD1Bv1G150260	T1634:C1637	3UTR
TRITD1Av1G164460	TRITD1Bv1G150480	G100:A100	CDS
TRITD1Av1G164460	TRITD1Bv1G150480	C163:G163	CDS
TRITD1Av1G164460	TRITD1Bv1G150480	G176:A176	CDS
TRITD1Av1G164500	TRITD1Bv1G150500	A910:T907	CDS
TRITD1Av1G165420	TRITD1Bv1G151000	T1134:A1136	CDS
TRITD1Av1G165420	TRITD1Bv1G151000	C1173:T1175	CDS
TRITD1Av1G166280	TRITD1Bv1G151750	T324:A337	CDS
TRITD1Av1G166280	TRITD1Bv1G151750	A335:G348	CDS
TRITD1Av1G166850	TRITD1Bv1G152670	A1707:T2099	CDS
TRITD1Av1G166850	TRITD1Bv1G152670	C1602:A1994	CDS
TRITD1Av1G167400	TRITD1Bv1G153120	T2211:C2214	CDS
TRITD1Av1G167580	TRITD1Bv1G153320	G101:A149	CDS
TRITD1Av1G167590	TRITD1Bv1G153330	C120:G321	CDS
TRITD1Av1G167630	TRITD1Bv1G153430	T709:C710	CDS
TRITD1Av1G167800	TRITD1Bv1G153560	A1683:C1683	CDS
TRITD1Av1G167800	TRITD1Bv1G153560	G1686:C1686	CDS
TRITD1Av1G167800	TRITD1Bv1G153560	G1191:C1191	CDS
TRITD1Av1G168400	TRITD1Bv1G154320	A597:G592	CDS
TRITD1Av1G168420	TRITD1Bv1G154340	G94:A94	CDS
TRITD1Av1G168760	TRITD1Bv1G154620	A890:G896	CDS
TRITD1Av1G168770	TRITD1Bv1G154640	T969:C1067	CDS
TRITD1Av1G172970	TRITD1Bv1G158060	G1114:A994	CDS
TRITD1Av1G172970	TRITD1Bv1G158060	G1115:A995	CDS
TRITD1Av1G172980	TRITD1Bv1G158070	C1309:A1315	CDS
TRITD1Av1G172980	TRITD1Bv1G158070	G1311:A1317	CDS
TRITD1Av1G173050	TRITD1Bv1G158410	G1217:A1250	CDS
TRITD1Av1G173210	TRITD1Bv1G158720	G1663:C1663	CDS
TRITD1Av1G174430	TRITD1Bv1G160180	G27:C91	5UTR
TRITD1Av1G175290	TRITD1Bv1G161200	C601:G601	CDS
TRITD1Av1G175290	TRITD1Bv1G161200	G637:T637	CDS
TRITD1Av1G175290	TRITD1Bv1G161200	T641:A641	CDS
TRITD1Av1G176730	TRITD1Bv1G163000	T81:C81	CDS
TRITD1Av1G176730	TRITD1Bv1G163000	T135:A135	CDS
TRITD1Av1G177770	TRITD1Bv1G196800	C13:T25	5UTR
TRITD1Av1G177770	TRITD1Bv1G196800	A154:C164	CDS
TRITD1Av1G177770	TRITD1Bv1G196800	C159:G169	CDS
TRITD1Av1G178030	TRITD1Bv1G164150	C480:A504	CDS
TRITD1Av1G179260	TRITD1Bv1G165690	A104:C104	CDS
TRITD1Av1G180350	TRITD6Bv1G019810	T23:A21	5UTR
TRITD1Av1G180350	TRITD6Bv1G019810	C47:T45	5UTR
TRITD1Av1G180480	TRITD5Bv1G182040	G40:A41	5UTR
TRITD1Av1G180480	TRITD5Bv1G182040	G53:A54	5UTR
TRITD1Av1G180480	TRITD5Bv1G182040	C54:A55	5UTR
TRITD1Av1G182090	TRITD1Bv1G169200	A1383:G1383	CDS
TRITD1Av1G182620	TRITD1Bv1G170290	G429:A440	CDS
TRITD1Av1G182620	TRITD1Bv1G170290	A845:G856	CDS
TRITD1Av1G182620	TRITD1Bv1G170290	T847:A858	CDS
TRITD1Av1G182930	TRITD1Bv1G170560	G34:A34	5UTR
TRITD1Av1G182930	TRITD1Bv1G170560	A37:G37	5UTR
TRITD1Av1G183730	TRITD1Bv1G171620	G1581:A1772	CDS
TRITD1Av1G184510	TRITD1Bv1G172810	C594:T216	CDS
TRITD1Av1G184740	TRITD1Bv1G173160	A1779:G1809	CDS
TRITD1Av1G185290	TRITD1Bv1G173570	G370:A364	CDS
TRITD1Av1G185290	TRITD1Bv1G173570	C371:A365	CDS
TRITD1Av1G186710	TRITD1Bv1G175080	C387:T372	CDS
TRITD1Av1G186710	TRITD1Bv1G175080	T2841:C2826	CDS
TRITD1Av1G187530	TRITD1Bv1G176370	C63:A285	CDS
TRITD1Av1G187530	TRITD1Bv1G176370	A89:C311	CDS
TRITD1Av1G187670	TRITD0Uv1G008100	C1980:G1962	CDS
TRITD1Av1G189030	TRITD1Bv1G177580	G23:T11	CDS
TRITD1Av1G189030	TRITD1Bv1G177580	A24:C12	CDS
TRITD1Av1G190490	TRITD1Bv1G179280	T154:A151	CDS
TRITD1Av1G190490	TRITD1Bv1G179280	G147:T144	CDS
TRITD1Av1G190490	TRITD1Bv1G179280	G152:T149	CDS
TRITD1Av1G191010	TRITD1Bv1G179910	G50:C50	CDS
TRITD1Av1G191010	TRITD1Bv1G179910	C630:T633	CDS
TRITD1Av1G191010	TRITD1Bv1G179910	T1662:C1665	CDS
TRITD1Av1G191350	TRITD1Bv1G180630	A369:G357	CDS
TRITD1Av1G191580	TRITD1Bv1G181060	T4313:C4328	CDS
TRITD1Av1G191890	TRITD1Bv1G181650	G54:A45	CDS
TRITD1Av1G191890	TRITD1Bv1G181650	T77:G68	CDS
TRITD1Av1G192010	TRITD1Bv1G182210	C298:T298	CDS
TRITD1Av1G192010	TRITD1Bv1G182210	G408:C408	CDS
TRITD1Av1G192040	TRITD1Bv1G182230	G51:C51	CDS
TRITD1Av1G192040	TRITD1Bv1G182230	C59:A59	CDS
TRITD1Av1G192040	TRITD1Bv1G182230	T693:C693	CDS
TRITD1Av1G194560	TRITD1Bv1G185340	G114:A100	CDS
TRITD1Av1G194680	TRITD1Bv1G185380	G867:A867	CDS
TRITD1Av1G195030	TRITD1Bv1G185650	T414:C411	CDS
TRITD1Av1G198030	TRITD1Bv1G187480	T593:A587	CDS
TRITD1Av1G198570	TRITD1Bv1G188190	A2871:G2874	CDS
TRITD1Av1G198930	TRITD1Bv1G188670	A1830:G1674	CDS
TRITD1Av1G200080	TRITD1Bv1G190670	G125:T179	CDS
TRITD1Av1G200210	TRITD1Bv1G191110	A714:G1077	CDS
TRITD1Av1G200750	TRITD1Bv1G191880	T1452:C1498	CDS
TRITD1Av1G201370	TRITD1Bv1G192360	T303:A301	CDS
TRITD1Av1G201370	TRITD1Bv1G192360	A723:T727	CDS
TRITD1Av1G202120	TRITD1Bv1G194110	A581:T398	CDS
TRITD1Av1G202770	TRITD1Bv1G193430	G360:A360	CDS
TRITD1Av1G202950	TRITD1Bv1G193340	A444:G444	CDS
TRITD1Av1G202950	TRITD1Bv1G193340	C1269:G1269	CDS
TRITD1Av1G203880	TRITD1Bv1G198650	G912:A840	CDS
TRITD1Av1G203930	TRITD1Bv1G198510	G627:C669	CDS
TRITD1Av1G204540	TRITD1Bv1G196690	A389:T296	CDS
TRITD1Av1G204540	TRITD1Bv1G196690	C458:A347	CDS
TRITD1Av1G204540	TRITD1Bv1G196690	A816:G705	CDS
TRITD1Av1G204790	TRITD1Bv1G201610	C29:T98	CDS
TRITD1Av1G204790	TRITD1Bv1G201610	C144:G213	CDS
TRITD1Av1G204790	TRITD1Bv1G201610	C159:G228	CDS
TRITD1Av1G204790	TRITD1Bv1G201610	A216:G285	CDS
TRITD1Av1G204800	TRITD1Bv1G156460	C108:G108	CDS
TRITD1Av1G205310	TRITD1Bv1G196830	G59:A18	CDS
TRITD1Av1G205310	TRITD1Bv1G196830	G71:A30	CDS
TRITD1Av1G205390	TRITD1Bv1G194970	G358:A208	CDS
TRITD1Av1G205900	TRITD1Bv1G200760	C118:G28	CDS
TRITD1Av1G205900	TRITD1Bv1G200760	C217:A67	CDS
TRITD1Av1G206600	TRITD1Bv1G202310	A729:G735	CDS
TRITD1Av1G206910	TRITD1Bv1G216670	A1442:G2435	CDS
TRITD1Av1G207570	TRITD1Bv1G215590	G149:A179	CDS
TRITD1Av1G207570	TRITD1Bv1G215590	A175:G205	CDS
TRITD1Av1G207570	TRITD1Bv1G215590	G387:C417	CDS
TRITD1Av1G207570	TRITD1Bv1G215590	C112:A142	CDS
TRITD1Av1G207570	TRITD1Bv1G215590	A170:T200	CDS
TRITD1Av1G208030	TRITD0Uv1G008790	C2324:A2309	CDS
TRITD1Av1G209160	TRITD1Bv1G214960	C300:G303	CDS
TRITD1Av1G209190	TRITD1Bv1G214990	C1316:A1316	CDS
TRITD1Av1G210180	TRITD1Bv1G214250	A1402:G370	CDS
TRITD1Av1G210460	TRITD1Bv1G213890	C485:G485	CDS
TRITD1Av1G211270	TRITD1Bv1G213030	G113:C113	CDS
TRITD1Av1G211300	TRITD1Bv1G213000	G176:A176	CDS
TRITD1Av1G211300	TRITD1Bv1G213000	A220:G220	CDS
TRITD1Av1G211650	TRITD1Bv1G212900	G370:C365	CDS
TRITD1Av1G211650	TRITD1Bv1G212900	G177:A172	CDS
TRITD1Av1G211650	TRITD1Bv1G212900	C316:G311	CDS
TRITD1Av1G211710	TRITD1Bv1G212830	G2772:A2769	CDS
TRITD1Av1G212060	TRITD1Bv1G212010	A1345:G1147	3UTR
TRITD1Av1G212290	TRITD1Bv1G212460	T3339:G3345	CDS
TRITD1Av1G213030	TRITD1Bv1G210650	T2548:A2548	CDS
TRITD1Av1G213510	TRITD1Bv1G210070	T273:G308	CDS
TRITD1Av1G214330	TRITD1Bv1G201400	G95:A51	CDS
TRITD1Av1G214330	TRITD1Bv1G201400	G108:A64	CDS
TRITD1Av1G214330	TRITD1Bv1G201400	C195:A100	CDS
TRITD1Av1G214470	TRITD1Bv1G209270	T1008:C978	CDS
TRITD1Av1G216260	TRITD1Bv1G206070	A558:G561	CDS
TRITD1Av1G216780	TRITD1Bv1G205330	A1032:G1032	CDS
TRITD1Av1G216780	TRITD1Bv1G205330	C1083:T1083	CDS
TRITD1Av1G217100	TRITD1Bv1G204740	C636:G486	CDS
TRITD1Av1G217910	TRITD1Bv1G203450	G221:A123	CDS
TRITD1Av1G220020	TRITD1Bv1G217870	A672:C675	CDS
TRITD1Av1G220020	TRITD1Bv1G217870	C1633:T1623	CDS
TRITD1Av1G220020	TRITD1Bv1G217870	T1638:A1628	CDS
TRITD1Av1G220020	TRITD1Bv1G217870	G1641:C1631	CDS
TRITD1Av1G220020	TRITD1Bv1G217870	A1642:G1632	CDS
TRITD1Av1G222010	TRITD1Bv1G219460	G3319:A3008	CDS
TRITD1Av1G222290	TRITD1Bv1G219680	G561:A87	CDS
TRITD1Av1G223430	TRITD1Bv1G220830	A67:G54	5UTR
TRITD1Av1G223430	TRITD1Bv1G220830	C69:G56	5UTR
TRITD1Av1G223730	TRITD1Bv1G220680	A732:G1059	CDS
TRITD1Av1G223820	TRITD1Bv1G220650	G821:A824	CDS
TRITD1Av1G224420	TRITD1Bv1G222190	G31:C34	CDS
TRITD1Av1G224930	TRITD1Bv1G222730	T89:C89	CDS
TRITD1Av1G225120	TRITD1Bv1G222760	A214:C217	CDS
TRITD1Av1G225120	TRITD1Bv1G222760	T216:C219	CDS
TRITD1Av1G225320	TRITD1Bv1G223090	G78:C87	CDS
TRITD1Av1G225320	TRITD1Bv1G223090	G453:C483	CDS
TRITD1Av1G225400	TRITD1Bv1G223170	G970:A976	CDS
TRITD1Av1G226410	TRITD1Bv1G224710	G187:A175	CDS
TRITD1Av1G227830	TRITD1Bv1G225730	G199:C67	CDS
TRITD1Av1G228250	TRITD1Bv1G226210	G199:C202	CDS
TRITD1Av1G228250	TRITD1Bv1G226210	A3567:G3591	CDS
TRITD1Av1G228250	TRITD1Bv1G226210	T3577:G3601	CDS
TRITD1Av1G228990	TRITD5Bv1G101160	A492:G366	CDS
TRITD1Av1G230270	TRITD1Bv1G227990	A1026:T1017	CDS
TRITD1Av1G230600	TRITD1Bv1G228720	G1173:A971	CDS
TRITD1Av1G231040	TRITD1Bv1G228410	C2571:T2565	CDS
TRITD1Av1G231040	TRITD1Bv1G228410	C247:G253	CDS
TRITD1Av1G231040	TRITD1Bv1G228410	G2114:A2108	CDS
TRITD1Av1G231040	TRITD1Bv1G228410	G2148:A2142	CDS
TRITD1Av1G231340	TRITD1Bv1G229080	A389:G200	CDS
TRITD1Av1G231340	TRITD1Bv1G229080	C792:A654	CDS
TRITD2Av1G000050	TRITD2Bv1G000700	A318:G309	CDS
TRITD2Av1G001430	TRITD2Bv1G001490	A1040:G980	CDS
TRITD2Av1G002290	TRITD2Bv1G002870	C1002:A1047	CDS
TRITD2Av1G002640	TRITD2Bv1G003130	G900:A900	CDS
TRITD2Av1G004210	TRITD2Bv1G005080	A131:C228	CDS
TRITD2Av1G004210	TRITD2Bv1G005080	C1041:A1120	CDS
TRITD2Av1G004210	TRITD2Bv1G005080	A1044:T1123	CDS
TRITD2Av1G005930	TRITD2Bv1G006730	T82:G82	CDS
TRITD2Av1G006620	TRITD2Bv1G008500	T537:C537	CDS
TRITD2Av1G006890	TRITD2Bv1G008860	C1335:T1177	CDS
TRITD2Av1G008660	TRITD2Bv1G011820	A2109:G2109	CDS
TRITD2Av1G008800	TRITD2Bv1G012070	T24:C102	CDS
TRITD2Av1G009330	TRITD2Bv1G012720	G98:A98	CDS
TRITD2Av1G009340	TRITD2Bv1G012730	T43:C62	5UTR
TRITD2Av1G009480	TRITD2Bv1G012940	A369:G369	CDS
TRITD2Av1G014640	TRITD2Bv1G019440	T1764:G1764	CDS
TRITD2Av1G015150	TRITD2Bv1G019940	G663:C663	CDS
TRITD2Av1G015160	TRITD2Bv1G019960	G1392:A1395	CDS
TRITD2Av1G015200	TRITD2Bv1G020020	T1077:C1083	CDS
TRITD2Av1G015200	TRITD2Bv1G020020	A1155:G1161	CDS
TRITD2Av1G015420	TRITD2Bv1G020650	G6063:A6063	CDS
TRITD2Av1G015480	TRITD2Bv1G020740	C2098:A2098	CDS
TRITD2Av1G015480	TRITD2Bv1G020740	A1173:C1173	CDS
TRITD2Av1G016830	TRITD2Bv1G022120	T495:C522	CDS
TRITD2Av1G017950	TRITD2Bv1G024140	C933:T933	CDS
TRITD2Av1G017950	TRITD2Bv1G024140	G132:C132	CDS
TRITD2Av1G017950	TRITD2Bv1G024140	C136:G136	CDS
TRITD2Av1G017950	TRITD2Bv1G024140	C139:G139	CDS
TRITD2Av1G017950	TRITD2Bv1G024140	A751:G751	CDS
TRITD2Av1G017950	TRITD2Bv1G024140	C1080:T1080	CDS
TRITD2Av1G019330	TRITD2Bv1G025480	G780:C402	CDS
TRITD2Av1G019330	TRITD2Bv1G025480	G867:A489	CDS
TRITD2Av1G019520	TRITD2Bv1G025720	T1118:C1108	CDS
TRITD2Av1G019520	TRITD2Bv1G025720	T173:C175	CDS
TRITD2Av1G023820	TRITD2Bv1G030330	A467:T1205	CDS
TRITD2Av1G023820	TRITD2Bv1G030330	A1051:G1918	CDS
TRITD2Av1G023850	TRITD2Bv1G030400	G126:A136	CDS
TRITD2Av1G024020	TRITD2Bv1G031120	A1489:C1483	CDS
TRITD2Av1G025350	TRITD2Bv1G033340	A822:G565	CDS
TRITD2Av1G026020	TRITD2Bv1G034080	A1637:G1640	CDS
TRITD2Av1G026890	TRITD2Bv1G034970	C119:A199	CDS
TRITD2Av1G026900	TRITD2Bv1G034950	G476:A442	CDS
TRITD2Av1G026900	TRITD2Bv1G034950	G574:A540	CDS
TRITD2Av1G026900	TRITD2Bv1G034950	C835:A801	CDS
TRITD2Av1G026900	TRITD2Bv1G034950	G837:A803	CDS
TRITD2Av1G027250	TRITD2Bv1G035600	C461:T449	CDS
TRITD2Av1G028680	TRITD2Bv1G037750	G919:C895	CDS
TRITD2Av1G029110	TRITD2Bv1G038060	G344:A325	CDS
TRITD2Av1G029490	TRITD2Bv1G038830	G381:C478	CDS
TRITD2Av1G029750	TRITD5Bv1G243410	C291:A259	CDS
TRITD2Av1G029750	TRITD5Bv1G243420	C291:A259	CDS
TRITD2Av1G029810	TRITD2Bv1G039280	G13:A13	CDS
TRITD2Av1G030430	TRITD2Bv1G039600	A561:C747	CDS
TRITD2Av1G030840	TRITD2Bv1G039890	C60:T20	CDS
TRITD2Av1G030840	TRITD2Bv1G039890	C63:T23	CDS
TRITD2Av1G030840	TRITD2Bv1G039890	A77:G37	CDS
TRITD2Av1G031350	TRITD2Bv1G040430	C119:A119	CDS
TRITD2Av1G031350	TRITD2Bv1G040430	G138:A145	CDS
TRITD2Av1G031350	TRITD2Bv1G040430	A254:T260	CDS
TRITD2Av1G031350	TRITD2Bv1G040430	C331:G337	CDS
TRITD2Av1G031500	TRITD2Bv1G040670	G604:T592	CDS
TRITD2Av1G032390	TRITD2Bv1G041730	T129:G129	CDS
TRITD2Av1G032390	TRITD2Bv1G041730	G126:T126	CDS
TRITD2Av1G032620	TRITD2Bv1G041780	C138:A138	CDS
TRITD2Av1G034600	TRITD2Bv1G043680	G1166:A1052	3UTR
TRITD2Av1G035110	TRITD2Bv1G044300	C529:T397	CDS
TRITD2Av1G035500	TRITD2Bv1G045160	G1064:A1059	CDS
TRITD2Av1G035500	TRITD2Bv1G045160	G1065:A1060	CDS
TRITD2Av1G035810	TRITD2Bv1G045750	A1232:C1235	CDS
TRITD2Av1G035810	TRITD2Bv1G045750	A1731:G1737	CDS
TRITD2Av1G036310	TRITD2Bv1G046650	A1212:T1218	CDS
TRITD2Av1G037170	TRITD2Bv1G048050	G2434:A2425	CDS
TRITD2Av1G037170	TRITD2Bv1G048050	G2374:T2365	CDS
TRITD2Av1G037250	TRITD2Bv1G048420	C1041:T1084	CDS
TRITD2Av1G037250	TRITD2Bv1G048420	G1050:A1093	CDS
TRITD2Av1G037350	TRITD2Bv1G048440	G1081:A1072	CDS
TRITD2Av1G037770	TRITD2Bv1G050900	C621:G633	CDS
TRITD2Av1G039980	TRITD2Bv1G053890	A367:C352	CDS
TRITD2Av1G040070	TRITD2Bv1G054050	G441:A441	CDS
TRITD2Av1G040280	TRITD2Bv1G054350	C101:A641	CDS
TRITD2Av1G040280	TRITD2Bv1G054350	T102:C642	CDS
TRITD2Av1G040280	TRITD2Bv1G054350	G103:A643	CDS
TRITD2Av1G040770	TRITD2Bv1G054850	C151:T154	CDS
TRITD2Av1G040770	TRITD2Bv1G054850	G251:A254	CDS
TRITD2Av1G041060	TRITD2Bv1G055210	G136:C130	CDS
TRITD2Av1G042290	TRITD2Bv1G056570	G21:C21	CDS
TRITD2Av1G042290	TRITD2Bv1G056570	G56:A56	CDS
TRITD2Av1G042800	TRITD2Bv1G056810	A457:C457	CDS
TRITD2Av1G044870	TRITD2Bv1G059110	G1143:A1037	CDS
TRITD2Av1G044870	TRITD2Bv1G059110	G1421:A1315	CDS
TRITD2Av1G044870	TRITD2Bv1G059110	G1592:A1486	CDS
TRITD2Av1G045170	TRITD2Bv1G058760	T423:G294	CDS
TRITD2Av1G045170	TRITD2Bv1G058760	T559:A430	CDS
TRITD2Av1G046320	TRITD2Bv1G060130	A843:G843	3UTR
TRITD2Av1G046320	TRITD2Bv1G060130	A844:G844	3UTR
TRITD2Av1G046780	TRITD2Bv1G060300	A63:T26	CDS
TRITD2Av1G046780	TRITD2Bv1G060300	G87:T86	CDS
TRITD2Av1G049820	TRITD2Bv1G061860	G143:A143	CDS
TRITD2Av1G049820	TRITD2Bv1G061860	G146:A146	CDS
TRITD2Av1G050700	TRITD2Bv1G062450	G214:A211	CDS
TRITD2Av1G051400	TRITD2Bv1G063120	A2266:G2269	CDS
TRITD2Av1G051620	TRITD2Bv1G063310	A778:G778	CDS
TRITD2Av1G051750	TRITD2Bv1G063570	T239:G91	CDS
TRITD2Av1G053660	TRITD2Bv1G065230	G904:C1030	CDS
TRITD2Av1G053910	TRITD2Bv1G065400	A834:C834	CDS
TRITD2Av1G055020	TRITD2Bv1G066360	G101:A101	CDS
TRITD2Av1G055360	TRITD2Bv1G066560	G152:A123	CDS
TRITD2Av1G055500	TRITD2Bv1G066690	T1019:A1001	CDS
TRITD2Av1G055500	TRITD2Bv1G066690	A1026:T1008	CDS
TRITD2Av1G055500	TRITD2Bv1G066690	G1027:T1009	CDS
TRITD2Av1G055790	TRITD2Bv1G066780	A998:T1013	CDS
TRITD2Av1G056780	TRITD2Bv1G067590	T527:A527	CDS
TRITD2Av1G057060	TRITD2Bv1G067640	C582:T604	CDS
TRITD2Av1G057260	TRITD2Bv1G067700	G1068:A720	CDS
TRITD2Av1G057260	TRITD2Bv1G067700	A1535:G1241	CDS
TRITD2Av1G058160	TRITD2Bv1G068640	G294:C359	CDS
TRITD2Av1G058160	TRITD2Bv1G068640	C300:G365	CDS
TRITD2Av1G058160	TRITD2Bv1G068640	G315:A380	CDS
TRITD2Av1G059310	TRITD2Bv1G069630	C78:T78	CDS
TRITD2Av1G059870	TRITD2Bv1G070160	A214:C214	CDS
TRITD2Av1G059870	TRITD2Bv1G070160	A588:G606	CDS
TRITD2Av1G059870	TRITD2Bv1G070160	T593:C611	CDS
TRITD2Av1G060390	TRITD2Bv1G070960	C283:T285	CDS
TRITD2Av1G060470	TRITD2Bv1G070960	G208:A177	CDS
TRITD2Av1G060470	TRITD2Bv1G070960	G238:A207	CDS
TRITD2Av1G060490	TRITD2Bv1G070990	G58:A58	CDS
TRITD2Av1G062950	TRITD2Bv1G073930	T1420:A1420	CDS
TRITD2Av1G063260	TRITD2Bv1G079200	A164:G164	CDS
TRITD2Av1G063870	TRITD2Bv1G078820	G96:A273	CDS
TRITD2Av1G064510	TRITD2Bv1G078360	G201:C212	CDS
TRITD2Av1G064510	TRITD2Bv1G078360	A366:G377	CDS
TRITD2Av1G064610	TRITD2Bv1G078290	C1047:T948	CDS
TRITD2Av1G064610	TRITD2Bv1G078290	C840:G741	CDS
TRITD2Av1G064610	TRITD2Bv1G078290	A864:C765	CDS
TRITD2Av1G064610	TRITD2Bv1G078290	A990:C891	CDS
TRITD2Av1G064770	TRITD2Bv1G078150	C55:G55	CDS
TRITD2Av1G065100	TRITD2Bv1G077950	C30:T30	CDS
TRITD2Av1G065370	TRITD2Bv1G077720	C54:G54	CDS
TRITD2Av1G066390	TRITD2Bv1G077000	G192:A118	CDS
TRITD2Av1G066560	TRITD2Bv1G076890	G903:A903	CDS
TRITD2Av1G066770	TRITD2Bv1G076660	T895:G718	CDS
TRITD2Av1G067030	TRITD2Bv1G076450	C1373:T1368	CDS
TRITD2Av1G067190	TRITD2Bv1G076310	A735:G708	CDS
TRITD2Av1G067920	TRITD2Bv1G075440	T576:G552	CDS
TRITD2Av1G067920	TRITD2Bv1G075440	T579:C555	CDS
TRITD2Av1G068660	TRITD2Bv1G074970	T639:A639	CDS
TRITD2Av1G068660	TRITD2Bv1G074970	T969:C969	CDS
TRITD2Av1G068760	TRITD2Bv1G074930	C1083:T1083	CDS
TRITD2Av1G071530	TRITD2Bv1G080560	A600:G600	CDS
TRITD2Av1G072110	TRITD2Bv1G080820	T116:G104	CDS
TRITD2Av1G074040	TRITD2Bv1G083390	G1145:A1175	CDS
TRITD2Av1G076300	TRITD1Bv1G219760	T513:C513	CDS
TRITD2Av1G077180	TRITD2Bv1G085710	G63:A63	CDS
TRITD2Av1G077190	TRITD2Bv1G085720	G842:A789	CDS
TRITD2Av1G077710	TRITD2Bv1G086120	G2051:A2057	3UTR
TRITD2Av1G078520	TRITD2Bv1G086350	T612:G616	CDS
TRITD2Av1G080050	TRITD2Bv1G086750	A3876:T3996	CDS
TRITD2Av1G080050	TRITD2Bv1G086750	G477:A477	CDS
TRITD2Av1G081160	TRITD2Bv1G087270	T726:C588	CDS
TRITD2Av1G083320	TRITD2Bv1G089260	C1470:T1242	CDS
TRITD2Av1G083660	TRITD2Bv1G089360	G246:C246	CDS
TRITD2Av1G088590	TRITD2Bv1G093330	C201:G201	CDS
TRITD2Av1G088590	TRITD2Bv1G093330	T390:G390	CDS
TRITD2Av1G089580	TRITD2Bv1G093710	T660:G663	CDS
TRITD2Av1G089830	TRITD2Bv1G093740	A678:G681	CDS
TRITD2Av1G089830	TRITD2Bv1G093740	A807:G810	CDS
TRITD2Av1G089830	TRITD2Bv1G093740	C1335:A1338	CDS
TRITD2Av1G100980	TRITD2Bv1G116910	T38:C38	CDS
TRITD2Av1G101710	TRITD2Bv1G103090	C867:T867	CDS
TRITD2Av1G102980	TRITD2Bv1G097780	T5517:C5502	CDS
TRITD2Av1G103950	TRITD2Bv1G104050	G254:A51	CDS
TRITD2Av1G106920	TRITD2Bv1G110570	T225:C225	CDS
TRITD2Av1G107370	TRITD2Bv1G114850	C1971:T1989	CDS
TRITD2Av1G110460	TRITD2Bv1G113350	A4356:G4074	CDS
TRITD2Av1G110460	TRITD2Bv1G113350	T4470:C4188	CDS
TRITD2Av1G118250	TRITD2Bv1G113620	T1533:C1481	CDS
TRITD2Av1G118250	TRITD2Bv1G113620	G2156:A2104	CDS
TRITD2Av1G126510	TRITD2Bv1G099920	T201:G49	CDS
TRITD2Av1G126510	TRITD2Bv1G099920	T202:G50	CDS
TRITD2Av1G126510	TRITD2Bv1G099920	C204:G56	CDS
TRITD2Av1G126510	TRITD2Bv1G099920	T419:A277	CDS
TRITD2Av1G129060	TRITD2Bv1G113950	C102:G324	CDS
TRITD2Av1G131010	TRITD2Bv1G123660	T105:C105	CDS
TRITD2Av1G131010	TRITD2Bv1G123660	A474:G480	CDS
TRITD2Av1G132290	TRITD2Bv1G123340	A325:G205	CDS
TRITD2Av1G132440	TRITD2Bv1G123540	C1262:G1196	CDS
TRITD2Av1G132450	TRITD2Bv1G123560	G3261:T2748	CDS
TRITD2Av1G136240	TRITD2Bv1G119080	A91:G91	CDS
TRITD2Av1G136240	TRITD2Bv1G119080	G92:T92	CDS
TRITD2Av1G137870	TRITD2Bv1G122000	G44:A38	5UTR
TRITD2Av1G139300	TRITD2Bv1G120990	T116:C119	CDS
TRITD2Av1G142600	TRITD5Bv1G071440	C1717:T1640	CDS
TRITD2Av1G142600	TRITD5Bv1G071440	A1718:G1641	CDS
TRITD2Av1G147040	TRITD2Bv1G129210	T1048:G1048	CDS
TRITD2Av1G147040	TRITD2Bv1G129210	T1068:G1068	CDS
TRITD2Av1G147150	TRITD2Bv1G129050	A396:G384	CDS
TRITD2Av1G147150	TRITD2Bv1G129050	A594:T582	CDS
TRITD2Av1G148240	TRITD2Bv1G128180	A338:G336	CDS
TRITD2Av1G148430	TRITD2Bv1G128130	T128:A128	CDS
TRITD2Av1G149130	TRITD2Bv1G127890	C2418:A2485	CDS
TRITD2Av1G155020	TRITD2Bv1G132270	C936:G936	CDS
TRITD2Av1G156950	TRITD2Bv1G132910	T1497:C1473	CDS
TRITD2Av1G158100	TRITD2Bv1G133560	A696:G690	CDS
TRITD2Av1G159080	TRITD2Bv1G134130	T910:G910	CDS
TRITD2Av1G159080	TRITD2Bv1G134130	C2241:T2241	CDS
TRITD2Av1G159240	TRITD2Bv1G134340	C24:G24	CDS
TRITD2Av1G160570	TRITD2Bv1G135960	G1497:A1497	CDS
TRITD2Av1G161160	TRITD2Bv1G135560	G552:A552	CDS
TRITD2Av1G162450	TRITD2Bv1G136700	G3099:A2784	CDS
TRITD2Av1G163520	TRITD2Bv1G137350	A1171:C1120	CDS
TRITD2Av1G165290	TRITD2Bv1G138460	T54:C156	CDS
TRITD2Av1G167060	TRITD2Bv1G139240	A1036:G1021	CDS
TRITD2Av1G167060	TRITD2Bv1G139240	A1129:G1114	CDS
TRITD2Av1G167270	TRITD2Bv1G139360	T105:G102	CDS
TRITD2Av1G168970	TRITD2Bv1G140560	A1047:G1074	CDS
TRITD2Av1G170030	TRITD2Bv1G141380	G2751:T2751	CDS
TRITD2Av1G170070	TRITD2Bv1G141460	C409:A424	CDS
TRITD2Av1G170070	TRITD2Bv1G141460	G147:C162	CDS
TRITD2Av1G170070	TRITD2Bv1G141460	A308:G323	CDS
TRITD2Av1G174080	TRITD2Bv1G143550	T1066:C1065	CDS
TRITD2Av1G174080	TRITD2Bv1G143550	C757:A756	CDS
TRITD2Av1G174080	TRITD2Bv1G143550	C1717:T1716	CDS
TRITD2Av1G175520	TRITD2Bv1G144350	A1423:C1582	CDS
TRITD2Av1G175580	TRITD2Bv1G144520	T53:C53	CDS
TRITD2Av1G177710	TRITD2Bv1G145970	C801:G756	CDS
TRITD2Av1G178270	TRITD2Bv1G146530	A902:G764	CDS
TRITD2Av1G178330	TRITD2Bv1G146710	A690:T294	CDS
TRITD2Av1G179840	TRITD2Bv1G148470	G546:T558	CDS
TRITD2Av1G180260	TRITD2Bv1G148600	A632:T632	CDS
TRITD2Av1G180490	TRITD2Bv1G148630	G135:A264	CDS
TRITD2Av1G180490	TRITD2Bv1G148630	G92:C221	CDS
TRITD2Av1G180490	TRITD2Bv1G148630	A123:G252	CDS
TRITD2Av1G180490	TRITD2Bv1G148630	G136:A265	CDS
TRITD2Av1G181100	TRITD2Bv1G148880	A87:G87	CDS
TRITD2Av1G181100	TRITD2Bv1G148880	G133:A145	CDS
TRITD2Av1G181270	TRITD2Bv1G148940	G112:C109	5UTR
TRITD2Av1G181270	TRITD2Bv1G148940	G114:C111	5UTR
TRITD2Av1G181270	TRITD2Bv1G148940	T117:A114	5UTR
TRITD2Av1G181270	TRITD2Bv1G148940	G118:C115	5UTR
TRITD2Av1G183430	TRITD2Bv1G150600	C86:A153	CDS
TRITD2Av1G183430	TRITD2Bv1G150600	A333:C400	CDS
TRITD2Av1G183430	TRITD2Bv1G150600	A617:G642	CDS
TRITD2Av1G183820	TRITD2Bv1G150900	A158:G158	CDS
TRITD2Av1G185410	TRITD2Bv1G151480	C925:T990	CDS
TRITD2Av1G187240	TRITD2Bv1G152970	A87:C197	CDS
TRITD2Av1G187240	TRITD2Bv1G152970	A317:T424	CDS
TRITD2Av1G187830	TRITD2Bv1G153390	C78:A81	CDS
TRITD2Av1G188270	TRITD2Bv1G153620	G3102:A3099	CDS
TRITD2Av1G189400	TRITD2Bv1G154620	T1798:A1610	CDS
TRITD2Av1G190610	TRITD2Bv1G156390	T336:C339	CDS
TRITD2Av1G191050	TRITD4Bv1G163680	A127:G67	CDS
TRITD2Av1G191050	TRITD4Bv1G163680	G183:T108	CDS
TRITD2Av1G192000	TRITD2Bv1G158060	G108:C108	CDS
TRITD2Av1G193730	TRITD2Bv1G159660	C41:A64	5UTR
TRITD2Av1G193730	TRITD2Bv1G159660	A141:C165	CDS
TRITD2Av1G193730	TRITD2Bv1G159660	T356:C380	CDS
TRITD2Av1G195810	TRITD2Bv1G160220	A1798:G2374	CDS
TRITD2Av1G197750	TRITD2Bv1G161480	A669:G753	CDS
TRITD2Av1G198080	TRITD2Bv1G161820	C63:T63	CDS
TRITD2Av1G199450	TRITD2Bv1G162830	C507:T431	CDS
TRITD2Av1G200520	TRITD2Bv1G164620	G1236:T1224	CDS
TRITD2Av1G200840	TRITD2Bv1G164400	C410:T189	CDS
TRITD2Av1G200840	TRITD2Bv1G164400	A746:G525	CDS
TRITD2Av1G203120	TRITD2Bv1G166470	A1985:G1878	CDS
TRITD2Av1G203160	TRITD2Bv1G166890	A1542:T1680	CDS
TRITD2Av1G203160	TRITD2Bv1G166890	G1548:A1686	CDS
TRITD2Av1G203170	TRITD2Bv1G166900	A1125:G1125	CDS
TRITD2Av1G204800	TRITD2Bv1G167930	A559:G559	CDS
TRITD2Av1G205260	TRITD2Bv1G168530	C1206:G1206	3UTR
TRITD2Av1G205280	TRITD2Bv1G168560	G288:A285	CDS
TRITD2Av1G205900	TRITD2Bv1G168970	C71:A68	CDS
TRITD2Av1G205900	TRITD2Bv1G168970	A169:G166	CDS
TRITD2Av1G207110	TRITD2Bv1G170700	A3288:G3294	CDS
TRITD2Av1G207420	TRITD2Bv1G171060	G876:A876	CDS
TRITD2Av1G208750	TRITD2Bv1G172640	G47:T35	5UTR
TRITD2Av1G208750	TRITD2Bv1G172640	T81:C61	5UTR
TRITD2Av1G208940	TRITD2Bv1G172790	A546:T546	CDS
TRITD2Av1G211350	TRITD2Bv1G175400	A220:C212	CDS
TRITD2Av1G211350	TRITD2Bv1G175400	T255:C247	CDS
TRITD2Av1G211350	TRITD2Bv1G175400	G343:T332	CDS
TRITD2Av1G211350	TRITD2Bv1G175400	A418:C407	CDS
TRITD2Av1G211350	TRITD2Bv1G175400	A424:G413	CDS
TRITD2Av1G212230	TRITD2Bv1G175930	G63:C63	CDS
TRITD2Av1G212230	TRITD2Bv1G175930	C64:G64	CDS
TRITD2Av1G212590	TRITD2Bv1G176110	C313:G313	CDS
TRITD2Av1G213820	TRITD2Bv1G177190	C103:G97	CDS
TRITD2Av1G213820	TRITD2Bv1G177190	C804:T798	CDS
TRITD2Av1G214040	TRITD2Bv1G176960	C264:T333	CDS
TRITD2Av1G214040	TRITD2Bv1G176960	C270:G339	CDS
TRITD2Av1G214040	TRITD2Bv1G176960	T273:C342	CDS
TRITD2Av1G214040	TRITD2Bv1G176960	T369:C438	CDS
TRITD2Av1G214040	TRITD2Bv1G176960	C879:T948	CDS
TRITD2Av1G214040	TRITD2Bv1G176960	T945:A1014	CDS
TRITD2Av1G214040	TRITD2Bv1G176960	C947:T1016	CDS
TRITD2Av1G214040	TRITD2Bv1G176960	T963:C1032	CDS
TRITD2Av1G214910	TRITD2Bv1G179090	T300:C300	CDS
TRITD2Av1G216150	TRITD2Bv1G180270	G1523:C1535	CDS
TRITD2Av1G216150	TRITD2Bv1G180270	G98:A109	CDS
TRITD2Av1G216150	TRITD2Bv1G180270	C592:T604	CDS
TRITD2Av1G216150	TRITD2Bv1G180270	G1522:A1534	CDS
TRITD2Av1G218340	TRITD2Bv1G181480	C561:T563	CDS
TRITD2Av1G218700	TRITD2Bv1G181880	A79:G79	CDS
TRITD2Av1G219890	TRITD2Bv1G182320	G2151:A2145	CDS
TRITD2Av1G220680	TRITD2Bv1G183140	C116:T128	CDS
TRITD2Av1G225510	TRITD2Bv1G187810	A1985:G2279	CDS
TRITD2Av1G225810	TRITD2Bv1G188380	G28:A34	CDS
TRITD2Av1G225810	TRITD2Bv1G188380	G561:A408	CDS
TRITD2Av1G225810	TRITD2Bv1G188380	G616:A463	CDS
TRITD2Av1G226990	TRITD2Bv1G189130	G906:A894	CDS
TRITD2Av1G228330	TRITD2Bv1G189950	T1230:C1230	CDS
TRITD2Av1G228330	TRITD2Bv1G189950	A1377:G1377	CDS
TRITD2Av1G228330	TRITD2Bv1G189950	C1900:T1900	CDS
TRITD2Av1G228680	TRITD2Bv1G190220	G84:A84	CDS
TRITD2Av1G229280	TRITD2Bv1G190810	A998:G998	CDS
TRITD2Av1G229710	TRITD2Bv1G190940	G59:T59	CDS
TRITD2Av1G229880	TRITD2Bv1G191570	A1308:G1296	CDS
TRITD2Av1G230560	TRITD2Bv1G192860	A71:G71	CDS
TRITD2Av1G230560	TRITD2Bv1G192860	A77:G77	CDS
TRITD2Av1G230560	TRITD2Bv1G192860	A83:C83	CDS
TRITD2Av1G230560	TRITD2Bv1G192860	A89:C89	CDS
TRITD2Av1G230560	TRITD2Bv1G192860	A107:C107	CDS
TRITD2Av1G230560	TRITD2Bv1G192860	G1191:A1185	CDS
TRITD2Av1G231600	TRITD2Bv1G193620	T915:C1017	CDS
TRITD2Av1G234520	TRITD2Bv1G196770	G106:C103	CDS
TRITD2Av1G234520	TRITD2Bv1G196770	G107:C104	CDS
TRITD2Av1G234710	TRITD2Bv1G196890	C396:A399	CDS
TRITD2Av1G234740	TRITD2Bv1G196900	A735:G730	CDS
TRITD2Av1G234970	TRITD2Bv1G196960	G76:C76	CDS
TRITD2Av1G235010	TRITD2Bv1G196970	G33:C207	CDS
TRITD2Av1G235010	TRITD2Bv1G196970	G171:C345	CDS
TRITD2Av1G235080	TRITD2Bv1G197090	C172:T112	CDS
TRITD2Av1G235490	TRITD2Bv1G197380	T2470:C2460	3UTR
TRITD2Av1G235500	TRITD2Bv1G197390	G741:A729	CDS
TRITD2Av1G236150	TRITD2Bv1G198140	C132:T132	CDS
TRITD2Av1G236150	TRITD2Bv1G198140	C1974:T1985	3UTR
TRITD2Av1G236150	TRITD2Bv1G198140	G127:A127	CDS
TRITD2Av1G236150	TRITD2Bv1G198140	C158:G158	CDS
TRITD2Av1G236410	TRITD2Bv1G198520	A483:G495	CDS
TRITD2Av1G239670	TRITD2Bv1G201460	C253:T253	CDS
TRITD2Av1G240910	TRITD6Bv1G047970	C57:G57	CDS
TRITD2Av1G240910	TRITD6Bv1G047970	C84:G84	CDS
TRITD2Av1G240910	TRITD6Bv1G047970	C168:T168	CDS
TRITD2Av1G240910	TRITD6Bv1G047970	C456:T456	CDS
TRITD2Av1G243480	TRITD2Bv1G204170	G470:C515	CDS
TRITD2Av1G246500	TRITD2Bv1G208250	C225:T99	CDS
TRITD2Av1G246610	TRITD2Bv1G208350	A4336:C4336	CDS
TRITD2Av1G247090	TRITD2Bv1G208650	G125:A191	CDS
TRITD2Av1G247550	TRITD2Bv1G209000	A563:C864	CDS
TRITD2Av1G247550	TRITD2Bv1G209000	C564:T865	CDS
TRITD2Av1G247900	TRITD2Bv1G209920	G456:A660	CDS
TRITD2Av1G248500	TRITD2Bv1G210820	G885:A885	CDS
TRITD2Av1G248760	TRITD2Bv1G211010	G82:C88	CDS
TRITD2Av1G249910	TRITD2Bv1G211700	G1531:C1528	CDS
TRITD2Av1G249910	TRITD2Bv1G211700	C1536:G1533	CDS
TRITD2Av1G250090	TRITD2Bv1G211780	T2244:A2244	CDS
TRITD2Av1G250370	TRITD2Bv1G212300	G168:A168	CDS
TRITD2Av1G250370	TRITD2Bv1G212300	G426:C426	CDS
TRITD2Av1G250550	TRITD2Bv1G212660	G2134:A2165	CDS
TRITD2Av1G250990	TRITD2Bv1G212920	A547:G565	CDS
TRITD2Av1G251140	TRITD2Bv1G132770	T448:A458	CDS
TRITD2Av1G251930	TRITD2Bv1G213860	C1325:T1307	CDS
TRITD2Av1G252420	TRITD2Bv1G213980	T315:C294	CDS
TRITD2Av1G252420	TRITD2Bv1G213980	C615:A594	CDS
TRITD2Av1G252980	TRITD2Bv1G214620	G552:T555	CDS
TRITD2Av1G254850	TRITD2Bv1G216300	C377:A365	CDS
TRITD2Av1G254850	TRITD2Bv1G216300	G602:A626	CDS
TRITD2Av1G254850	TRITD2Bv1G216300	A652:C676	CDS
TRITD2Av1G254850	TRITD2Bv1G216300	A654:C678	CDS
TRITD2Av1G254850	TRITD2Bv1G216300	C1696:A1693	CDS
TRITD2Av1G254850	TRITD2Bv1G216300	G2304:C2274	CDS
TRITD2Av1G254850	TRITD2Bv1G216300	A3884:G4334	CDS
TRITD2Av1G254850	TRITD2Bv1G216300	A4594:G5155	CDS
TRITD2Av1G254850	TRITD2Bv1G216300	G4909:A5446	CDS
TRITD2Av1G255200	TRITD2Bv1G215910	C34:G34	CDS
TRITD2Av1G255200	TRITD2Bv1G215910	G56:C56	CDS
TRITD2Av1G255430	TRITD2Bv1G217820	A348:G348	CDS
TRITD2Av1G255430	TRITD2Bv1G217820	T588:G588	CDS
TRITD2Av1G255430	TRITD2Bv1G217820	T804:C804	CDS
TRITD2Av1G255580	TRITD2Bv1G218010	C84:G81	CDS
TRITD2Av1G255580	TRITD2Bv1G218010	G131:C128	CDS
TRITD2Av1G255580	TRITD2Bv1G218010	G241:A238	CDS
TRITD2Av1G258750	TRITD2Bv1G221300	G21:C21	CDS
TRITD2Av1G259500	TRITD2Bv1G222250	C109:A112	5UTR
TRITD2Av1G259500	TRITD2Bv1G222250	G111:C114	5UTR
TRITD2Av1G260780	TRITD2Bv1G223200	A767:G762	CDS
TRITD2Av1G260780	TRITD2Bv1G223200	A1477:T1472	CDS
TRITD2Av1G260780	TRITD2Bv1G223200	G1634:T1629	CDS
TRITD2Av1G260990	TRITD2Bv1G223660	A1066:G1087	CDS
TRITD2Av1G260990	TRITD2Bv1G223660	A1067:G1088	CDS
TRITD2Av1G261120	TRITD2Bv1G223790	C66:T171	CDS
TRITD2Av1G261160	TRITD2Bv1G223930	C440:T449	CDS
TRITD2Av1G261230	TRITD2Bv1G224070	A834:G878	CDS
TRITD2Av1G261230	TRITD2Bv1G224070	C885:G929	CDS
TRITD2Av1G261450	TRITD2Bv1G224370	G1388:A1318	CDS
TRITD2Av1G263760	TRITD2Bv1G226450	G103:A132	CDS
TRITD2Av1G263760	TRITD2Bv1G226450	A135:G164	CDS
TRITD2Av1G263910	TRITD2Bv1G226620	C1341:G1344	CDS
TRITD2Av1G264750	TRITD2Bv1G227540	C31:T31	CDS
TRITD2Av1G264750	TRITD2Bv1G227540	G1324:A1324	CDS
TRITD2Av1G264750	TRITD2Bv1G227540	A30:G30	CDS
TRITD2Av1G264750	TRITD2Bv1G227540	T1321:G1321	CDS
TRITD2Av1G265100	TRITD2Bv1G227670	C2061:T2082	CDS
TRITD2Av1G267190	TRITD2Bv1G230570	A1432:C1465	CDS
TRITD2Av1G267190	TRITD2Bv1G230570	G3814:C3847	3UTR
TRITD2Av1G267300	TRITD2Bv1G230670	A121:C121	CDS
TRITD2Av1G267300	TRITD2Bv1G230670	C126:G126	CDS
TRITD2Av1G267300	TRITD2Bv1G230670	A127:G127	CDS
TRITD2Av1G267300	TRITD2Bv1G230670	T136:G136	CDS
TRITD2Av1G268660	TRITD2Bv1G232280	A1152:G1158	CDS
TRITD2Av1G268940	TRITD2Bv1G232410	G71:A68	CDS
TRITD2Av1G269140	TRITD2Bv1G232570	G328:A380	CDS
TRITD2Av1G269140	TRITD2Bv1G232570	C568:A620	CDS
TRITD2Av1G269140	TRITD2Bv1G232570	A569:G621	CDS
TRITD2Av1G270440	TRITD2Bv1G233570	T1151:C1150	CDS
TRITD2Av1G270620	TRITD2Bv1G233860	A665:G453	CDS
TRITD2Av1G270980	TRITD2Bv1G234170	T928:C929	CDS
TRITD2Av1G270980	TRITD2Bv1G234170	T1072:A1073	CDS
TRITD2Av1G270980	TRITD2Bv1G234170	G1189:A1190	CDS
TRITD2Av1G271160	TRITD2Bv1G234390	G544:A544	CDS
TRITD2Av1G271160	TRITD2Bv1G234390	G816:A816	CDS
TRITD2Av1G271220	TRITD2Bv1G234560	A682:C489	CDS
TRITD2Av1G271310	TRITD2Bv1G234740	C193:G193	CDS
TRITD2Av1G271310	TRITD2Bv1G234740	A789:G789	CDS
TRITD2Av1G271700	TRITD2Bv1G235060	A1857:C1848	CDS
TRITD2Av1G271700	TRITD2Bv1G235060	C1946:A1964	CDS
TRITD2Av1G271700	TRITD2Bv1G235060	C2199:T2217	CDS
TRITD2Av1G271700	TRITD2Bv1G235060	A2358:T2376	CDS
TRITD2Av1G273800	TRITD2Bv1G237200	T772:C772	CDS
TRITD2Av1G274820	TRITD2Bv1G238890	T1083:C1089	CDS
TRITD2Av1G274820	TRITD2Bv1G238890	A1143:G1149	CDS
TRITD2Av1G275720	TRITD2Bv1G239830	A1339:C1249	CDS
TRITD2Av1G275800	TRITD2Bv1G239750	G63:T63	CDS
TRITD2Av1G275840	TRITD2Bv1G239650	A1464:G1467	CDS
TRITD2Av1G276380	TRITD2Bv1G240330	G816:A1096	CDS
TRITD2Av1G276380	TRITD2Bv1G240330	A1305:G1585	CDS
TRITD2Av1G276740	TRITD2Bv1G240770	A1236:G1230	CDS
TRITD2Av1G277000	TRITD2Bv1G241280	G24:C660	CDS
TRITD2Av1G277950	TRITD2Bv1G242110	T255:C243	CDS
TRITD2Av1G277970	TRITD2Bv1G242140	A552:G552	CDS
TRITD2Av1G278160	TRITD2Bv1G242280	A768:T768	CDS
TRITD2Av1G278340	TRITD2Bv1G242520	A3253:G3268	CDS
TRITD2Av1G278350	TRITD2Bv1G242930	A112:C109	CDS
TRITD2Av1G278350	TRITD2Bv1G242930	C113:T110	CDS
TRITD2Av1G279100	TRITD2Bv1G243980	G856:A658	CDS
TRITD2Av1G279100	TRITD2Bv1G243980	C984:G786	CDS
TRITD2Av1G279100	TRITD2Bv1G243980	A988:G790	CDS
TRITD2Av1G279100	TRITD2Bv1G243980	C1320:T1122	CDS
TRITD2Av1G279100	TRITD2Bv1G243980	T1904:A1706	CDS
TRITD2Av1G279100	TRITD2Bv1G243980	G2527:A2200	CDS
TRITD2Av1G279460	TRITD2Bv1G244640	T12:C21	CDS
TRITD2Av1G279460	TRITD2Bv1G244640	G13:C22	CDS
TRITD2Av1G279460	TRITD2Bv1G244640	T1448:A1478	3UTR
TRITD2Av1G279510	TRITD2Bv1G244690	C18:A14	CDS
TRITD2Av1G279510	TRITD2Bv1G244690	C23:T19	CDS
TRITD2Av1G279510	TRITD2Bv1G244690	A89:C71	CDS
TRITD2Av1G279510	TRITD2Bv1G244690	T381:C366	CDS
TRITD2Av1G279590	TRITD2Bv1G245070	A298:C298	CDS
TRITD2Av1G279810	TRITD2Bv1G245310	A156:G210	CDS
TRITD2Av1G279810	TRITD2Bv1G245310	T162:C216	CDS
TRITD2Av1G280650	TRITD2Bv1G246180	C1044:T909	CDS
TRITD2Av1G283150	TRITD2Bv1G250290	G272:T272	CDS
TRITD2Av1G283240	TRITD2Bv1G250760	T1505:A1502	CDS
TRITD2Av1G283240	TRITD2Bv1G250760	G1899:C1893	CDS
TRITD2Av1G283410	TRITD2Bv1G251130	C33:G58	5UTR
TRITD2Av1G283410	TRITD2Bv1G251130	T637:C662	CDS
TRITD2Av1G283410	TRITD2Bv1G251130	G776:A801	CDS
TRITD2Av1G283480	TRITD2Bv1G251310	C402:A311	CDS
TRITD2Av1G284350	TRITD2Bv1G251950	A75:C84	CDS
TRITD2Av1G284430	TRITD2Bv1G252180	A693:G693	CDS
TRITD2Av1G284430	TRITD2Bv1G252180	C107:A107	CDS
TRITD2Av1G285560	TRITD2Bv1G253090	A254:G88	CDS
TRITD2Av1G285560	TRITD2Bv1G253090	T538:C372	CDS
TRITD2Av1G286560	TRITD2Bv1G255500	C193:G180	CDS
TRITD2Av1G286560	TRITD2Bv1G255500	G353:A340	CDS
TRITD2Av1G287760	TRITD2Bv1G256590	A268:G69	CDS
TRITD2Av1G287760	TRITD2Bv1G256590	A565:G366	CDS
TRITD2Av1G289230	TRITD2Bv1G258480	G572:A548	CDS
TRITD2Av1G289230	TRITD2Bv1G258480	G753:A729	CDS
TRITD2Av1G289230	TRITD2Bv1G258480	C1030:A1006	CDS
TRITD2Av1G289230	TRITD2Bv1G258490	A362:C338	CDS
TRITD2Av1G289230	TRITD2Bv1G258490	G753:A732	CDS
TRITD2Av1G289230	TRITD2Bv1G258580	G516:A63	CDS
TRITD2Av1G289230	TRITD2Bv1G258580	G753:A300	CDS
TRITD2Av1G289230	TRITD2Bv1G258580	G997:A544	CDS
TRITD2Av1G289230	TRITD2Bv1G258580	G1143:C690	CDS
TRITD2Av1G289230	TRITD2Bv1G258580	A1452:G999	CDS
TRITD2Av1G291250	TRITD2Bv1G260830	A346:G334	CDS
TRITD2Av1G291250	TRITD2Bv1G260830	A355:G343	CDS
TRITD2Av1G291250	TRITD2Bv1G260830	C399:G387	CDS
TRITD2Av1G293450	TRITD2Bv1G263000	A77:C77	CDS
TRITD2Av1G294570	TRITD2Bv1G263980	C815:G513	CDS
TRITD2Av1G295530	TRITD2Bv1G265860	C100:G65	CDS
TRITD2Av1G295530	TRITD2Bv1G265860	C121:G83	CDS
TRITD2Av1G295530	TRITD2Bv1G265860	G177:A139	CDS
TRITD2Av1G295770	TRITD2Bv1G265720	G2071:C1726	CDS
TRITD2Av1G295880	TRITD0Uv1G009810	A400:C418	CDS
TRITD2Av1G295880	TRITD0Uv1G009810	G405:C423	CDS
TRITD2Av1G295880	TRITD0Uv1G009810	G614:A632	CDS
TRITD2Av1G295880	TRITD0Uv1G009810	A776:T794	CDS
TRITD2Av1G295880	TRITD0Uv1G009810	C858:A876	CDS
TRITD2Av1G295880	TRITD2Bv1G265080	C113:A113	CDS
TRITD2Av1G295880	TRITD2Bv1G265080	C120:T120	CDS
TRITD2Av1G295880	TRITD2Bv1G265080	G349:A343	CDS
TRITD3Av1G000170	TRITD3Bv1G005210	A2571:G2550	CDS
TRITD3Av1G000900	TRITD3Bv1G006230	A714:C807	CDS
TRITD3Av1G001180	TRITD3Bv1G006040	C678:G369	CDS
TRITD3Av1G001180	TRITD3Bv1G006040	A694:G409	CDS
TRITD3Av1G001240	TRITD3Bv1G005920	A1022:T1022	CDS
TRITD3Av1G001470	TRITD3Bv1G005560	T304:C346	CDS
TRITD3Av1G001470	TRITD3Bv1G005560	T2393:C2435	CDS
TRITD3Av1G001930	TRITD3Bv1G003480	T1032:C977	CDS
TRITD3Av1G002600	TRITD3Bv1G002890	A474:T479	CDS
TRITD3Av1G002600	TRITD3Bv1G002890	C477:T482	CDS
TRITD3Av1G002600	TRITD3Bv1G002890	A485:G490	CDS
TRITD3Av1G003100	TRITD3Bv1G001800	A82:G82	CDS
TRITD3Av1G003100	TRITD3Bv1G001800	G158:A158	CDS
TRITD3Av1G003820	TRITD0Uv1G022320	A778:G772	CDS
TRITD3Av1G008330	TRITD3Bv1G012320	G2283:A2271	CDS
TRITD3Av1G008420	TRITD3Bv1G012270	A1197:G966	CDS
TRITD3Av1G008420	TRITD3Bv1G012270	G1316:A1085	CDS
TRITD3Av1G008420	TRITD3Bv1G012270	A2078:G1834	3UTR
TRITD3Av1G008790	TRITD3Bv1G011840	G447:A429	CDS
TRITD3Av1G009890	TRITD3Bv1G010700	A193:C190	CDS
TRITD3Av1G009910	TRITD3Bv1G010680	A283:G295	CDS
TRITD3Av1G009910	TRITD3Bv1G010680	A328:G340	CDS
TRITD3Av1G009950	TRITD3Bv1G010620	C2057:A1733	CDS
TRITD3Av1G009950	TRITD3Bv1G010620	A1955:G1631	CDS
TRITD3Av1G010640	TRITD3Bv1G010160	G1557:A1557	CDS
TRITD3Av1G011190	TRITD3Bv1G009810	G225:C381	CDS
TRITD3Av1G011220	TRITD3Bv1G009520	T59:C79	CDS
TRITD3Av1G011380	TRITD3Bv1G009210	T1044:C1023	CDS
TRITD3Av1G011380	TRITD3Bv1G009210	A1071:T1050	CDS
TRITD3Av1G013650	TRITD3Bv1G016410	A84:G197	CDS
TRITD3Av1G013650	TRITD3Bv1G016470	G109:A241	CDS
TRITD3Av1G013650	TRITD3Bv1G016510	C96:G228	CDS
TRITD3Av1G013650	TRITD3Bv1G016510	A97:G229	CDS
TRITD3Av1G013650	TRITD3Bv1G016510	A98:G230	CDS
TRITD3Av1G013650	TRITD3Bv1G016660	C40:G65	CDS
TRITD3Av1G013650	TRITD3Bv1G016660	A98:G123	CDS
TRITD3Av1G013650	TRITD3Bv1G016660	C102:T127	CDS
TRITD3Av1G013650	TRITD3Bv1G016660	G109:A134	CDS
TRITD3Av1G013650	TRITD3Bv1G016680	C72:G87	CDS
TRITD3Av1G013650	TRITD3Bv1G016680	A97:G112	CDS
TRITD3Av1G013650	TRITD3Bv1G016680	A98:G113	CDS
TRITD3Av1G013650	TRITD3Bv1G016680	C102:T117	CDS
TRITD3Av1G013650	TRITD3Bv1G016680	A132:C147	CDS
TRITD3Av1G014400	TRITD3Bv1G017650	G165:A171	CDS
TRITD3Av1G014400	TRITD3Bv1G017650	A1169:G1172	CDS
TRITD3Av1G014400	TRITD3Bv1G017650	C1008:G1011	CDS
TRITD3Av1G014740	TRITD3Bv1G018540	T585:A585	CDS
TRITD3Av1G015010	TRITD3Bv1G018860	G317:A329	CDS
TRITD3Av1G016580	TRITD3Bv1G019700	T516:A500	CDS
TRITD3Av1G016750	TRITD3Bv1G019870	G18:C171	CDS
TRITD3Av1G016750	TRITD3Bv1G019870	A20:G173	CDS
TRITD3Av1G018340	TRITD3Bv1G022000	T1104:G1231	CDS
TRITD3Av1G018340	TRITD3Bv1G022000	A1590:T1717	CDS
TRITD3Av1G018340	TRITD3Bv1G022000	C1591:G1718	CDS
TRITD3Av1G020230	TRITD3Bv1G023780	C474:T705	CDS
TRITD3Av1G020230	TRITD3Bv1G023780	C509:A740	CDS
TRITD3Av1G020860	TRITD0Uv1G024200	G262:A109	CDS
TRITD3Av1G020920	TRITD3Bv1G025010	C1373:T1284	CDS
TRITD3Av1G021030	TRITD3Bv1G024920	G763:C763	CDS
TRITD3Av1G022240	TRITD3Bv1G025820	G388:A385	CDS
TRITD3Av1G022240	TRITD3Bv1G025820	A396:C393	CDS
TRITD3Av1G022240	TRITD3Bv1G025820	T451:G448	CDS
TRITD3Av1G023320	TRITD3Bv1G027360	C545:T116	CDS
TRITD3Av1G023320	TRITD3Bv1G027360	C546:T117	CDS
TRITD3Av1G023320	TRITD3Bv1G027360	A558:G129	CDS
TRITD3Av1G023500	TRITD3Bv1G027660	A338:G345	CDS
TRITD3Av1G025330	TRITD3Bv1G029060	C273:G279	CDS
TRITD3Av1G025660	TRITD7Bv1G206420	C408:T30	CDS
TRITD3Av1G025700	TRITD3Bv1G029660	A774:G771	CDS
TRITD3Av1G027450	TRITD3Bv1G031290	C295:A276	CDS
TRITD3Av1G028380	TRITD3Bv1G032780	T1424:C1424	CDS
TRITD3Av1G029140	TRITD3Bv1G033210	G1552:A1536	CDS
TRITD3Av1G030150	TRITD3Bv1G035380	T2914:G2899	CDS
TRITD3Av1G030440	TRITD3Bv1G035610	C15:A93	CDS
TRITD3Av1G031030	TRITD6Bv1G009580	G49:A49	CDS
TRITD3Av1G031030	TRITD6Bv1G009580	A52:C52	CDS
TRITD3Av1G031450	TRITD3Bv1G037760	G28:A28	CDS
TRITD3Av1G031450	TRITD3Bv1G037760	G85:C85	CDS
TRITD3Av1G031450	TRITD3Bv1G037760	C119:A119	CDS
TRITD3Av1G032410	TRITD3Bv1G039500	A725:T992	CDS
TRITD3Av1G032840	TRITD3Bv1G040640	T928:G931	CDS
TRITD3Av1G033770	TRITD3Bv1G042580	G60:A393	CDS
TRITD3Av1G033770	TRITD3Bv1G042580	C63:G396	CDS
TRITD3Av1G033770	TRITD3Bv1G042580	C68:G401	CDS
TRITD3Av1G033880	TRITD3Bv1G042780	T1216:C787	CDS
TRITD3Av1G035570	TRITD3Bv1G044380	G1656:A1620	CDS
TRITD3Av1G035570	TRITD3Bv1G044380	A975:G972	CDS
TRITD3Av1G035570	TRITD3Bv1G044380	G1155:A1152	CDS
TRITD3Av1G036100	TRITD3Bv1G045200	G2165:A2063	CDS
TRITD3Av1G038000	TRITD3Bv1G046630	G345:A345	CDS
TRITD3Av1G038000	TRITD3Bv1G046630	A549:G549	CDS
TRITD3Av1G038000	TRITD3Bv1G046630	A879:G879	CDS
TRITD3Av1G038000	TRITD3Bv1G046630	G906:A921	CDS
TRITD3Av1G038460	TRITD3Bv1G047250	C1893:T1893	CDS
TRITD3Av1G039130	TRITD3Bv1G048150	A501:G501	CDS
TRITD3Av1G039130	TRITD3Bv1G048150	A915:G912	CDS
TRITD3Av1G039870	TRITD3Bv1G048690	A189:C189	CDS
TRITD3Av1G039870	TRITD3Bv1G048690	C550:A550	CDS
TRITD3Av1G041170	TRITD3Bv1G049540	G878:A878	CDS
TRITD3Av1G042870	TRITD3Bv1G051370	A55:G55	CDS
TRITD3Av1G042870	TRITD3Bv1G051370	A1110:G1074	CDS
TRITD3Av1G044930	TRITD3Bv1G053100	C879:T564	CDS
TRITD3Av1G045810	TRITD3Bv1G053870	G131:A125	CDS
TRITD3Av1G045810	TRITD3Bv1G053870	G133:A127	CDS
TRITD3Av1G047210	TRITD4Bv1G019310	G599:C484	CDS
TRITD3Av1G047220	TRITD3Bv1G055390	G29:C15	5UTR
TRITD3Av1G047590	TRITD3Bv1G054980	G546:A321	CDS
TRITD3Av1G049190	TRITD3Bv1G058870	G2127:A2094	CDS
TRITD3Av1G049330	TRITD3Bv1G058690	A25:G28	5UTR
TRITD3Av1G049340	TRITD3Bv1G058680	C1230:T1134	CDS
TRITD3Av1G050760	TRITD3Bv1G057630	C800:G554	CDS
TRITD3Av1G050760	TRITD3Bv1G057630	A851:G605	CDS
TRITD3Av1G050970	TRITD3Bv1G057480	C170:T128	CDS
TRITD3Av1G051760	TRITD3Bv1G056720	G651:A651	CDS
TRITD3Av1G051760	TRITD3Bv1G056720	C377:G377	CDS
TRITD3Av1G051780	TRITD3Bv1G056700	G144:A55	CDS
TRITD3Av1G053790	TRITD3Bv1G062940	C33:T240	CDS
TRITD3Av1G056980	TRITD3Bv1G059970	C191:A22	CDS
TRITD3Av1G056980	TRITD3Bv1G059970	A230:G56	CDS
TRITD3Av1G062460	TRITD3Bv1G067990	T58:C58	CDS
TRITD3Av1G062490	TRITD3Bv1G068020	C111:G111	CDS
TRITD3Av1G062490	TRITD3Bv1G068020	C112:G112	CDS
TRITD3Av1G062490	TRITD3Bv1G068020	C150:G150	CDS
TRITD3Av1G063240	TRITD3Bv1G069200	A386:T726	CDS
TRITD3Av1G063250	TRITD3Bv1G069280	G36:A36	CDS
TRITD3Av1G063380	TRITD3Bv1G069290	A1465:T1582	CDS
TRITD3Av1G065060	TRITD3Bv1G070470	C240:G240	CDS
TRITD3Av1G065060	TRITD3Bv1G070470	A167:G167	CDS
TRITD3Av1G065060	TRITD3Bv1G070470	C200:T200	CDS
TRITD3Av1G065060	TRITD3Bv1G070470	G214:A214	CDS
TRITD3Av1G065060	TRITD3Bv1G070470	C215:T215	CDS
TRITD3Av1G065060	TRITD3Bv1G070470	G503:C503	CDS
TRITD3Av1G066190	TRITD3Bv1G071720	G114:C288	CDS
TRITD3Av1G067470	TRITD3Bv1G076670	T1497:C1500	CDS
TRITD3Av1G067470	TRITD3Bv1G076670	C1636:G1639	CDS
TRITD3Av1G069870	TRITD3Bv1G074690	T611:C212	CDS
TRITD3Av1G069870	TRITD3Bv1G074690	T645:G246	CDS
TRITD3Av1G070430	TRITD3Bv1G074040	C62:G62	CDS
TRITD3Av1G070430	TRITD3Bv1G074040	C68:G68	CDS
TRITD3Av1G070430	TRITD3Bv1G074040	C71:G71	CDS
TRITD3Av1G070430	TRITD3Bv1G074040	G79:C79	CDS
TRITD3Av1G070430	TRITD3Bv1G074040	G106:C106	CDS
TRITD3Av1G070430	TRITD3Bv1G074040	G110:C110	CDS
TRITD3Av1G070430	TRITD3Bv1G074040	G112:C112	CDS
TRITD3Av1G072920	TRITD3Bv1G085260	C657:T657	CDS
TRITD3Av1G073050	TRITD3Bv1G085170	C133:A133	CDS
TRITD3Av1G074920	TRITD3Bv1G082430	C810:T810	CDS
TRITD3Av1G074920	TRITD3Bv1G082430	A1762:G1666	CDS
TRITD3Av1G079570	TRITD3Bv1G085950	A1110:T1265	CDS
TRITD3Av1G080890	TRITD3Bv1G086210	A1526:G1433	CDS
TRITD3Av1G082590	TRITD3Bv1G087110	T88:G88	CDS
TRITD3Av1G082910	TRITD3Bv1G088730	G17:C17	CDS
TRITD3Av1G082910	TRITD3Bv1G088730	T480:C480	CDS
TRITD3Av1G086690	TRITD3Bv1G089510	C450:T372	CDS
TRITD3Av1G087930	TRITD3Bv1G091050	G906:A903	CDS
TRITD3Av1G091730	TRITD3Bv1G093460	G15:A15	CDS
TRITD3Av1G092100	TRITD3Bv1G093610	C1388:T1389	3UTR
TRITD3Av1G092240	TRITD3Bv1G093680	A514:G31	CDS
TRITD3Av1G092240	TRITD3Bv1G093680	A545:C37	CDS
TRITD3Av1G092240	TRITD3Bv1G093680	A563:C55	CDS
TRITD3Av1G092240	TRITD3Bv1G093680	T564:C56	CDS
TRITD3Av1G093640	TRITD3Bv1G094130	T504:C519	CDS
TRITD3Av1G097980	TRITD3Bv1G095710	C73:T186	CDS
TRITD3Av1G098200	TRITD3Bv1G095590	T269:C258	CDS
TRITD3Av1G098200	TRITD3Bv1G095590	T156:C145	CDS
TRITD3Av1G098200	TRITD3Bv1G095590	C168:T157	CDS
TRITD3Av1G098200	TRITD3Bv1G095590	G240:C229	CDS
TRITD3Av1G099040	TRITD3Bv1G097290	G1122:A1109	CDS
TRITD3Av1G099720	TRITD3Bv1G097990	A1764:G1815	CDS
TRITD3Av1G103310	TRITD3Bv1G100560	G1288:A1129	CDS
TRITD3Av1G103690	TRITD3Bv1G098660	T281:C37	CDS
TRITD3Av1G106790	TRITD3Bv1G109120	G911:T686	CDS
TRITD3Av1G114600	TRITD3Bv1G105150	C1070:T1070	CDS
TRITD3Av1G114600	TRITD3Bv1G105150	T1812:C1812	CDS
TRITD3Av1G115350	TRITD3Bv1G111750	A272:C272	CDS
TRITD3Av1G115350	TRITD3Bv1G111750	A721:G721	CDS
TRITD3Av1G119850	TRITD1Bv1G149550	G1156:A1184	CDS
TRITD3Av1G119850	TRITD1Bv1G149550	G528:T556	CDS
TRITD3Av1G119850	TRITD3Bv1G112340	G528:T558	CDS
TRITD3Av1G122110	TRITD3Bv1G104960	G1171:A1102	CDS
TRITD3Av1G122210	TRITD3Bv1G189410	T366:C366	CDS
TRITD3Av1G128970	TRITD3Bv1G120950	A2194:T2052	CDS
TRITD3Av1G129590	TRITD3Bv1G120280	C1056:T783	CDS
TRITD3Av1G130080	TRITD3Bv1G120080	A20:G74	CDS
TRITD3Av1G130080	TRITD3Bv1G120080	C1276:G1330	CDS
TRITD3Av1G130500	TRITD3Bv1G119650	C747:T615	CDS
TRITD3Av1G130850	TRITD3Bv1G119430	T1306:A967	CDS
TRITD3Av1G132190	TRITD3Bv1G121530	A45:G229	CDS
TRITD3Av1G132190	TRITD3Bv1G121530	A207:C532	CDS
TRITD3Av1G134990	TRITD3Bv1G123330	T357:C379	CDS
TRITD3Av1G134990	TRITD3Bv1G123330	C246:T268	CDS
TRITD3Av1G134990	TRITD3Bv1G123330	G372:C394	CDS
TRITD3Av1G134990	TRITD3Bv1G123330	A648:G670	CDS
TRITD3Av1G137840	TRITD3Bv1G124800	C362:A368	CDS
TRITD3Av1G137840	TRITD3Bv1G124800	T1850:A1847	CDS
TRITD3Av1G137840	TRITD3Bv1G124800	G1851:A1848	CDS
TRITD3Av1G137840	TRITD3Bv1G124800	G1853:T1850	CDS
TRITD3Av1G137840	TRITD3Bv1G124800	A1855:G1852	CDS
TRITD3Av1G142840	TRITD3Bv1G128710	C116:G116	CDS
TRITD3Av1G142840	TRITD3Bv1G128710	T498:C498	CDS
TRITD3Av1G147490	TRITD3Bv1G131400	A1677:G1227	CDS
TRITD3Av1G147580	TRITD3Bv1G131440	A151:C151	CDS
TRITD3Av1G147580	TRITD3Bv1G131440	A152:G152	CDS
TRITD3Av1G148870	TRITD3Bv1G132280	C225:G223	CDS
TRITD3Av1G149100	TRITD3Bv1G132360	G1283:A1289	CDS
TRITD3Av1G149130	TRITD3Bv1G132530	T676:C591	CDS
TRITD3Av1G149130	TRITD3Bv1G132530	G901:A816	CDS
TRITD3Av1G149200	TRITD3Bv1G132580	T594:A594	CDS
TRITD3Av1G149430	TRITD3Bv1G132740	T387:C111	CDS
TRITD3Av1G151800	TRITD3Bv1G134330	C225:T225	CDS
TRITD3Av1G154320	TRITD3Bv1G136440	T1226:C1310	CDS
TRITD3Av1G156410	TRITD3Bv1G137500	A781:G753	CDS
TRITD3Av1G156410	TRITD3Bv1G137500	G844:A816	CDS
TRITD3Av1G157000	TRITD3Bv1G137860	T3090:A3090	CDS
TRITD3Av1G157410	TRITD3Bv1G137960	G147:A147	CDS
TRITD3Av1G157780	TRITD3Bv1G138280	G498:A498	CDS
TRITD3Av1G159020	TRITD3Bv1G138920	G332:A332	CDS
TRITD3Av1G161340	TRITD3Bv1G140110	C65:G65	CDS
TRITD3Av1G161340	TRITD3Bv1G140110	C88:G88	CDS
TRITD3Av1G162240	TRITD3Bv1G140750	A1293:G1293	CDS
TRITD3Av1G163170	TRITD3Bv1G144360	C1152:T1170	CDS
TRITD3Av1G165580	TRITD3Bv1G142170	C81:G81	CDS
TRITD3Av1G166220	TRITD3Bv1G141600	C15:G129	CDS
TRITD3Av1G166220	TRITD3Bv1G141600	T42:C156	CDS
TRITD3Av1G166220	TRITD3Bv1G141600	G72:T186	CDS
TRITD3Av1G166220	TRITD3Bv1G141600	C111:G225	CDS
TRITD3Av1G166880	TRITD3Bv1G145270	A41:C41	CDS
TRITD3Av1G167540	TRITD3Bv1G145850	A1403:G1403	CDS
TRITD3Av1G167540	TRITD3Bv1G145850	C2583:T2709	CDS
TRITD3Av1G168030	TRITD3Bv1G146250	T43:G32	CDS
TRITD3Av1G170610	TRITD3Bv1G149310	A462:G462	CDS
TRITD3Av1G170610	TRITD3Bv1G149310	C582:G576	CDS
TRITD3Av1G172920	TRITD3Bv1G153520	C1176:T1172	CDS
TRITD3Av1G173680	TRITD3Bv1G154510	T771:C738	CDS
TRITD3Av1G174400	TRITD3Bv1G155070	G603:C87	CDS
TRITD3Av1G174650	TRITD3Bv1G155300	T996:C993	CDS
TRITD3Av1G177250	TRITD3Bv1G157630	T959:C967	CDS
TRITD3Av1G178570	TRITD3Bv1G159990	A831:G922	CDS
TRITD3Av1G179470	TRITD3Bv1G160410	C290:T292	CDS
TRITD3Av1G179540	TRITD3Bv1G160430	C309:A294	CDS
TRITD3Av1G179540	TRITD3Bv1G160430	C211:G196	CDS
TRITD3Av1G181250	TRITD3Bv1G163760	G107:T43	CDS
TRITD3Av1G181250	TRITD3Bv1G163760	G119:A55	CDS
TRITD3Av1G181250	TRITD3Bv1G163760	G1564:T185	CDS
TRITD3Av1G181250	TRITD3Bv1G163760	T1565:C186	CDS
TRITD3Av1G181250	TRITD3Bv1G163760	C1566:A187	CDS
TRITD3Av1G181250	TRITD3Bv1G163760	C1573:A194	CDS
TRITD3Av1G181930	TRITD3Bv1G162400	C380:G659	CDS
TRITD3Av1G183180	TRITD3Bv1G164450	G1069:A1063	CDS
TRITD3Av1G183180	TRITD3Bv1G164450	G1068:C1062	CDS
TRITD3Av1G183460	TRITD3Bv1G164900	C615:T621	CDS
TRITD3Av1G186240	TRITD3Bv1G168960	C132:T129	CDS
TRITD3Av1G186730	TRITD3Bv1G169530	G367:A367	CDS
TRITD3Av1G186730	TRITD3Bv1G169530	G771:A771	CDS
TRITD3Av1G186730	TRITD3Bv1G169530	G77:C77	CDS
TRITD3Av1G187140	TRITD3Bv1G170110	C600:T600	CDS
TRITD3Av1G187430	TRITD3Bv1G170450	A1205:G982	3UTR
TRITD3Av1G187530	TRITD3Bv1G170710	T1484:C1487	CDS
TRITD3Av1G187530	TRITD3Bv1G170710	G1932:A1935	CDS
TRITD3Av1G187750	TRITD3Bv1G171000	G276:A294	CDS
TRITD3Av1G187750	TRITD3Bv1G171000	A360:G378	CDS
TRITD3Av1G187820	TRITD3Bv1G171120	C121:G121	CDS
TRITD3Av1G187820	TRITD3Bv1G171120	T993:C1005	CDS
TRITD3Av1G188420	TRITD3Bv1G171600	G28:C34	CDS
TRITD3Av1G188760	TRITD3Bv1G172050	G170:A170	CDS
TRITD3Av1G189880	TRITD3Bv1G172860	T375:A390	CDS
TRITD3Av1G189900	TRITD3Bv1G172880	T1323:C1397	CDS
TRITD3Av1G190470	TRITD3Bv1G173130	A333:G175	CDS
TRITD3Av1G190620	TRITD3Bv1G173360	A412:G591	CDS
TRITD3Av1G191120	TRITD3Bv1G173700	C327:A576	CDS
TRITD3Av1G191970	TRITD3Bv1G174600	C1963:T1999	CDS
TRITD3Av1G191970	TRITD3Bv1G174600	A1619:G1655	CDS
TRITD3Av1G192510	TRITD3Bv1G174910	A4237:T4237	CDS
TRITD3Av1G192660	TRITD3Bv1G175060	A2907:G2763	CDS
TRITD3Av1G193640	TRITD3Bv1G176140	C959:T957	CDS
TRITD3Av1G193860	TRITD3Bv1G176440	T615:G603	CDS
TRITD3Av1G194130	TRITD3Bv1G176740	C250:G282	CDS
TRITD3Av1G197960	TRITD3Bv1G181320	G276:A282	CDS
TRITD3Av1G197960	TRITD3Bv1G181320	T71:C77	CDS
TRITD3Av1G198160	TRITD3Bv1G181640	G1804:C1807	CDS
TRITD3Av1G199290	TRITD3Bv1G180450	G178:A250	CDS
TRITD3Av1G199290	TRITD3Bv1G180450	G179:T251	CDS
TRITD3Av1G201320	TRITD3Bv1G178930	G76:A70	CDS
TRITD3Av1G201770	TRITD3Bv1G178550	C246:A246	CDS
TRITD3Av1G204170	TRITD3Bv1G184950	C384:G358	CDS
TRITD3Av1G204170	TRITD3Bv1G184950	T801:C775	CDS
TRITD3Av1G204300	TRITD3Bv1G185120	C221:A236	CDS
TRITD3Av1G204990	TRITD3Bv1G185630	C134:T332	CDS
TRITD3Av1G206030	TRITD3Bv1G186730	T630:C612	CDS
TRITD3Av1G206950	TRITD3Bv1G187420	G837:C750	CDS
TRITD3Av1G208640	TRITD3Bv1G188890	G318:A353	CDS
TRITD3Av1G209900	TRITD3Bv1G193230	A284:G266	CDS
TRITD3Av1G209900	TRITD3Bv1G193230	T285:C267	CDS
TRITD3Av1G211190	TRITD3Bv1G191620	A40:C250	CDS
TRITD3Av1G211190	TRITD3Bv1G191620	T101:A311	CDS
TRITD3Av1G211770	TRITD3Bv1G191330	A678:G675	CDS
TRITD3Av1G212180	TRITD3Bv1G194560	G51:C51	CDS
TRITD3Av1G212180	TRITD3Bv1G194560	G52:A52	CDS
TRITD3Av1G213410	TRITD3Bv1G196110	T955:C1012	CDS
TRITD3Av1G214150	TRITD3Bv1G197480	C1482:A1473	CDS
TRITD3Av1G214500	TRITD3Bv1G198880	C510:T207	CDS
TRITD3Av1G214640	TRITD3Bv1G199090	C92:A104	CDS
TRITD3Av1G214740	TRITD3Bv1G199380	G215:A34	CDS
TRITD3Av1G214760	TRITD3Bv1G199400	G28:A28	CDS
TRITD3Av1G214880	TRITD3Bv1G199490	A670:G646	CDS
TRITD3Av1G214880	TRITD3Bv1G199490	G1310:A1283	CDS
TRITD3Av1G214880	TRITD3Bv1G199490	G1327:A1300	CDS
TRITD3Av1G215040	TRITD3Bv1G199880	G225:A317	CDS
TRITD3Av1G215170	TRITD3Bv1G200080	T1311:C1332	CDS
TRITD3Av1G215760	TRITD3Bv1G201020	G42:A42	CDS
TRITD3Av1G215760	TRITD3Bv1G201020	G44:A44	CDS
TRITD3Av1G215760	TRITD3Bv1G201020	C1377:T1371	CDS
TRITD3Av1G215840	TRITD3Bv1G201070	G237:C237	CDS
TRITD3Av1G216130	TRITD3Bv1G201310	G2085:A2145	CDS
TRITD3Av1G216980	TRITD3Bv1G202170	T260:C262	CDS
TRITD3Av1G217630	TRITD3Bv1G213220	A423:G423	CDS
TRITD3Av1G218510	TRITD3Bv1G212410	G960:A960	CDS
TRITD3Av1G219740	TRITD3Bv1G210730	A312:T279	CDS
TRITD3Av1G219740	TRITD3Bv1G210730	G817:C784	CDS
TRITD3Av1G220000	TRITD3Bv1G210170	A81:G113	CDS
TRITD3Av1G220440	TRITD3Bv1G209650	A224:T224	CDS
TRITD3Av1G221390	TRITD3Bv1G208560	A280:C286	CDS
TRITD3Av1G221470	TRITD3Bv1G208360	G39:A127	CDS
TRITD3Av1G223210	TRITD3Bv1G206470	A675:T675	CDS
TRITD3Av1G224570	TRITD3Bv1G203370	C286:G286	CDS
TRITD3Av1G224570	TRITD3Bv1G203370	G667:A658	CDS
TRITD3Av1G226070	TRITD3Bv1G205140	G720:A711	CDS
TRITD3Av1G227280	TRITD3Bv1G214090	G614:A573	CDS
TRITD3Av1G227410	TRITD3Bv1G214050	C384:T397	CDS
TRITD3Av1G228040	TRITD3Bv1G214410	C2805:T2802	CDS
TRITD3Av1G229190	TRITD3Bv1G215270	C412:T421	CDS
TRITD3Av1G229190	TRITD3Bv1G215270	C413:A422	CDS
TRITD3Av1G229190	TRITD3Bv1G215270	T420:A429	CDS
TRITD3Av1G229190	TRITD3Bv1G215270	T1328:C1328	CDS
TRITD3Av1G230670	TRITD3Bv1G217030	T525:A525	CDS
TRITD3Av1G230690	TRITD3Bv1G217060	T1560:C1560	3UTR
TRITD3Av1G230710	TRITD3Bv1G217150	C300:T300	CDS
TRITD3Av1G231240	TRITD3Bv1G218000	G1540:A1245	CDS
TRITD3Av1G231290	TRITD3Bv1G218220	G541:C550	CDS
TRITD3Av1G232690	TRITD3Bv1G220670	T500:A954	CDS
TRITD3Av1G232770	TRITD3Bv1G220990	T258:C258	CDS
TRITD3Av1G232860	TRITD3Bv1G221030	A413:G416	CDS
TRITD3Av1G233050	TRITD3Bv1G221420	G25:T25	5UTR
TRITD3Av1G233160	TRITD3Bv1G221630	G525:A525	CDS
TRITD3Av1G233160	TRITD3Bv1G221630	A56:T56	CDS
TRITD3Av1G233880	TRITD3Bv1G222710	G234:A1248	CDS
TRITD3Av1G234310	TRITD3Bv1G223390	G53:T93	CDS
TRITD3Av1G234870	TRITD3Bv1G224240	G280:A271	CDS
TRITD3Av1G234870	TRITD3Bv1G224240	A283:G283	CDS
TRITD3Av1G235010	TRITD3Bv1G224460	G509:A509	CDS
TRITD3Av1G235580	TRITD3Bv1G225160	C34:A205	CDS
TRITD3Av1G236520	TRITD3Bv1G226090	A890:T890	CDS
TRITD3Av1G237700	TRITD3Bv1G227460	G1236:C1202	CDS
TRITD3Av1G238370	TRITD3Bv1G228210	A1127:G1136	CDS
TRITD3Av1G238370	TRITD3Bv1G228210	C192:T192	CDS
TRITD3Av1G239060	TRITD3Bv1G228870	C27:A31	5UTR
TRITD3Av1G239060	TRITD3Bv1G228870	A734:G793	CDS
TRITD3Av1G239060	TRITD3Bv1G228870	T737:A796	CDS
TRITD3Av1G239060	TRITD3Bv1G228870	A758:T817	CDS
TRITD3Av1G239060	TRITD3Bv1G228870	T1309:G1368	CDS
TRITD3Av1G239190	TRITD3Bv1G231890	T792:C645	CDS
TRITD3Av1G239280	TRITD3Bv1G231780	T1431:C819	CDS
TRITD3Av1G239520	TRITD3Bv1G231370	A1377:G1377	CDS
TRITD3Av1G240310	TRITD3Bv1G230580	T220:G226	CDS
TRITD3Av1G240310	TRITD3Bv1G230580	A330:G336	CDS
TRITD3Av1G241410	TRITD3Bv1G233230	A813:G813	CDS
TRITD3Av1G241410	TRITD3Bv1G233230	G819:C819	CDS
TRITD3Av1G241410	TRITD3Bv1G233230	C926:T926	CDS
TRITD3Av1G241410	TRITD3Bv1G233230	C927:G927	CDS
TRITD3Av1G241970	TRITD3Bv1G233670	G1284:A1284	CDS
TRITD3Av1G242000	TRITD3Bv1G233690	G55:C55	CDS
TRITD3Av1G242000	TRITD3Bv1G233690	G61:C61	CDS
TRITD3Av1G244190	TRITD3Bv1G235260	C678:T411	CDS
TRITD3Av1G244950	TRITD3Bv1G236500	T309:C369	CDS
TRITD3Av1G246020	TRITD3Bv1G238010	A421:G446	CDS
TRITD3Av1G246220	TRITD3Bv1G238520	C288:G288	CDS
TRITD3Av1G246220	TRITD3Bv1G238520	C1452:G1404	CDS
TRITD3Av1G246420	TRITD3Bv1G238940	T435:C432	CDS
TRITD3Av1G246420	TRITD3Bv1G238940	A1244:G1241	CDS
TRITD3Av1G247490	TRITD3Bv1G239650	G1353:A1338	CDS
TRITD3Av1G247910	TRITD3Bv1G239710	A108:G97	CDS
TRITD3Av1G247910	TRITD3Bv1G239710	G129:A118	CDS
TRITD3Av1G248760	TRITD3Bv1G240240	G517:C513	CDS
TRITD3Av1G248850	TRITD3Bv1G240280	A462:C462	CDS
TRITD3Av1G249610	TRITD0Uv1G025560	A138:C126	CDS
TRITD3Av1G249870	TRITD3Bv1G241480	C149:T17	CDS
TRITD3Av1G250150	TRITD3Bv1G241970	A2136:G2133	CDS
TRITD3Av1G250150	TRITD3Bv1G241970	G1959:A1956	CDS
TRITD3Av1G250160	TRITD3Bv1G241980	A167:G170	CDS
TRITD3Av1G250250	TRITD3Bv1G242080	C1152:T1152	CDS
TRITD3Av1G250960	TRITD3Bv1G243070	C432:A357	CDS
TRITD3Av1G251450	TRITD3Bv1G243990	T109:G93	5UTR
TRITD3Av1G251450	TRITD3Bv1G243990	A134:G118	5UTR
TRITD3Av1G252560	TRITD3Bv1G244910	C2211:T2233	CDS
TRITD3Av1G252610	TRITD3Bv1G244870	C690:A690	CDS
TRITD3Av1G254470	TRITD3Bv1G247660	G258:A166	CDS
TRITD3Av1G254470	TRITD3Bv1G247660	G626:A534	CDS
TRITD3Av1G255720	TRITD3Bv1G248930	G816:T820	CDS
TRITD3Av1G256040	TRITD3Bv1G249180	G48:C48	CDS
TRITD3Av1G256040	TRITD3Bv1G249180	G49:C49	CDS
TRITD3Av1G256930	TRITD3Bv1G249610	T810:A810	CDS
TRITD3Av1G256930	TRITD3Bv1G249610	A1115:G1115	CDS
TRITD3Av1G261620	TRITD3Bv1G256280	G1618:A1645	3UTR
TRITD3Av1G263380	TRITD3Bv1G257760	G213:C395	CDS
TRITD3Av1G263380	TRITD3Bv1G257760	G214:C396	CDS
TRITD3Av1G263380	TRITD3Bv1G257760	A636:T818	CDS
TRITD3Av1G264640	TRITD3Bv1G258620	C219:T219	CDS
TRITD3Av1G265810	TRITD3Bv1G260000	T465:G384	CDS
TRITD3Av1G266130	TRITD3Bv1G260270	G663:C650	CDS
TRITD3Av1G266130	TRITD3Bv1G260270	G752:A739	CDS
TRITD3Av1G266130	TRITD3Bv1G260270	G1040:A1027	3UTR
TRITD3Av1G267250	TRITD3Bv1G261720	C126:G132	CDS
TRITD3Av1G267250	TRITD3Bv1G261720	G135:C141	CDS
TRITD3Av1G268920	TRITD3Bv1G262940	G270:A210	CDS
TRITD3Av1G268920	TRITD3Bv1G262940	A315:G255	CDS
TRITD3Av1G269290	TRITD3Bv1G263900	T2812:C2856	CDS
TRITD3Av1G273640	TRITD3Bv1G268640	A846:G846	CDS
TRITD3Av1G273640	TRITD3Bv1G268640	A1317:C1317	CDS
TRITD3Av1G276060	TRITD3Bv1G272660	C1155:T1155	CDS
TRITD3Av1G279110	TRITD3Bv1G275050	A1276:G1394	CDS
TRITD3Av1G279110	TRITD3Bv1G275050	A1146:G1264	CDS
TRITD3Av1G279150	TRITD3Bv1G275040	G125:A125	CDS
TRITD3Av1G279150	TRITD3Bv1G275040	C138:G138	CDS
TRITD3Av1G279990	TRITD3Bv1G275600	G1320:A1314	CDS
TRITD3Av1G280010	TRITD3Bv1G275580	A749:G752	CDS
TRITD3Av1G281120	TRITD3Bv1G276650	C103:T76	CDS
TRITD3Av1G281120	TRITD3Bv1G276650	C104:T77	CDS
TRITD3Av1G281120	TRITD3Bv1G276650	C105:T78	CDS
TRITD3Av1G281830	TRITD3Bv1G277300	T420:C237	CDS
TRITD3Av1G284300	TRITD3Bv1G279760	A900:G911	CDS
TRITD3Av1G284300	TRITD3Bv1G279770	A900:G333	CDS
TRITD3Av1G286310	TRITD3Bv1G282090	G460:T434	CDS
TRITD3Av1G287390	TRITD3Bv1G283280	C381:A618	CDS
TRITD3Av1G287390	TRITD3Bv1G283280	T447:C684	CDS
TRITD3Av1G287400	TRITD1Bv1G029370	G39:C44	CDS
TRITD3Av1G287400	TRITD1Bv1G029370	C41:G46	CDS
TRITD3Av1G287400	TRITD1Bv1G029370	C42:G47	CDS
TRITD3Av1G287400	TRITD1Bv1G029370	A59:G64	CDS
TRITD3Av1G287400	TRITD1Bv1G029370	C69:G72	CDS
TRITD3Av1G287400	TRITD1Bv1G029370	C312:G306	CDS
TRITD3Av1G287400	TRITD1Bv1G029370	A946:G973	CDS
TRITD3Av1G287400	TRITD1Bv1G029370	A1060:C1132	CDS
TRITD3Av1G287400	TRITD1Bv1G029370	G1092:A1182	CDS
TRITD3Av1G287460	TRITD3Bv1G283190	G35:T341	CDS
TRITD3Av1G287460	TRITD3Bv1G283190	A432:G726	CDS
TRITD3Av1G287460	TRITD3Bv1G283190	C433:G727	CDS
TRITD3Av1G287460	TRITD3Bv1G283190	C434:T728	CDS
TRITD4Av1G000240	TRITD4Bv1G173540	G663:A747	CDS
TRITD4Av1G000460	TRITD4Bv1G173970	G948:A921	CDS
TRITD4Av1G000460	TRITD4Bv1G173970	A1533:G1506	CDS
TRITD4Av1G001260	TRITD4Bv1G175480	G519:C1563	CDS
TRITD4Av1G001720	TRITD2Bv1G011400	C336:T330	CDS
TRITD4Av1G001720	TRITD2Bv1G011400	A1800:T1794	CDS
TRITD4Av1G001940	TRITD4Bv1G172490	G474:C198	CDS
TRITD4Av1G002040	TRITD4Bv1G172730	C325:G325	CDS
TRITD4Av1G002040	TRITD4Bv1G172730	C88:T88	CDS
TRITD4Av1G002040	TRITD4Bv1G172730	A158:C149	CDS
TRITD4Av1G002040	TRITD4Bv1G172730	A254:G254	CDS
TRITD4Av1G002040	TRITD4Bv1G172730	A298:G298	CDS
TRITD4Av1G002400	TRITD4Bv1G172420	A1110:G1146	CDS
TRITD4Av1G002490	TRITD4Bv1G172290	A173:G173	CDS
TRITD4Av1G003580	TRITD4Bv1G171030	T414:C306	CDS
TRITD4Av1G004930	TRITD4Bv1G169190	A110:G38	CDS
TRITD4Av1G005200	TRITD4Bv1G168860	C196:T145	CDS
TRITD4Av1G005490	TRITD4Bv1G168350	A585:G585	CDS
TRITD4Av1G006890	TRITD4Bv1G167230	C81:T81	CDS
TRITD4Av1G006890	TRITD4Bv1G167230	A98:G98	CDS
TRITD4Av1G007070	TRITD4Bv1G166940	G357:C489	CDS
TRITD4Av1G008910	TRITD4Bv1G165670	C87:T270	CDS
TRITD4Av1G008910	TRITD4Bv1G165670	T330:C513	CDS
TRITD4Av1G009540	TRITD4Bv1G165020	G6958:A6529	CDS
TRITD4Av1G010450	TRITD4Bv1G163160	G323:A311	CDS
TRITD4Av1G010530	TRITD4Bv1G163000	G1103:C1067	CDS
TRITD4Av1G010530	TRITD4Bv1G163000	C1440:T1404	CDS
TRITD4Av1G010540	TRITD4Bv1G162960	G630:C651	CDS
TRITD4Av1G010540	TRITD4Bv1G162960	G897:C918	CDS
TRITD4Av1G010720	TRITD4Bv1G162570	A458:G461	CDS
TRITD4Av1G010720	TRITD4Bv1G162570	A464:G467	CDS
TRITD4Av1G012090	TRITD4Bv1G159930	C1014:G933	CDS
TRITD4Av1G012090	TRITD4Bv1G159930	T1860:G1779	CDS
TRITD4Av1G012410	TRITD4Bv1G160250	A741:G864	CDS
TRITD4Av1G014320	TRITD4Bv1G155840	C781:G787	CDS
TRITD4Av1G014320	TRITD4Bv1G155840	T841:G847	CDS
TRITD4Av1G015580	TRITD4Bv1G157130	A73:T148	CDS
TRITD4Av1G015580	TRITD4Bv1G157130	A1314:G1395	CDS
TRITD4Av1G016330	TRITD4Bv1G155110	T396:C391	CDS
TRITD4Av1G016370	TRITD4Bv1G155070	T37:C41	CDS
TRITD4Av1G016770	TRITD4Bv1G154760	A143:G149	CDS
TRITD4Av1G016770	TRITD4Bv1G154760	A623:T623	CDS
TRITD4Av1G019010	TRITD4Bv1G151570	G757:A757	CDS
TRITD4Av1G019170	TRITD4Bv1G151510	A1465:C1490	CDS
TRITD4Av1G019170	TRITD4Bv1G151510	C2073:T2098	CDS
TRITD4Av1G019210	TRITD4Bv1G151370	A657:C861	CDS
TRITD4Av1G019210	TRITD4Bv1G151370	A706:G913	CDS
TRITD4Av1G019210	TRITD4Bv1G151370	C1014:A1221	CDS
TRITD4Av1G019860	TRITD4Bv1G151020	T657:C974	CDS
TRITD4Av1G019860	TRITD4Bv1G151020	C1216:T1533	CDS
TRITD4Av1G020240	TRITD4Bv1G150320	T148:C157	CDS
TRITD4Av1G020240	TRITD4Bv1G150320	A1065:G1068	CDS
TRITD4Av1G020740	TRITD4Bv1G149620	G407:C407	CDS
TRITD4Av1G020740	TRITD4Bv1G149620	G428:A428	CDS
TRITD4Av1G020740	TRITD4Bv1G149620	A1158:C1158	CDS
TRITD4Av1G023290	TRITD4Bv1G147380	G2538:A2547	CDS
TRITD4Av1G023750	TRITD4Bv1G146830	C1059:T1050	CDS
TRITD4Av1G023970	TRITD4Bv1G146500	C94:A91	CDS
TRITD4Av1G023970	TRITD4Bv1G146500	C101:G98	CDS
TRITD4Av1G024410	TRITD4Bv1G145790	A566:C582	CDS
TRITD4Av1G024580	TRITD4Bv1G145690	A415:G415	CDS
TRITD4Av1G024730	TRITD4Bv1G145460	A997:G943	CDS
TRITD4Av1G025310	TRITD4Bv1G144970	A2547:G2547	CDS
TRITD4Av1G025620	TRITD4Bv1G143970	G95:A112	5UTR
TRITD4Av1G025620	TRITD4Bv1G143970	A842:T859	CDS
TRITD4Av1G025620	TRITD4Bv1G143970	T1004:C1021	CDS
TRITD4Av1G025620	TRITD4Bv1G143970	G1550:A1567	CDS
TRITD4Av1G026820	TRITD4Bv1G142950	T618:C618	CDS
TRITD4Av1G026820	TRITD4Bv1G142950	A764:T764	CDS
TRITD4Av1G028480	TRITD4Bv1G141230	G2216:A2075	CDS
TRITD4Av1G031780	TRITD4Bv1G138050	A40:C42	5UTR
TRITD4Av1G031780	TRITD4Bv1G138050	T325:C298	CDS
TRITD4Av1G031940	TRITD4Bv1G137880	G1176:A1318	CDS
TRITD4Av1G033010	TRITD4Bv1G136980	G1056:A1191	CDS
TRITD4Av1G033010	TRITD4Bv1G136980	T998:A1133	CDS
TRITD4Av1G033660	TRITD4Bv1G136500	T894:C894	CDS
TRITD4Av1G033910	TRITD4Bv1G136110	C211:G141	CDS
TRITD4Av1G033910	TRITD4Bv1G136110	G746:A673	CDS
TRITD4Av1G034680	TRITD4Bv1G135480	C48:G48	CDS
TRITD4Av1G034880	TRITD4Bv1G135180	A273:G273	CDS
TRITD4Av1G034880	TRITD4Bv1G135180	A1750:G1750	CDS
TRITD4Av1G036330	TRITD4Bv1G133940	T1518:C1518	CDS
TRITD4Av1G036340	TRITD4Bv1G133910	A543:G533	CDS
TRITD4Av1G036340	TRITD4Bv1G133910	A698:T688	CDS
TRITD4Av1G036350	TRITD4Bv1G133900	G39:T39	CDS
TRITD4Av1G036350	TRITD4Bv1G133900	C44:A44	CDS
TRITD4Av1G036350	TRITD4Bv1G133900	A357:G357	CDS
TRITD4Av1G036350	TRITD4Bv1G133900	G760:T760	CDS
TRITD4Av1G036560	TRITD4Bv1G133750	A1106:G1106	CDS
TRITD4Av1G036710	TRITD4Bv1G133560	G238:A82	CDS
TRITD4Av1G036710	TRITD4Bv1G133560	A499:G343	CDS
TRITD4Av1G036710	TRITD4Bv1G133560	G500:C344	CDS
TRITD4Av1G036710	TRITD4Bv1G133560	C501:G345	CDS
TRITD4Av1G038690	TRITD4Bv1G131960	A606:G482	CDS
TRITD4Av1G038710	TRITD4Bv1G131940	G643:A646	CDS
TRITD4Av1G040140	TRITD4Bv1G130750	C663:A663	CDS
TRITD4Av1G040710	TRITD4Bv1G130430	A744:G741	CDS
TRITD4Av1G040710	TRITD4Bv1G130430	C507:T504	CDS
TRITD4Av1G040710	TRITD4Bv1G130430	G618:T615	CDS
TRITD4Av1G041560	TRITD4Bv1G129430	G797:A797	CDS
TRITD4Av1G041930	TRITD4Bv1G129230	C302:T299	CDS
TRITD4Av1G042200	TRITD4Bv1G129020	G24:A24	CDS
TRITD4Av1G043160	TRITD4Bv1G127880	G273:C273	CDS
TRITD4Av1G043160	TRITD4Bv1G127880	C274:G274	CDS
TRITD4Av1G044560	TRITD4Bv1G126740	C243:T401	CDS
TRITD4Av1G045040	TRITD4Bv1G126530	G1602:A1343	CDS
TRITD4Av1G045040	TRITD4Bv1G126530	G1548:A1289	CDS
TRITD4Av1G045760	TRITD4Bv1G121120	T356:C368	CDS
TRITD4Av1G045830	TRITD4Bv1G121280	G69:C69	CDS
TRITD4Av1G046050	TRITD4Bv1G121360	T972:C966	CDS
TRITD4Av1G046310	TRITD4Bv1G121490	A150:T229	CDS
TRITD4Av1G046310	TRITD4Bv1G121490	A212:C291	CDS
TRITD4Av1G046310	TRITD4Bv1G121490	G315:T394	CDS
TRITD4Av1G046350	TRITD4Bv1G121500	C177:G177	CDS
TRITD4Av1G047720	TRITD4Bv1G122810	A687:T678	CDS
TRITD4Av1G048530	TRITD4Bv1G123920	C133:G142	CDS
TRITD4Av1G048540	TRITD4Bv1G123930	G417:A465	CDS
TRITD4Av1G049180	TRITD4Bv1G124340	G373:C273	CDS
TRITD4Av1G049530	TRITD4Bv1G124550	G93:A109	5UTR
TRITD4Av1G050600	TRITD4Bv1G125210	A540:C322	CDS
TRITD4Av1G050600	TRITD4Bv1G125210	C715:A497	CDS
TRITD4Av1G050600	TRITD4Bv1G125210	C953:G735	CDS
TRITD4Av1G050880	TRITD4Bv1G125460	G325:A316	CDS
TRITD4Av1G053230	TRITD4Bv1G119970	A79:C79	CDS
TRITD4Av1G053600	TRITD4Bv1G119670	C312:G312	CDS
TRITD4Av1G053880	TRITD4Bv1G119590	G426:A447	CDS
TRITD4Av1G053880	TRITD4Bv1G119590	C1272:G1293	CDS
TRITD4Av1G053880	TRITD4Bv1G119590	C1350:T1371	CDS
TRITD4Av1G053880	TRITD4Bv1G119590	T1503:C1524	CDS
TRITD4Av1G053880	TRITD4Bv1G119590	C1616:T1637	CDS
TRITD4Av1G054370	TRITD4Bv1G119050	G1656:T1656	CDS
TRITD4Av1G055910	TRITD4Bv1G118110	A109:C109	CDS
TRITD4Av1G056200	TRITD4Bv1G117580	G1035:T993	CDS
TRITD4Av1G056200	TRITD4Bv1G117580	C1264:T1222	CDS
TRITD4Av1G056210	TRITD4Bv1G117570	G79:A79	CDS
TRITD4Av1G056310	TRITD4Bv1G117400	C253:A259	CDS
TRITD4Av1G057300	TRITD4Bv1G116940	T1218:A1242	CDS
TRITD4Av1G058260	TRITD4Bv1G116300	G225:A225	CDS
TRITD4Av1G058510	TRITD4Bv1G112690	G52:A45	CDS
TRITD4Av1G059400	TRITD4Bv1G113110	C356:T506	CDS
TRITD4Av1G060130	TRITD4Bv1G113440	A147:G21	CDS
TRITD4Av1G060130	TRITD4Bv1G113440	T337:C211	CDS
TRITD4Av1G061970	TRITD4Bv1G114340	T603:C603	CDS
TRITD4Av1G061990	TRITD4Bv1G114330	T186:C186	CDS
TRITD4Av1G061990	TRITD4Bv1G114330	G754:A760	CDS
TRITD4Av1G061990	TRITD4Bv1G114330	T814:C820	CDS
TRITD4Av1G062160	TRITD4Bv1G115860	C287:G95	CDS
TRITD4Av1G064270	TRITD4Bv1G111470	G1063:C1065	CDS
TRITD4Av1G065190	TRITD4Bv1G110430	A676:T681	CDS
TRITD4Av1G065900	TRITD4Bv1G110090	T504:A389	CDS
TRITD4Av1G067680	TRITD4Bv1G108240	G4563:A4915	CDS
TRITD4Av1G068920	TRITD4Bv1G107220	A432:G432	CDS
TRITD4Av1G069760	TRITD4Bv1G106550	T68:G19	CDS
TRITD4Av1G071140	TRITD4Bv1G105850	G1431:C1439	CDS
TRITD4Av1G071410	TRITD4Bv1G105820	C137:A137	CDS
TRITD4Av1G072120	TRITD4Bv1G104990	G581:A581	CDS
TRITD4Av1G072120	TRITD4Bv1G104990	A1044:G1044	CDS
TRITD4Av1G072120	TRITD4Bv1G104990	G1209:A1209	CDS
TRITD4Av1G073590	TRITD4Bv1G103960	A214:G214	CDS
TRITD4Av1G074820	TRITD4Bv1G095040	G1914:A1509	CDS
TRITD4Av1G075970	TRITD4Bv1G099080	C398:G318	CDS
TRITD4Av1G082770	TRITD4Bv1G090330	A770:T725	CDS
TRITD4Av1G082770	TRITD4Bv1G090330	G777:A732	CDS
TRITD4Av1G086130	TRITD4Bv1G069100	G3054:A3054	CDS
TRITD4Av1G086640	TRITD4Bv1G082040	A630:T990	CDS
TRITD4Av1G086640	TRITD4Bv1G082040	A1792:G1570	CDS
TRITD4Av1G093360	TRITD4Bv1G085280	A1193:G1101	CDS
TRITD4Av1G101200	TRITD4Bv1G074790	G533:A412	CDS
TRITD4Av1G101200	TRITD4Bv1G074790	A1096:T972	CDS
TRITD4Av1G103550	TRITD4Bv1G031810	G229:A238	CDS
TRITD4Av1G103550	TRITD4Bv1G031810	C771:A780	CDS
TRITD4Av1G103550	TRITD4Bv1G031810	A1181:G1190	CDS
TRITD4Av1G103920	TRITD4Bv1G076120	A487:C450	CDS
TRITD4Av1G105260	TRITD4Bv1G078800	G693:A693	CDS
TRITD4Av1G106420	TRITD4Bv1G102740	G5642:C5648	CDS
TRITD4Av1G109580	TRITD4Bv1G095730	C237:T237	CDS
TRITD4Av1G109580	TRITD4Bv1G095730	G270:C270	CDS
TRITD4Av1G114330	TRITD4Bv1G087110	G47:A84	CDS
TRITD4Av1G120180	TRITD4Bv1G076550	T1009:C1102	CDS
TRITD4Av1G120450	TRITD4Bv1G076690	C720:T741	CDS
TRITD4Av1G124740	TRITD4Bv1G074540	C150:A248	CDS
TRITD4Av1G125870	TRITD4Bv1G072740	A1167:G1170	CDS
TRITD4Av1G125870	TRITD4Bv1G072740	C1169:T1172	CDS
TRITD4Av1G129960	TRITD4Bv1G053910	T2661:C2634	CDS
TRITD4Av1G136210	TRITD4Bv1G063550	T903:C851	CDS
TRITD4Av1G136210	TRITD4Bv1G063550	C993:T941	CDS
TRITD4Av1G138000	TRITD4Bv1G062420	A57:G274	CDS
TRITD4Av1G138000	TRITD4Bv1G062420	A177:G394	CDS
TRITD4Av1G139430	TRITD4Bv1G061200	G1719:C1569	CDS
TRITD4Av1G140120	TRITD4Bv1G060250	C645:A654	CDS
TRITD4Av1G140120	TRITD4Bv1G060250	C1220:G1229	CDS
TRITD4Av1G140850	TRITD4Bv1G060640	T140:G138	CDS
TRITD4Av1G140850	TRITD4Bv1G060640	G431:C429	CDS
TRITD4Av1G141530	TRITD4Bv1G060140	T1146:G1224	CDS
TRITD4Av1G142090	TRITD4Bv1G059870	A165:G99	CDS
TRITD4Av1G144010	TRITD4Bv1G059160	G2268:A2274	CDS
TRITD4Av1G145750	TRITD4Bv1G058020	T1196:G1197	CDS
TRITD4Av1G147090	TRITD4Bv1G055730	G242:T83	CDS
TRITD4Av1G148490	TRITD4Bv1G046370	A1021:T1021	CDS
TRITD4Av1G151080	TRITD4Bv1G047860	G176:A262	CDS
TRITD4Av1G151080	TRITD4Bv1G047860	G1282:A1371	CDS
TRITD4Av1G152380	TRITD4Bv1G048790	C781:T784	3UTR
TRITD4Av1G153440	TRITD4Bv1G049710	T1158:C1158	CDS
TRITD4Av1G154330	TRITD4Bv1G050650	C1086:G1227	CDS
TRITD4Av1G155270	TRITD4Bv1G051570	A1361:G1598	CDS
TRITD4Av1G156730	TRITD4Bv1G040400	A545:G545	CDS
TRITD4Av1G157260	TRITD4Bv1G040530	C3267:T3063	CDS
TRITD4Av1G157260	TRITD4Bv1G040530	A3367:G3163	CDS
TRITD4Av1G157650	TRITD4Bv1G040830	A57:G57	CDS
TRITD4Av1G159660	TRITD4Bv1G042820	A66:C11	CDS
TRITD4Av1G159660	TRITD4Bv1G042820	C69:G14	CDS
TRITD4Av1G159660	TRITD4Bv1G042820	T897:A873	CDS
TRITD4Av1G160630	TRITD4Bv1G043630	C126:T126	CDS
TRITD4Av1G160630	TRITD4Bv1G043630	A429:G429	CDS
TRITD4Av1G160980	TRITD4Bv1G044400	G74:A74	CDS
TRITD4Av1G168380	TRITD4Bv1G031370	A359:T352	CDS
TRITD4Av1G169440	TRITD4Bv1G037540	T1391:C1310	CDS
TRITD4Av1G169460	TRITD4Bv1G037520	C1317:G1317	CDS
TRITD4Av1G170150	TRITD4Bv1G037070	A492:G546	CDS
TRITD4Av1G173200	TRITD4Bv1G030490	C291:G322	CDS
TRITD4Av1G173200	TRITD4Bv1G030490	G382:A413	CDS
TRITD4Av1G173200	TRITD4Bv1G030490	G756:A787	CDS
TRITD4Av1G173280	TRITD4Bv1G030240	T213:C132	CDS
TRITD4Av1G173500	TRITD4Bv1G030100	T813:C810	CDS
TRITD4Av1G173500	TRITD4Bv1G030100	T828:C825	CDS
TRITD4Av1G175560	TRITD4Bv1G028200	G206:A120	CDS
TRITD4Av1G175560	TRITD4Bv1G028200	A242:C156	CDS
TRITD4Av1G175630	TRITD4Bv1G028010	T136:G163	CDS
TRITD4Av1G176130	TRITD4Bv1G027530	A441:G1041	CDS
TRITD4Av1G176440	TRITD4Bv1G026910	G918:A918	CDS
TRITD4Av1G176440	TRITD4Bv1G026910	A98:G98	CDS
TRITD4Av1G177790	TRITD4Bv1G026210	A1949:T2092	CDS
TRITD4Av1G177790	TRITD4Bv1G026210	G1963:C2106	CDS
TRITD4Av1G177790	TRITD4Bv1G026210	A2095:G2236	CDS
TRITD4Av1G179060	TRITD4Bv1G025150	G284:A246	CDS
TRITD4Av1G180700	TRITD4Bv1G024190	T1812:C1701	CDS
TRITD4Av1G181320	TRITD4Bv1G023800	T1083:G1032	CDS
TRITD4Av1G182340	TRITD4Bv1G023170	A11798:C11348	CDS
TRITD4Av1G182580	TRITD4Bv1G022790	T611:A617	CDS
TRITD4Av1G183040	TRITD4Bv1G022680	T92:A122	CDS
TRITD4Av1G183730	TRITD4Bv1G022120	T203:A203	CDS
TRITD4Av1G183730	TRITD4Bv1G022120	A858:T858	CDS
TRITD4Av1G184000	TRITD4Bv1G021970	A828:G828	CDS
TRITD4Av1G186130	TRITD4Bv1G020270	A822:G762	CDS
TRITD4Av1G186130	TRITD4Bv1G020270	T426:C366	CDS
TRITD4Av1G186130	TRITD4Bv1G020270	T803:A743	CDS
TRITD4Av1G187460	TRITD4Bv1G019060	C47:G41	CDS
TRITD4Av1G188290	TRITD4Bv1G018290	A308:T308	CDS
TRITD4Av1G188370	TRITD4Bv1G018150	A92:T92	CDS
TRITD4Av1G188370	TRITD4Bv1G018150	C396:T396	CDS
TRITD4Av1G188370	TRITD4Bv1G018150	T867:C867	CDS
TRITD4Av1G189490	TRITD4Bv1G017000	T1002:G1030	CDS
TRITD4Av1G189490	TRITD4Bv1G017000	G1024:A1052	CDS
TRITD4Av1G189520	TRITD4Bv1G016970	A220:C205	CDS
TRITD4Av1G189520	TRITD4Bv1G016970	G56:C41	5UTR
TRITD4Av1G189520	TRITD4Bv1G016970	G222:A207	CDS
TRITD4Av1G189520	TRITD4Bv1G016970	G223:A208	CDS
TRITD4Av1G189710	TRITD4Bv1G016750	T702:C537	CDS
TRITD4Av1G190940	TRITD4Bv1G015310	G684:T587	CDS
TRITD4Av1G191400	TRITD4Bv1G015120	A624:G612	CDS
TRITD4Av1G191410	TRITD4Bv1G015110	T861:C861	CDS
TRITD4Av1G192100	TRITD4Bv1G014360	G516:C480	CDS
TRITD4Av1G192420	TRITD4Bv1G014030	G1164:A1167	CDS
TRITD4Av1G192620	TRITD4Bv1G013910	C1207:T1167	CDS
TRITD4Av1G193250	TRITD4Bv1G013050	A429:G429	CDS
TRITD4Av1G193390	TRITD4Bv1G013010	A161:G318	CDS
TRITD4Av1G193390	TRITD4Bv1G013010	A317:C474	CDS
TRITD4Av1G193390	TRITD4Bv1G013010	T322:A479	CDS
TRITD4Av1G193630	TRITD4Bv1G012790	T88:C100	5UTR
TRITD4Av1G193630	TRITD4Bv1G012790	C103:A114	5UTR
TRITD4Av1G193720	TRITD4Bv1G012690	A180:G180	CDS
TRITD4Av1G194720	TRITD4Bv1G011510	G629:A662	CDS
TRITD4Av1G194750	TRITD4Bv1G011340	C59:T33	CDS
TRITD4Av1G195310	TRITD4Bv1G010620	G343:A2159	CDS
TRITD4Av1G195350	TRITD0Uv1G074820	A311:T250	CDS
TRITD4Av1G195350	TRITD0Uv1G074820	A312:G251	CDS
TRITD4Av1G195350	TRITD4Bv1G010710	C352:G350	CDS
TRITD4Av1G195350	TRITD4Bv1G010710	A2740:T2700	3UTR
TRITD4Av1G195380	TRITD4Bv1G010620	A413:T2229	CDS
TRITD4Av1G195380	TRITD4Bv1G010620	G465:C2281	CDS
TRITD4Av1G195450	TRITD4Bv1G010550	G1594:A1594	CDS
TRITD4Av1G195790	TRITD4Bv1G009990	G100:C106	CDS
TRITD4Av1G195820	TRITD4Bv1G009950	G77:C77	CDS
TRITD4Av1G197740	TRITD3Bv1G147830	T64:G61	CDS
TRITD4Av1G197740	TRITD4Bv1G009170	T64:G115	CDS
TRITD4Av1G198470	TRITD4Bv1G008650	C235:G244	CDS
TRITD4Av1G198740	TRITD4Bv1G008300	A821:G833	CDS
TRITD4Av1G198820	TRITD0Uv1G034520	G1228:A1228	CDS
TRITD4Av1G198820	TRITD0Uv1G034520	C1495:G1495	CDS
TRITD4Av1G198820	TRITD0Uv1G034520	C1500:A1500	CDS
TRITD4Av1G198850	TRITD4Bv1G008260	A110:G34	CDS
TRITD4Av1G198860	TRITD4Bv1G008250	G2205:A1989	CDS
TRITD4Av1G199460	TRITD4Bv1G007620	A644:G614	CDS
TRITD4Av1G200680	TRITD4Bv1G005790	A655:G634	CDS
TRITD4Av1G200680	TRITD4Bv1G005790	G2113:A2119	CDS
TRITD4Av1G200680	TRITD4Bv1G005790	G2158:A2164	CDS
TRITD4Av1G200800	TRITD4Bv1G005150	T1057:G1114	CDS
TRITD4Av1G200800	TRITD4Bv1G005150	T1063:G1120	CDS
TRITD4Av1G200800	TRITD4Bv1G005150	G1087:A1123	CDS
TRITD4Av1G200940	TRITD4Bv1G005210	C266:A503	CDS
TRITD4Av1G201710	TRITD4Bv1G004220	A185:G185	CDS
TRITD4Av1G201710	TRITD4Bv1G004220	T1836:C1839	CDS
TRITD4Av1G201810	TRITD4Bv1G004090	G230:C224	CDS
TRITD4Av1G202250	TRITD4Bv1G003410	T1926:G2085	CDS
TRITD4Av1G202970	TRITD4Bv1G002280	T990:G990	CDS
TRITD4Av1G203060	TRITD4Bv1G002320	A402:G126	CDS
TRITD4Av1G203850	TRITD4Bv1G000520	G25:C187	CDS
TRITD4Av1G204300	TRITD4Bv1G000020	A222:C221	CDS
TRITD4Av1G204300	TRITD4Bv1G000020	G372:T371	CDS
TRITD4Av1G205630	TRITD4Bv1G001140	C254:T36	CDS
TRITD4Av1G207360	TRITD5Bv1G252050	A407:G431	CDS
TRITD4Av1G207360	TRITD5Bv1G252050	A408:C432	CDS
TRITD4Av1G207380	TRITD5Bv1G252020	G1719:T1725	CDS
TRITD4Av1G208140	TRITD5Bv1G251640	C12:G27	CDS
TRITD4Av1G208140	TRITD5Bv1G251640	G19:A34	CDS
TRITD4Av1G208930	TRITD5Bv1G250980	C20:T23	CDS
TRITD4Av1G209100	TRITD5Bv1G250810	C405:G405	CDS
TRITD4Av1G209100	TRITD5Bv1G250810	G519:C519	CDS
TRITD4Av1G209100	TRITD5Bv1G250810	G431:A431	CDS
TRITD4Av1G209100	TRITD5Bv1G250810	G434:A434	CDS
TRITD4Av1G209100	TRITD5Bv1G250810	A585:G585	CDS
TRITD4Av1G209230	TRITD5Bv1G250660	G231:C246	CDS
TRITD4Av1G209230	TRITD5Bv1G250660	G565:A580	CDS
TRITD4Av1G209610	TRITD5Bv1G250430	A1314:C1447	CDS
TRITD4Av1G209610	TRITD5Bv1G250430	C1401:G1534	CDS
TRITD4Av1G209610	TRITD5Bv1G250430	T1467:G1600	CDS
TRITD4Av1G209610	TRITD5Bv1G250430	T1488:A1621	CDS
TRITD4Av1G209620	TRITD5Bv1G250370	A1486:G1574	CDS
TRITD4Av1G209830	TRITD5Bv1G250140	G1069:A1195	CDS
TRITD4Av1G211810	TRITD5Bv1G248660	C264:A264	CDS
TRITD4Av1G211810	TRITD5Bv1G248660	A345:C345	CDS
TRITD4Av1G211810	TRITD5Bv1G248660	G595:C580	CDS
TRITD4Av1G214010	TRITD5Bv1G246240	G1044:C1029	CDS
TRITD4Av1G214840	TRITD5Bv1G245710	G1047:A1130	CDS
TRITD4Av1G215610	TRITD5Bv1G244600	A337:G340	CDS
TRITD4Av1G215610	TRITD5Bv1G244600	G341:C344	CDS
TRITD4Av1G218230	TRITD5Bv1G241920	A1789:T1792	CDS
TRITD4Av1G220180	TRITD5Bv1G240110	C2943:A2778	CDS
TRITD4Av1G220180	TRITD5Bv1G240110	G2673:A2508	CDS
TRITD4Av1G220180	TRITD5Bv1G240110	T2706:G2541	CDS
TRITD4Av1G220280	TRITD5Bv1G239830	G170:A236	CDS
TRITD4Av1G220280	TRITD5Bv1G239830	G193:A259	CDS
TRITD4Av1G220530	TRITD5Bv1G239670	G59:A59	CDS
TRITD4Av1G220620	TRITD5Bv1G239620	T1068:C1062	CDS
TRITD4Av1G221460	TRITD5Bv1G239190	G1661:A1394	CDS
TRITD4Av1G223900	TRITD5Bv1G237380	A32:C32	CDS
TRITD4Av1G223940	TRITD5Bv1G237300	T429:C432	CDS
TRITD4Av1G223940	TRITD5Bv1G237300	A1503:T1506	CDS
TRITD4Av1G225610	TRITD5Bv1G235870	G65:C84	CDS
TRITD4Av1G225610	TRITD5Bv1G235870	G153:C148	CDS
TRITD4Av1G225610	TRITD5Bv1G235870	A154:C149	CDS
TRITD4Av1G225610	TRITD5Bv1G235870	C1041:T999	CDS
TRITD4Av1G226100	TRITD5Bv1G235380	T762:C984	CDS
TRITD4Av1G226240	TRITD4Bv1G180870	T568:C687	CDS
TRITD4Av1G226680	TRITD4Bv1G180150	A242:G156	CDS
TRITD4Av1G227310	TRITD4Bv1G178880	G493:C478	CDS
TRITD4Av1G228390	TRITD4Bv1G177880	G1890:A1881	CDS
TRITD4Av1G228440	TRITD4Bv1G177600	T336:A336	CDS
TRITD4Av1G229300	TRITD4Bv1G176390	C28:A72	CDS
TRITD4Av1G229300	TRITD4Bv1G176390	T904:G908	CDS
TRITD4Av1G230480	TRITD1Bv1G197120	C25:A25	CDS
TRITD4Av1G240260	TRITD3Bv1G159500	G57:A770	CDS
TRITD4Av1G240260	TRITD3Bv1G159500	G70:C783	CDS
TRITD4Av1G240260	TRITD3Bv1G159500	C73:A786	CDS
TRITD4Av1G240260	TRITD3Bv1G159500	C113:A822	CDS
TRITD4Av1G240260	TRITD3Bv1G159500	T128:A837	CDS
TRITD4Av1G240260	TRITD3Bv1G159500	G744:A1426	CDS
TRITD4Av1G240260	TRITD3Bv1G159500	A850:T1529	CDS
TRITD4Av1G244820	TRITD7Bv1G024620	T169:G163	CDS
TRITD5Av1G000140	TRITD0Uv1G048030	C1953:T1920	CDS
TRITD5Av1G000140	TRITD0Uv1G048030	C2052:T2019	CDS
TRITD5Av1G000820	TRITD5Bv1G000390	T1386:C1386	CDS
TRITD5Av1G002610	TRITD5Bv1G001920	A1239:T1508	CDS
TRITD5Av1G002630	TRITD5Bv1G001880	A837:G867	CDS
TRITD5Av1G002630	TRITD5Bv1G001880	A3298:G3328	CDS
TRITD5Av1G002820	TRITD5Bv1G002860	T699:C699	CDS
TRITD5Av1G002820	TRITD5Bv1G002860	G900:C900	CDS
TRITD5Av1G002820	TRITD5Bv1G002860	C1056:G1056	CDS
TRITD5Av1G002820	TRITD5Bv1G002860	A1096:C1096	CDS
TRITD5Av1G002820	TRITD5Bv1G002860	G1215:A1215	CDS
TRITD5Av1G002820	TRITD5Bv1G002860	C1465:T1465	CDS
TRITD5Av1G002820	TRITD5Bv1G002860	G2244:A2244	CDS
TRITD5Av1G002820	TRITD5Bv1G002860	G2313:A2313	CDS
TRITD5Av1G002820	TRITD5Bv1G002860	C2628:G2628	CDS
TRITD5Av1G003530	TRITD5Bv1G003030	G437:C408	CDS
TRITD5Av1G003530	TRITD5Bv1G003030	A1160:G1131	CDS
TRITD5Av1G003850	TRITD5Bv1G003370	T100:A100	CDS
TRITD5Av1G005750	TRITD5Bv1G004610	G306:A306	CDS
TRITD5Av1G005750	TRITD5Bv1G004610	T618:C618	CDS
TRITD5Av1G005750	TRITD5Bv1G004610	C792:A792	CDS
TRITD5Av1G005750	TRITD5Bv1G004610	C1062:G1062	CDS
TRITD5Av1G005750	TRITD5Bv1G004610	G1089:A1089	CDS
TRITD5Av1G005750	TRITD5Bv1G004610	A1113:G1113	CDS
TRITD5Av1G006430	TRITD5Bv1G005310	A182:G182	CDS
TRITD5Av1G007150	TRITD5Bv1G006100	G171:C168	CDS
TRITD5Av1G007150	TRITD5Bv1G006100	A351:G348	CDS
TRITD5Av1G007150	TRITD5Bv1G006160	G171:C195	CDS
TRITD5Av1G007150	TRITD5Bv1G006160	A351:G375	CDS
TRITD5Av1G007150	TRITD5Bv1G006160	G482:A506	CDS
TRITD5Av1G007150	TRITD5Bv1G006160	G526:T550	CDS
TRITD5Av1G007150	TRITD5Bv1G006160	C561:G585	CDS
TRITD5Av1G008780	TRITD5Bv1G006960	A398:C407	CDS
TRITD5Av1G009800	TRITD5Bv1G007980	G1746:C1689	CDS
TRITD5Av1G009800	TRITD5Bv1G007980	T867:C810	CDS
TRITD5Av1G009800	TRITD5Bv1G007980	A1536:G1479	CDS
TRITD5Av1G009800	TRITD5Bv1G007980	T1743:C1686	CDS
TRITD5Av1G010390	TRITD0Uv1G048590	T984:G984	CDS
TRITD5Av1G011800	TRITD5Bv1G009230	A691:G694	CDS
TRITD5Av1G013660	TRITD5Bv1G012250	C139:A175	CDS
TRITD5Av1G014200	TRITD5Bv1G013130	G18:C18	CDS
TRITD5Av1G015320	TRITD5Bv1G014320	G870:T870	CDS
TRITD5Av1G016910	TRITD5Bv1G016130	A678:G675	CDS
TRITD5Av1G017380	TRITD5Bv1G016810	A185:G179	CDS
TRITD5Av1G019470	TRITD5Bv1G019790	C36:G36	CDS
TRITD5Av1G019470	TRITD5Bv1G019790	G68:A68	CDS
TRITD5Av1G019700	TRITD5Bv1G020120	T881:C860	CDS
TRITD5Av1G020450	TRITD5Bv1G021220	G905:T870	CDS
TRITD5Av1G021790	TRITD5Bv1G022070	G174:A174	CDS
TRITD5Av1G022810	TRITD5Bv1G023800	C219:T219	CDS
TRITD5Av1G023220	TRITD5Bv1G027040	A1380:T1380	CDS
TRITD5Av1G024500	TRITD5Bv1G025840	A452:G633	3UTR
TRITD5Av1G024620	TRITD5Bv1G025760	A1686:C1570	CDS
TRITD5Av1G024620	TRITD5Bv1G025760	C1798:A1682	CDS
TRITD5Av1G024810	TRITD5Bv1G025560	G296:A296	CDS
TRITD5Av1G024810	TRITD5Bv1G025560	T1401:C1401	CDS
TRITD5Av1G025360	TRITD5Bv1G024790	C534:G534	CDS
TRITD5Av1G029510	TRITD5Bv1G028890	G54:A205	CDS
TRITD5Av1G033380	TRITD5Bv1G031410	G222:A210	CDS
TRITD5Av1G034890	TRITD5Bv1G032620	G909:A939	CDS
TRITD5Av1G035260	TRITD5Bv1G032960	G2049:A2052	CDS
TRITD5Av1G035290	TRITD5Bv1G032980	G1488:A1368	CDS
TRITD5Av1G040550	TRITD5Bv1G040040	G297:A257	CDS
TRITD5Av1G040550	TRITD5Bv1G040040	C330:G290	CDS
TRITD5Av1G040550	TRITD5Bv1G040040	G343:C303	CDS
TRITD5Av1G040700	TRITD5Bv1G039950	A1212:G1268	CDS
TRITD5Av1G040700	TRITD5Bv1G039950	T1485:A1541	CDS
TRITD5Av1G040700	TRITD5Bv1G039950	C1527:T1583	CDS
TRITD5Av1G040700	TRITD5Bv1G039950	C1704:T1760	CDS
TRITD5Av1G040920	TRITD5Bv1G039920	C55:A32	CDS
TRITD5Av1G040920	TRITD5Bv1G039920	T754:A490	CDS
TRITD5Av1G040920	TRITD5Bv1G039920	G2395:A2056	3UTR
TRITD5Av1G043240	TRITD5Bv1G038190	T2289:G2283	CDS
TRITD5Av1G044130	TRITD5Bv1G041410	C1138:T1138	CDS
TRITD5Av1G044540	TRITD5Bv1G042010	A897:G921	CDS
TRITD5Av1G045580	TRITD5Bv1G042990	G2590:C2590	3UTR
TRITD5Av1G046380	TRITD5Bv1G043450	G185:A60	CDS
TRITD5Av1G050060	TRITD5Bv1G046330	G498:A495	CDS
TRITD5Av1G050060	TRITD5Bv1G046330	A505:G502	CDS
TRITD5Av1G050790	TRITD5Bv1G046840	A151:G116	CDS
TRITD5Av1G050790	TRITD5Bv1G046840	G366:A321	CDS
TRITD5Av1G050970	TRITD5Bv1G046880	A998:G998	CDS
TRITD5Av1G050970	TRITD5Bv1G046880	A1203:G1203	CDS
TRITD5Av1G051530	TRITD5Bv1G047480	T774:C771	CDS
TRITD5Av1G051540	TRITD5Bv1G047490	A1179:T1179	CDS
TRITD5Av1G051540	TRITD5Bv1G047490	C1398:G1401	CDS
TRITD5Av1G051540	TRITD5Bv1G047490	A1968:G1971	CDS
TRITD5Av1G051860	TRITD5Bv1G047780	T1066:C916	CDS
TRITD5Av1G052730	TRITD5Bv1G048390	C27:A27	CDS
TRITD5Av1G055010	TRITD5Bv1G049670	T798:A929	CDS
TRITD5Av1G055120	TRITD5Bv1G049970	A613:C862	CDS
TRITD5Av1G055240	TRITD0Uv1G048900	C1554:T1557	CDS
TRITD5Av1G055530	TRITD5Bv1G050240	G14:A101	CDS
TRITD5Av1G055570	TRITD5Bv1G050260	G1039:T1039	CDS
TRITD5Av1G058920	TRITD5Bv1G052150	A1234:C1258	CDS
TRITD5Av1G063630	TRITD5Bv1G065050	A20:G41	5UTR
TRITD5Av1G063630	TRITD5Bv1G065050	A21:G42	5UTR
TRITD5Av1G063630	TRITD5Bv1G065050	A24:G45	5UTR
TRITD5Av1G064270	TRITD5Bv1G053350	A170:G184	CDS
TRITD5Av1G065550	TRITD5Bv1G058760	G414:A414	CDS
TRITD5Av1G065550	TRITD5Bv1G058760	A1658:T1658	CDS
TRITD5Av1G069850	TRITD5Bv1G066260	C435:T348	CDS
TRITD5Av1G070450	TRITD5Bv1G063560	C91:G69	CDS
TRITD5Av1G074500	TRITD5Bv1G059650	T48:A82	5UTR
TRITD5Av1G074760	TRITD5Bv1G056460	G151:C151	CDS
TRITD5Av1G074760	TRITD5Bv1G056460	T233:C233	CDS
TRITD5Av1G074760	TRITD5Bv1G056460	C1101:T1101	CDS
TRITD5Av1G077310	TRITD5Bv1G069610	T195:C228	CDS
TRITD5Av1G077950	TRITD5Bv1G054750	A2164:G2170	CDS
TRITD5Av1G078890	TRITD0Uv1G049670	G91:A138	CDS
TRITD5Av1G080100	TRITD0Uv1G005310	C213:A50	CDS
TRITD5Av1G080100	TRITD0Uv1G005310	C217:A54	CDS
TRITD5Av1G080860	TRITD5Bv1G063730	G74:A47	CDS
TRITD5Av1G085280	TRITD5Bv1G064440	T1365:C1365	CDS
TRITD5Av1G086340	TRITD5Bv1G055250	C139:G106	CDS
TRITD5Av1G089150	TRITD5Bv1G059000	T480:A108	CDS
TRITD5Av1G091200	TRITD5Bv1G075170	A167:G167	CDS
TRITD5Av1G091840	TRITD5Bv1G075420	T148:A166	CDS
TRITD5Av1G101830	TRITD5Bv1G082850	G1872:A2081	CDS
TRITD5Av1G104110	TRITD5Bv1G084810	A464:T656	CDS
TRITD5Av1G104110	TRITD5Bv1G084810	C867:T1059	CDS
TRITD5Av1G104510	TRITD5Bv1G085810	C438:G348	CDS
TRITD5Av1G104510	TRITD5Bv1G085810	C21:T21	CDS
TRITD5Av1G104510	TRITD5Bv1G085810	A30:G30	CDS
TRITD5Av1G105500	TRITD5Bv1G086350	C852:G852	CDS
TRITD5Av1G105540	TRITD5Bv1G086390	A1641:G1533	CDS
TRITD5Av1G111780	TRITD5Bv1G092560	G64:A64	CDS
TRITD5Av1G112720	TRITD5Bv1G093380	A487:G497	CDS
TRITD5Av1G114630	TRITD5Bv1G097720	A471:G471	CDS
TRITD5Av1G114770	TRITD5Bv1G097670	C4650:T4815	CDS
TRITD5Av1G114980	TRITD5Bv1G097460	A270:G64	5UTR
TRITD5Av1G114980	TRITD5Bv1G097460	C1281:G1072	CDS
TRITD5Av1G114980	TRITD5Bv1G097460	G318:A112	CDS
TRITD5Av1G114980	TRITD5Bv1G097460	C681:A475	CDS
TRITD5Av1G114980	TRITD5Bv1G097460	A1506:T1297	CDS
TRITD5Av1G114980	TRITD5Bv1G097460	A1602:G1393	CDS
TRITD5Av1G114980	TRITD5Bv1G097460	G1734:A1525	CDS
TRITD5Av1G115450	TRITD5Bv1G097280	C168:G168	CDS
TRITD5Av1G116530	TRITD5Bv1G096510	A170:G184	CDS
TRITD5Av1G116720	TRITD5Bv1G096230	C690:T660	CDS
TRITD5Av1G118180	TRITD5Bv1G098240	A854:C854	CDS
TRITD5Av1G118410	TRITD5Bv1G098300	C153:G153	CDS
TRITD5Av1G118890	TRITD5Bv1G098520	A985:T907	CDS
TRITD5Av1G120860	TRITD5Bv1G099830	C1429:A1429	CDS
TRITD5Av1G120860	TRITD5Bv1G099830	A109:G89	CDS
TRITD5Av1G120860	TRITD5Bv1G099830	C223:A223	CDS
TRITD5Av1G121210	TRITD5Bv1G099860	G552:A495	CDS
TRITD5Av1G123370	TRITD5Bv1G101260	T184:G178	CDS
TRITD5Av1G123750	TRITD5Bv1G101570	C293:T292	CDS
TRITD5Av1G123750	TRITD5Bv1G101590	C164:T162	CDS
TRITD5Av1G123940	TRITD5Bv1G102090	T95:C95	CDS
TRITD5Av1G124340	TRITD5Bv1G102600	G923:A906	CDS
TRITD5Av1G124680	TRITD5Bv1G103080	A312:G357	CDS
TRITD5Av1G125000	TRITD5Bv1G103250	T1057:C1057	CDS
TRITD5Av1G125000	TRITD5Bv1G103250	G1163:A1163	CDS
TRITD5Av1G125000	TRITD5Bv1G103250	T1416:A1416	CDS
TRITD5Av1G125910	TRITD5Bv1G103990	C970:T966	CDS
TRITD5Av1G126050	TRITD5Bv1G104180	C992:A992	CDS
TRITD5Av1G126070	TRITD5Bv1G104160	A198:G198	CDS
TRITD5Av1G126190	TRITD5Bv1G104630	G2259:A2259	CDS
TRITD5Av1G126690	TRITD5Bv1G106050	A216:G220	CDS
TRITD5Av1G126690	TRITD5Bv1G106050	G379:A428	CDS
TRITD5Av1G127490	TRITD5Bv1G106660	C689:G1277	CDS
TRITD5Av1G127560	TRITD5Bv1G107030	G451:A451	CDS
TRITD5Av1G127570	TRITD5Bv1G107040	C261:G265	CDS
TRITD5Av1G127840	TRITD5Bv1G108440	A68:T68	CDS
TRITD5Av1G128690	TRITD5Bv1G107370	G97:T97	CDS
TRITD5Av1G128690	TRITD5Bv1G107370	A239:C239	CDS
TRITD5Av1G128690	TRITD5Bv1G107370	G498:A498	CDS
TRITD5Av1G130180	TRITD5Bv1G109040	A122:T38	CDS
TRITD5Av1G130180	TRITD5Bv1G109040	G123:C39	CDS
TRITD5Av1G133960	TRITD5Bv1G113110	C1897:T1597	CDS
TRITD5Av1G133960	TRITD5Bv1G113110	A2346:T2046	CDS
TRITD5Av1G134090	TRITD5Bv1G113490	C3585:T3585	CDS
TRITD5Av1G135280	TRITD5Bv1G114230	G600:A600	CDS
TRITD5Av1G135280	TRITD5Bv1G114230	G648:A648	CDS
TRITD5Av1G135280	TRITD5Bv1G114230	G1506:A1503	CDS
TRITD5Av1G135280	TRITD5Bv1G114230	T1860:C1860	CDS
TRITD5Av1G135920	TRITD5Bv1G114650	T1671:C1626	CDS
TRITD5Av1G137890	TRITD5Bv1G115410	G576:A591	CDS
TRITD5Av1G138050	TRITD5Bv1G117930	C285:A258	CDS
TRITD5Av1G138050	TRITD5Bv1G117930	C539:G512	CDS
TRITD5Av1G138890	TRITD5Bv1G118830	C732:T732	CDS
TRITD5Av1G138890	TRITD5Bv1G118830	A1759:G1759	CDS
TRITD5Av1G140570	TRITD5Bv1G120560	T1257:C1260	CDS
TRITD5Av1G141680	TRITD5Bv1G131170	G1197:A1188	CDS
TRITD5Av1G144140	TRITD5Bv1G134050	C1003:T1003	CDS
TRITD5Av1G144290	TRITD5Bv1G134220	C507:T507	CDS
TRITD5Av1G144880	TRITD5Bv1G135720	G262:C291	CDS
TRITD5Av1G144880	TRITD5Bv1G135720	G267:C296	CDS
TRITD5Av1G144980	TRITD5Bv1G135610	G344:C341	CDS
TRITD5Av1G144990	TRITD5Bv1G135540	C200:A95	CDS
TRITD5Av1G144990	TRITD5Bv1G135540	C242:G137	CDS
TRITD5Av1G144990	TRITD5Bv1G135540	T472:C367	CDS
TRITD5Av1G146440	TRITD5Bv1G136250	C520:G555	CDS
TRITD5Av1G147010	TRITD5Bv1G136720	C1073:T1073	CDS
TRITD5Av1G147230	TRITD5Bv1G136790	G801:C752	CDS
TRITD5Av1G147260	TRITD5Bv1G136850	T708:C708	CDS
TRITD5Av1G148140	TRITD5Bv1G137780	A59:G59	CDS
TRITD5Av1G148140	TRITD5Bv1G137780	G840:A897	CDS
TRITD5Av1G148370	TRITD5Bv1G137840	A602:T596	CDS
TRITD5Av1G150050	TRITD5Bv1G139000	C1776:A1776	CDS
TRITD5Av1G150050	TRITD5Bv1G139000	T1812:C1812	CDS
TRITD5Av1G150280	TRITD5Bv1G139630	G836:A830	CDS
TRITD5Av1G150410	TRITD5Bv1G139850	T978:C978	CDS
TRITD5Av1G150410	TRITD5Bv1G139850	A1071:G1071	CDS
TRITD5Av1G151180	TRITD5Bv1G140480	A134:G82	CDS
TRITD5Av1G152500	TRITD5Bv1G141520	G57:C74	CDS
TRITD5Av1G152760	TRITD5Bv1G141750	G456:A781	CDS
TRITD5Av1G152760	TRITD5Bv1G141750	G549:C874	CDS
TRITD5Av1G152760	TRITD5Bv1G141750	A577:C902	CDS
TRITD5Av1G152760	TRITD5Bv1G141750	G585:C910	CDS
TRITD5Av1G154160	TRITD5Bv1G142670	T54:C175	CDS
TRITD5Av1G154160	TRITD5Bv1G142670	A724:G910	CDS
TRITD5Av1G155360	TRITD5Bv1G144170	T75:C75	CDS
TRITD5Av1G156340	TRITD5Bv1G145270	T2109:A2109	3UTR
TRITD5Av1G156340	TRITD5Bv1G145270	C2139:A2139	3UTR
[truncated: 1,565 more rows]
