# Supplementary material for: Wheat in vivo RNA structure landscape reveals a prevalent role of RNA structure in modulating translational subgenome expression asymmetry
Source: Genome Biol. 2021 Nov 30;22:326. doi: 10.1186/s13059-021-02549-y (PMC8638558; doi:10.1186/s13059-021-02549-y)
Supplement: Supplementary file 6 — Additional file 6: TableS5. Primers used in this study. [file 13059_2021_2549_MOESM6_ESM.xlsx]

## Sheet: Table_S5_primer_list
Name	Sequence
TRITD2Bv1g159660_5'UTR_C41_allele	CTGCAGAAGAAAGAGAAGCGCGAAGATTGCCACAAAGCAACGTTGAAGATATAGCTT
TRITD2Bv1g159660_5'UTR_A41_allele	CTGCAGAAGAAAGAGAAGCGAGAAGATTGCCACAAAGCAAAGTTGAAGATATAGCTT
TRITD2Bv1g159660_5'UTR_F	GAGTTTTTCTGATTAACAGGATCCCTGCAGAAGAAAGAGAAGCGC
TRITD2Bv1g159660_5'UTR_A41_R	GTTTTTGGCGTCTTCCATCCCGGGAAGCTATATCTTCAACTTTGC
TRITD2Bv1g159660_5'UTR_C41_R	GTTTTTGGCGTCTTCCATCCCGGGAAGCTATATCTTCAACGTTGC
Firefly_QRT_F	GCCCCCGCTGAATTGGAATCG
Firefly_QRT_R	TGACTGGCGACGTAATCCACG
Renilla_QRT_F	GGAATTATAATGCTTATCTACGTGC
Renilla_QRT_R	CTTGCGAAAAATGAAGACCTTTTAC
Kronos_18SRP1	Cy5/AACTGATTTAATGAGCCATTCGCAG
